# Supplementary material for: Proteomic, Metabolomic, and Fatty Acid Profiling of Small Extracellular Vesicles from Glioblastoma Stem-Like Cells and Their Role in Tumor Heterogeneity
Source: ACS Nano. 2024 Jan 11;18(3):2500–19. doi: 10.1021/acsnano.3c11427 (PMC10811755; doi:10.1021/acsnano.3c11427)
Supplement: Supplementary file 1 — nn3c11427_si_001.xlsx [file nn3c11427_si_001.xlsx]

## Sheet: all
Protein IDs	Majority protein IDs	Gene names	Fasta headers	Potential contaminant	passed_filtering	contains_miss_val	all_miss_in_one_factor	logFC_of_imputed_values	pval_of_imputed_values	-log10(pval)	adj_pval_of_imputed_values	-log10(adj_pval)	all_missing_exoProneural	all_missing_exoMesenchymal	mean_imputed_values_exoProneural	mean_imputed_values_exoMesenchymal	sd_imputed_values_exoProneural	sd_imputed_values_exoMesenchymal	Protein names	values_LFQ_NCH421k_sEVs_1	values_LFQ_NCH644_sEVs_1	values_LFQ_NCH421k_sEVs_2	values_LFQ_NCH644_sEVs_2	values_LFQ _NCH421k_sEVs_3	values_LFQ_NCH644_sEVs_3	values_LFQ_NCH705_sEVs_1	values_LFQ_NCH711d_sEVs_1	values_LFQ_NCH705_sEVs_2	values_LFQ_NCH711d_sEVs_2	values_LFQ_NCH705_sEVs_3	values_LFQ_NCH711d_sEVs_3	log2_values_LFQ_NCH421k_sEVs_1	log2_values_LFQ_NCH644_sEVs_1	log2_values_LFQ_NCH421k_sEVs_2	log2_values_LFQ_NCH644_sEVs_2	log2_values_LFQ_NCH421k_sEVs_3	log2_values_LFQ_NCH644_sEVs_3	log2_values_LFQ_NCH705_sEVs_1	log2_values_LFQ_NCH711d_sEVs_1	log2_values_LFQ_NCH705_sEVs_2	log2_values_LFQ_NCH711d_sEVs_2	log2_values_LFQ_NCH705_sEVs_3	log2_values_LFQ_NCH711d_sEVs_3	normalized_LFQ_NCH421k_sEVs_1	normalized_LFQ_NCH644_sEVs_1	normalized_LFQ_NCH421k_sEVs_2	normalized_LFQ_NCH644_sEVs_2	normalized_LFQ_NCH421k_sEVs_3	normalized_LFQ_NCH644_sEVs_3
A0A024R4E5;Q00341;H0Y394;H7C0A4;C9JIZ1;C9J5E5;H7C2D1;H7BZC3;C9JZI8;C9JHZ8;C9JES8;C9JHS7;C9JK79;C9JT62;C9JHN6;C9JEJ8;C9JBS3;C9JQ82;C9JMQ6;C9J739;H7C3D0;C9JHS9	A0A024R4E5;Q00341;H0Y394	HDLBP	tr|A0A024R4E5|A0A024R4E5_HUMAN High density lipoprotein binding protein (Vigilin), isoform CRA_a OS=Homo sapiens OX=9606 GN=HDLBP PE=1 SV=1;sp|Q00341|VIGLN_HUMAN Vigilin OS=Homo sapiens OX=9606 GN=HDLBP PE=1 SV=2;tr|H0Y394|H0Y394_HUMAN Vigilin (Fragment) O		+	+		0.535312	0.108128	0.96606	0.179821	0.745159			24.7859	24.2506	0.486359	0.577667	Vigilin	22468000	28234000	22681000	62481000	25605000	27337000	0	25444000	30759000	13386000	11826000	26840000	24.4214	24.7509	24.435	25.8969	24.6099	24.7044	NA	24.6008	24.8745	23.6742	23.4955	24.6779	24.4674	24.8524	24.4841	25.7373	24.5598	24.6144
A0A024RA52;P25787;C9JCK5;H3BT36;H7C402	A0A024RA52;P25787;C9JCK5	PSMA2	tr|A0A024RA52|A0A024RA52_HUMAN Proteasome subunit alpha type OS=Homo sapiens OX=9606 GN=PSMA2 PE=1 SV=1;sp|P25787|PSA2_HUMAN Proteasome subunit alpha type-2 OS=Homo sapiens OX=9606 GN=PSMA2 PE=1 SV=2;tr|C9JCK5|C9JCK5_HUMAN Proteasome endopeptidase complex		+	+		0.028411	0.929316	0.0318364	0.948536	0.0229463			25.1872	25.1588	0.145126	0.753657	Proteasome subunit alpha type;Proteasome subunit alpha type-2	34270000	37590000	37757000	0	33526000	0	68506000	20707000	58271000	22915000	38568000	35213000	25.0304	25.1638	25.1702	NA	24.9988	NA	26.0297	24.3036	25.7963	24.4498	25.2009	25.0696	25.0765	25.2653	25.2194	NA	24.9486	NA
A0A067XG54;H7C0E8	A0A067XG54	ATP11C	tr|A0A067XG54|A0A067XG54_HUMAN Phospholipid-transporting ATPase OS=Homo sapiens OX=9606 GN=ATP11C PE=1 SV=1		+			0.831534	0.0653144	1.18499	0.12137	0.915887			28.7246	27.893	0.458324	0.970591	Phospholipid-transporting ATPase	632930000	275410000	566630000	377660000	530040000	413690000	502820000	171650000	327150000	144060000	486540000	112810000	29.2375	28.037	29.0778	28.4925	28.9815	28.624	28.9055	27.3549	28.2854	27.1021	28.858	26.7493	29.2835	28.1385	29.127	28.3329	28.9314	28.534
A0A087WSW9;A0A087WSY9;Q16881;F8W809;A0A182DWI3;E2QRB9;E9PIR7;E9PKD3;A0A0B4J225;E9PIZ5;E9PLT3;E9PKI4;E9PQI3;E9PRI8;E9PJU2	A0A087WSW9;A0A087WSY9;Q16881;F8W809;A0A182DWI3;E2QRB9;E9PIR7	TXNRD1	tr|A0A087WSW9|A0A087WSW9_HUMAN Thioredoxin reductase 1, cytoplasmic OS=Homo sapiens OX=9606 GN=TXNRD1 PE=1 SV=1;tr|A0A087WSY9|A0A087WSY9_HUMAN Thioredoxin reductase 1, cytoplasmic OS=Homo sapiens OX=9606 GN=TXNRD1 PE=1 SV=2;sp|Q16881|TRXR1_HUMAN Thioredoxi		+			-1.69039	5.78327e-06	5.23783	4.49274e-05	4.34749			27.3397	29.0301	0.282022	0.393985	Thioredoxin reductase 1, cytoplasmic	184360000	199840000	157390000	199490000	124470000	179130000	691820000	503760000	563360000	424460000	744910000	407070000	27.458	27.5743	27.2298	27.5717	26.8912	27.4164	29.3658	28.9082	29.0695	28.6611	29.4725	28.6007	27.504	27.6758	27.2789	27.4122	26.8411	27.3265
A0A087WTA8;P08123	A0A087WTA8;P08123	COL1A2	tr|A0A087WTA8|A0A087WTA8_HUMAN Collagen alpha-2(I) chain OS=Homo sapiens OX=9606 GN=COL1A2 PE=1 SV=1;sp|P08123|CO1A2_HUMAN Collagen alpha-2(I) chain OS=Homo sapiens OX=9606 GN=COL1A2 PE=1 SV=7		+	+	+	-6.73375	3.46679e-06	5.46007	2.82392e-05	4.54915	+		20.9481	27.6818	1.05168	2.17475	Collagen alpha-2(I) chain	0	0	0	0	0	0	27594000	423100000	387170000	692000000	34068000	870480000	NA	NA	NA	NA	NA	NA	24.7179	28.6564	28.5284	29.3662	25.0219	29.6972	NA	NA	NA	NA	NA	NA
C9J4F3;A9Z1W1;A0A087WUA8;A0A087X1T6;A0A2R8Y6C0;A0A2R8YEV2;A0A087WX70;A0A087WZN4	C9J4F3;A9Z1W1;A0A087WUA8;A0A087X1T6;A0A2R8Y6C0;A0A2R8YEV2	PCDH15	tr|C9J4F3|C9J4F3_HUMAN Protocadherin-15 OS=Homo sapiens OX=9606 GN=PCDH15 PE=1 SV=2;tr|A9Z1W1|A9Z1W1_HUMAN Protocadherin-15 OS=Homo sapiens OX=9606 GN=PCDH15 PE=1 SV=2;tr|A0A087WUA8|A0A087WUA8_HUMAN Protocadherin-15 OS=Homo sapiens OX=9606 GN=PCDH15 PE=1 S		+	+	+	7.66462	6.79761e-12	11.1676	1.00007e-09	8.99997		+	28.7513	21.0867	0.524779	0.650022		633980000	322570000	663320000	392020000	551260000	311850000	0	0	0	0	0	0	29.2399	28.265	29.3051	28.5464	29.0382	28.2163	NA	NA	NA	NA	NA	NA	29.2859	28.3665	29.3543	28.3868	28.988	28.1263
A0A087WUC6;E9PI68;Q15005;E9PL01;E9PRB9;H0YE04	A0A087WUC6;E9PI68;Q15005;E9PL01;E9PRB9	SPCS2	tr|A0A087WUC6|A0A087WUC6_HUMAN Signal peptidase complex subunit 2 OS=Homo sapiens OX=9606 GN=SPCS2 PE=1 SV=1;tr|E9PI68|E9PI68_HUMAN Signal peptidase complex subunit 2 OS=Homo sapiens OX=9606 GN=SPCS2 PE=1 SV=1;sp|Q15005|SPCS2_HUMAN Signal peptidase complex		+	+	+	4.25595	1.10875e-08	7.95517	2.46189e-07	6.60873		+	25.074	20.8181	0.708909	0.451221	Signal peptidase complex subunit 2	45877000	0	29590000	18479000	33646000	77199000	0	0	0	0	0	0	25.4513	NA	24.8186	24.1394	25.0039	26.2021	NA	NA	NA	NA	NA	NA	25.4973	NA	24.8678	23.9798	24.9538	26.1121
A0A087WVQ6;Q00610;J3KS13;K7EJJ5;J3KSQ2;J3KRF5;J3QL20;F5H5N6	A0A087WVQ6;Q00610	CLTC	tr|A0A087WVQ6|A0A087WVQ6_HUMAN Clathrin heavy chain OS=Homo sapiens OX=9606 GN=CLTC PE=1 SV=1;sp|Q00610|CLH1_HUMAN Clathrin heavy chain 1 OS=Homo sapiens OX=9606 GN=CLTC PE=1 SV=5		+			1.18172	0.00173062	2.7618	0.00636839	2.19597			33.6304	32.4487	0.502384	0.522756	Clathrin heavy chain;Clathrin heavy chain 1	11091000000	22580000000	9202200000	15016000000	10281000000	16688000000	4279900000	9530200000	3940500000	6387900000	4240500000	8675900000	33.3687	34.3943	33.0993	33.8058	33.2593	33.9581	31.9949	33.1499	31.8757	32.5727	31.9816	33.0144	33.4147	34.4958	33.1485	33.6462	33.2091	33.8681
Q96Q45;A0A087WWU1;F2Z329	Q96Q45;A0A087WWU1	TMEM237	sp|Q96Q45|TM237_HUMAN Transmembrane protein 237 OS=Homo sapiens OX=9606 GN=TMEM237 PE=1 SV=2;tr|A0A087WWU1|A0A087WWU1_HUMAN Transmembrane protein 237 OS=Homo sapiens OX=9606 GN=TMEM237 PE=1 SV=1		+	+	+	-2.79825	2.49062e-06	5.60369	2.15401e-05	4.66675	+		21.1782	23.9765	0.825011	0.338896	Transmembrane protein 237	0	0	0	0	0	0	13267000	24943000	0	13323000	15303000	14260000	NA	NA	NA	NA	NA	NA	23.6613	24.5721	NA	23.6674	23.8673	23.7655	NA	NA	NA	NA	NA	NA
A0A087WWU8;D6R904;A0A494C0G0;Q5VU61	A0A087WWU8	TPM3	tr|A0A087WWU8|A0A087WWU8_HUMAN Tropomyosin alpha-3 chain OS=Homo sapiens OX=9606 GN=TPM3 PE=1 SV=1		+			-2.23152	0.00608816	2.21551	0.017736	1.75114			26.6245	28.856	1.84706	0.22133		163050000	529180000	152600000	12996000	94496000	81446000	402740000	406210000	454130000	583410000	575000000	491460000	27.2807	28.9792	27.1852	23.6316	26.4937	26.2793	28.5853	28.5977	28.7585	29.1199	29.099	28.8725	27.3268	29.0807	27.2343	23.472	26.4436	26.1894
A0A087WXK4;Q7Z3F1	A0A087WXK4;Q7Z3F1	GPR155	tr|A0A087WXK4|A0A087WXK4_HUMAN Integral membrane protein GPR155 OS=Homo sapiens OX=9606 GN=GPR155 PE=1 SV=1;sp|Q7Z3F1|GP155_HUMAN Integral membrane protein GPR155 OS=Homo sapiens OX=9606 GN=GPR155 PE=2 SV=2		+	+	+	3.74547	1.42068e-06	5.8475	1.33179e-05	4.87557		+	24.3895	20.6441	0.998142	0.635252	Integral membrane protein GPR155	11583000	27041000	11982000	26084000	15684000	78827000	0	0	0	0	0	0	23.4655	24.6886	23.5144	24.6367	23.9028	26.2322	NA	NA	NA	NA	NA	NA	23.5116	24.7901	23.5635	24.4771	23.8526	26.1422
J3QSS3;A0A087WXK5;Q9BZC7;H0Y8D6;H0Y8C9;E9PGB2;H0Y8E3	J3QSS3;A0A087WXK5;Q9BZC7;H0Y8D6	ABCA2	tr|J3QSS3|J3QSS3_HUMAN ATP-binding cassette sub-family A member 2 OS=Homo sapiens OX=9606 GN=ABCA2 PE=1 SV=2;tr|A0A087WXK5|A0A087WXK5_HUMAN ATP-binding cassette sub-family A member 2 OS=Homo sapiens OX=9606 GN=ABCA2 PE=1 SV=1;sp|Q9BZC7|ABCA2_HUMAN ATP-bind		+	+	+	4.5482	2.04836e-06	5.68859	1.82656e-05	4.73837		+	25.0376	20.4894	1.36138	0.676144	ATP-binding cassette sub-family A member 2	37705000	34003000	0	23843000	14683000	212610000	0	0	0	0	0	0	25.1683	25.0192	NA	24.5071	23.8076	27.6636	NA	NA	NA	NA	NA	NA	25.2143	25.1206	NA	24.3475	23.7575	27.5737
A0A087WXM6;J3QQT2;J3KRX5;A0A0A6YYL6;P18621;J3QLC8;A0A0A0MRF8;J3KRB3;A0A087WWH0;J3QS96;A0A087WY81;J3KSJ0	A0A087WXM6;J3QQT2;J3KRX5;A0A0A6YYL6;P18621;J3QLC8;A0A0A0MRF8;J3KRB3;A0A087WWH0;J3QS96	RPL17;RPL17-C18orf32	tr|A0A087WXM6|A0A087WXM6_HUMAN 60S ribosomal protein L17 (Fragment) OS=Homo sapiens OX=9606 GN=RPL17 PE=1 SV=1;tr|J3QQT2|J3QQT2_HUMAN 60S ribosomal protein L17 (Fragment) OS=Homo sapiens OX=9606 GN=RPL17 PE=1 SV=1;tr|J3KRX5|J3KRX5_HUMAN 60S ribosomal prote		+			0.960878	0.00610664	2.2142	0.017759	1.75058			26.3728	25.4119	0.367106	0.599108	60S ribosomal protein L17	71601000	69811000	60059000	117940000	125630000	103950000	27180000	67916000	33904000	56276000	28725000	72848000	26.0935	26.057	25.8399	26.8135	26.9046	26.6313	24.696	26.0172	25.015	25.746	24.7758	26.1184	26.1395	26.1584	25.889	26.6539	26.8545	26.5413
A0A087WXM8;P50895;K7ENU8;K7ERB7	A0A087WXM8;P50895;K7ENU8	BCAM	tr|A0A087WXM8|A0A087WXM8_HUMAN Basal cell adhesion molecule OS=Homo sapiens OX=9606 GN=BCAM PE=1 SV=1;sp|P50895|BCAM_HUMAN Basal cell adhesion molecule OS=Homo sapiens OX=9606 GN=BCAM PE=1 SV=2;tr|K7ENU8|K7ENU8_HUMAN Basal cell adhesion molecule (Fragment)		+	+		-2.3746	0.00108639	2.96402	0.00428931	2.36761			23.5042	25.8788	0.401202	1.47871	Basal cell adhesion molecule	0	0	15130000	0	9793900	0	198320000	37845000	85096000	25661000	170620000	18376000	NA	NA	23.8509	NA	23.2235	NA	27.5633	25.1736	26.3426	24.6131	27.3462	24.1313	NA	NA	23.9001	NA	23.1733	NA
Q765P7;A0A087WXN9;I3L2G4	Q765P7;A0A087WXN9	MTSS1L	sp|Q765P7|MTSS2_HUMAN Protein MTSS 2 OS=Homo sapiens OX=9606 GN=MTSS2 PE=1 SV=1;tr|A0A087WXN9|A0A087WXN9_HUMAN Protein MTSS 2 OS=Homo sapiens OX=9606 GN=MTSS2 PE=1 SV=1		+	+	+	0.227107	0.607333	0.216573	0.687655	0.162629		+	21.2038	20.9767	0.789036	0.805603	MTSS1-like protein	1675200	3395100	3506700	3020800	3573700	990590	0	0	0	0	0	0	20.6759	21.695	21.7417	21.5265	21.769	19.9179	NA	NA	NA	NA	NA	NA	20.722	21.7965	21.7908	21.3669	21.7188	19.828
A0A087WY08;Q9UPZ6	A0A087WY08;Q9UPZ6	THSD7A	tr|A0A087WY08|A0A087WY08_HUMAN Thrombospondin type-1 domain-containing protein 7A OS=Homo sapiens OX=9606 GN=THSD7A PE=1 SV=1;sp|Q9UPZ6|THS7A_HUMAN Thrombospondin type-1 domain-containing protein 7A OS=Homo sapiens OX=9606 GN=THSD7A PE=1 SV=4		+	+	+	-5.49447	8.49893e-07	6.07064	8.38894e-06	5.07629	+		21.1743	26.6688	0.746586	1.53819	Thrombospondin type-1 domain-containing protein 7A	0	0	0	0	0	0	50276000	477620000	30496000	206600000	44228000	205160000	NA	NA	NA	NA	NA	NA	25.5834	28.8313	24.8621	27.6223	25.3985	27.6122	NA	NA	NA	NA	NA	NA
Q9NP79;A0A087WY55;Q5TGM0	Q9NP79;A0A087WY55;Q5TGM0	VTA1	sp|Q9NP79|VTA1_HUMAN Vacuolar protein sorting-associated protein VTA1 homolog OS=Homo sapiens OX=9606 GN=VTA1 PE=1 SV=1;tr|A0A087WY55|A0A087WY55_HUMAN Chromosome 6 open reading frame 55, isoform CRA_b OS=Homo sapiens OX=9606 GN=VTA1 PE=1 SV=1;tr|Q5TGM0|Q5T		+			1.15019	0.00516228	2.28716	0.0154684	1.81055			27.9201	26.77	0.252182	0.820379	Vacuolar protein sorting-associated protein VTA1 homolog	216670000	220070000	284670000	367810000	262140000	220270000	141840000	48915000	255310000	102180000	117380000	98421000	27.6909	27.7134	28.0847	28.4544	27.9658	27.7147	27.0797	25.5438	27.9277	26.6065	26.8066	26.5525	27.737	27.8149	28.1339	28.2948	27.9156	27.6247
P31641;A0A087WY96;A0A087WYN0;C9JPV1;H3BRS0;H3BML6;H3BRE9;H3BM11;H3BMY5;H7C1B9;F5H2T6;F5H6S9;Q9NSD5;P48065;P23975;Q01959;F5GZA5	P31641;A0A087WY96;A0A087WYN0	SLC6A6	sp|P31641|SC6A6_HUMAN Sodium- and chloride-dependent taurine transporter OS=Homo sapiens OX=9606 GN=SLC6A6 PE=1 SV=2;tr|A0A087WY96|A0A087WY96_HUMAN Transporter OS=Homo sapiens OX=9606 GN=SLC6A6 PE=1 SV=1;tr|A0A087WYN0|A0A087WYN0_HUMAN Transporter OS=Homo s		+			0.825017	0.0252491	1.59775	0.056612	1.24709			27.8106	26.9855	0.627631	0.507016	Sodium- and chloride-dependent taurine transporter;Transporter	310090000	100330000	315470000	221980000	336460000	249320000	72540000	181680000	113540000	206160000	158210000	105020000	28.2081	26.5802	28.2329	27.7259	28.3259	27.8934	26.1123	27.4368	26.7586	27.6192	27.2373	26.6461	28.2542	26.6817	28.2821	27.5663	28.2757	27.8035
A0A087X054;Q9Y4L1;A0A494C039;E9PJ21;A0A087WWI4;K7EQK2;J3KTF1;J3QL06;Q9BST8;J3QQH7;J3QLE9;A0A087WW13;A0A087X214	A0A087X054;Q9Y4L1;A0A494C039;E9PJ21;A0A087WWI4;K7EQK2	HYOU1	tr|A0A087X054|A0A087X054_HUMAN Hypoxia up-regulated protein 1 OS=Homo sapiens OX=9606 GN=HYOU1 PE=1 SV=1;sp|Q9Y4L1|HYOU1_HUMAN Hypoxia up-regulated protein 1 OS=Homo sapiens OX=9606 GN=HYOU1 PE=1 SV=1;tr|A0A494C039|A0A494C039_HUMAN Hypoxia up-regulated pro		+			1.48469	0.272027	0.565389	0.366047	0.436463			27.6857	26.2011	1.81407	3.10239	Hypoxia up-regulated protein 1	709480000	91191000	376680000	28911000	582750000	264870000	9203800	349880000	10128000	494550000	13060000	931650000	29.4022	26.4424	28.4888	24.7851	29.1183	27.9807	23.1338	28.3823	23.2718	28.8815	23.6387	29.7952	29.4482	26.5439	28.5379	24.6256	29.0682	27.8907
A0A087X0K0;P39059	A0A087X0K0;P39059	COL15A1	tr|A0A087X0K0|A0A087X0K0_HUMAN Collagen alpha-1(XV) chain OS=Homo sapiens OX=9606 GN=COL15A1 PE=1 SV=1;sp|P39059|COFA1_HUMAN Collagen alpha-1(XV) chain OS=Homo sapiens OX=9606 GN=COL15A1 PE=1 SV=2		+	+	+	5.60048	7.40321e-10	9.13058	3.14603e-08	7.50224		+	26.6195	21.0191	0.613603	0.656542	Collagen alpha-1(XV) chain;Restin;Restin-2;Restin-3;Restin-4	161910000	86063000	176840000	85177000	87578000	70195000	0	0	0	0	0	0	27.2706	26.3589	27.3979	26.344	26.3841	26.0649	NA	NA	NA	NA	NA	NA	27.3167	26.4604	27.447	26.1844	26.3339	25.9749
A0A087X0S5;P12109	A0A087X0S5;P12109	COL6A1	tr|A0A087X0S5|A0A087X0S5_HUMAN Collagen alpha-1(VI) chain OS=Homo sapiens OX=9606 GN=COL6A1 PE=1 SV=1;sp|P12109|CO6A1_HUMAN Collagen alpha-1(VI) chain OS=Homo sapiens OX=9606 GN=COL6A1 PE=1 SV=3		+	+		-2.74405	0.110902	0.955062	0.183184	0.737112			26.6328	29.3768	0.828131	4.38791	Collagen alpha-1(VI) chain	285980000	70422000	79778000	0	141810000	86143000	10062000000	58683000	10348000000	23311000	11247000000	66706000	28.0913	26.0695	26.2495	NA	27.0794	26.3602	33.2282	25.8064	33.2686	24.4745	33.3888	25.9913	28.1374	26.171	26.2986	NA	27.0292	26.2703
O95185;A0A087X152;E0CX15	O95185;A0A087X152;E0CX15	UNC5C	sp|O95185|UNC5C_HUMAN Netrin receptor UNC5C OS=Homo sapiens OX=9606 GN=UNC5C PE=1 SV=2;tr|A0A087X152|A0A087X152_HUMAN Netrin receptor UNC5C OS=Homo sapiens OX=9606 GN=UNC5C PE=1 SV=1;tr|E0CX15|E0CX15_HUMAN Netrin receptor UNC5C (Fragment) OS=Homo sapiens O		+	+		0.0458676	0.881912	0.0545748	0.915181	0.0384929			24.655	24.6091	0.615278	0.394516	Netrin receptor UNC5C	0	51505000	20324000	38341000	19543000	25876000	0	17256000	0	25791000	0	28384000	NA	25.6182	24.2767	25.1924	24.2201	24.6251	NA	24.0406	NA	24.6204	NA	24.7586	NA	25.7197	24.3258	25.0328	24.17	24.5351
A0A087X1W8;A0A0A0MTJ8;X5DQS5;Q9BY67;A0A087X0T8;F5H125;F5H8J9;H0YG94;F5H0H5	A0A087X1W8;A0A0A0MTJ8;X5DQS5;Q9BY67;A0A087X0T8	CADM1	tr|A0A087X1W8|A0A087X1W8_HUMAN Cell adhesion molecule 1 OS=Homo sapiens OX=9606 GN=CADM1 PE=1 SV=1;tr|A0A0A0MTJ8|A0A0A0MTJ8_HUMAN Cell adhesion molecule 1 (Fragment) OS=Homo sapiens OX=9606 GN=CADM1 PE=1 SV=1;tr|X5DQS5|X5DQS5_HUMAN Cell adhesion molecule 1		+			-1.02949	0.0203143	1.6922	0.0472124	1.32594			26.1264	27.1558	0.778031	0.632253	Cell adhesion molecule 1	99441000	62447000	123500000	36205000	116390000	51343000	102260000	225380000	88830000	215110000	100060000	236180000	26.5673	25.8961	26.8799	25.1097	26.7944	25.6137	26.6077	27.7478	26.4045	27.6805	26.5763	27.8153	26.6134	25.9976	26.9291	24.9501	26.7442	25.5237
A0A087X1Z3;Q9UL46;H0YM70;H0YKU2	A0A087X1Z3;Q9UL46;H0YM70	PSME2	tr|A0A087X1Z3|A0A087X1Z3_HUMAN Proteasome activator complex subunit 2 OS=Homo sapiens OX=9606 GN=PSME2 PE=1 SV=1;sp|Q9UL46|PSME2_HUMAN Proteasome activator complex subunit 2 OS=Homo sapiens OX=9606 GN=PSME2 PE=1 SV=4;tr|H0YM70|H0YM70_HUMAN Proteasome activ		+			-1.80028	0.000462767	3.33464	0.00204887	2.68849			23.6519	25.4522	0.629911	0.773984	Proteasome activator complex subunit 2	9697600	15807000	20566000	12575000	19529000	7274100	75369000	23716000	71536000	25921000	49273000	53362000	23.2092	23.9141	24.2938	23.5841	24.2191	22.7943	26.1675	24.4994	26.0922	24.6276	25.5543	25.6693	23.2553	24.0155	24.3429	23.4245	24.169	22.7044
A0A087X256;Q2M389;F8VYH7;F8W1W1;F8VQX3;F8VNZ5;R4GMM5	A0A087X256;Q2M389	KIAA1033	tr|A0A087X256|A0A087X256_HUMAN WASH complex subunit 4 OS=Homo sapiens OX=9606 GN=WASHC4 PE=1 SV=1;sp|Q2M389|WASC4_HUMAN WASH complex subunit 4 OS=Homo sapiens OX=9606 GN=WASHC4 PE=1 SV=2		+	+		0.942441	0.0855801	1.06763	0.149899	0.824201			25.6567	24.7142	1.2582	0.490894	WASH complex subunit 7	36487000	61770000	19670000	83279000	26674000	238910000	19008000	44776000	0	27623000	16834000	32478000	25.1209	25.8804	24.2295	26.3114	24.6689	27.8319	24.1801	25.4162	NA	24.7194	24.0049	24.953	25.1669	25.9819	24.2786	26.1519	24.6188	27.7419
A0A087X2I1;P62333;H0YJC0;H0YJS8;H0YJX2;H0YJT1;H0YJE9;H0YJD2;H0YJY8	A0A087X2I1;P62333;H0YJC0	PSMC6	tr|A0A087X2I1|A0A087X2I1_HUMAN 26S proteasome regulatory subunit 10B OS=Homo sapiens OX=9606 GN=PSMC6 PE=1 SV=1;sp|P62333|PRS10_HUMAN 26S proteasome regulatory subunit 10B OS=Homo sapiens OX=9606 GN=PSMC6 PE=1 SV=1;tr|H0YJC0|H0YJC0_HUMAN 26S proteasome reg		+	+		0.502851	0.187083	0.727965	0.274891	0.560839			24.4746	23.9718	0.572167	0.713836	26S protease regulatory subunit 10B	12792000	29097000	16606000	37509000	34656000	21458000	0	12684000	15887000	30042000	8304300	28341000	23.6087	24.7944	23.9852	25.1607	25.0466	24.355	NA	23.5965	23.9213	24.8405	22.9854	24.7564	23.6548	24.8959	24.0343	25.0012	24.9965	24.265
A0A088AWN2;Q8TBZ3;H0YKE8;G3V5V2	A0A088AWN2;Q8TBZ3	WDR20	tr|A0A088AWN2|A0A088AWN2_HUMAN WD repeat-containing protein 20 OS=Homo sapiens OX=9606 GN=WDR20 PE=1 SV=1;sp|Q8TBZ3|WDR20_HUMAN WD repeat-containing protein 20 OS=Homo sapiens OX=9606 GN=WDR20 PE=1 SV=2		+	+		-0.240292	0.25143	0.599584	0.345536	0.461507			23.3682	23.6085	0.192205	0.306545	WD repeat-containing protein 20	12930000	0	10537000	12288000	9096100	11188000	0	18922000	0	13008000	0	9691500	23.6242	NA	23.329	23.5507	23.1168	23.4154	NA	24.1736	NA	23.6329	NA	23.2083	23.6703	NA	23.3781	23.3912	23.0667	23.3255
A0A088AWN3;Q9BZ29;Q6ZSL5;A0A0A0MT38;H0Y3S1;H7BZ79;Q5JUD3;Q5JUD8	A0A088AWN3;Q9BZ29;Q6ZSL5;A0A0A0MT38	DOCK9	tr|A0A088AWN3|A0A088AWN3_HUMAN Dedicator of cytokinesis protein 9 OS=Homo sapiens OX=9606 GN=DOCK9 PE=1 SV=2;sp|Q9BZ29|DOCK9_HUMAN Dedicator of cytokinesis protein 9 OS=Homo sapiens OX=9606 GN=DOCK9 PE=1 SV=2;tr|Q6ZSL5|Q6ZSL5_HUMAN Dedicator of cytokinesis		+	+		2.17842	0.0310678	1.50769	0.0663255	1.17832			25.4127	23.2343	2.45109	0.402287	Dedicator of cytokinesis protein 9	6959100	179120000	23278000	351940000	6580400	126910000	0	6954500	0	0	0	0	22.7305	27.4164	24.4725	28.3908	22.6497	26.9192	NA	22.7295	NA	NA	NA	NA	22.7765	27.5178	24.5216	28.2312	22.5996	26.8293
A0A096LNH6;Q14185	A0A096LNH6;Q14185	DOCK1	tr|A0A096LNH6|A0A096LNH6_HUMAN Dedicator of cytokinesis protein 1 OS=Homo sapiens OX=9606 GN=DOCK1 PE=1 SV=1;sp|Q14185|DOCK1_HUMAN Dedicator of cytokinesis protein 1 OS=Homo sapiens OX=9606 GN=DOCK1 PE=1 SV=2		+	+		0.644193	0.0377438	1.42315	0.0775202	1.11058			27.2458	26.6016	0.294051	0.581205	Dedicator of cytokinesis protein 1	181340000	114730000	186940000	214540000	141060000	148250000	0	217470000	0	122510000	0	102180000	27.4341	26.7737	27.478	27.6767	27.0717	27.1435	NA	27.6962	NA	26.8683	NA	26.6065	27.4802	26.8752	27.5271	27.5171	27.0216	27.0535
A0A0A0MTC7;A0A0A0MQS9;Q16363;A0A494C139;H0Y351;H0YAQ5;H0YAP9;A0A494C1K8;E5RFQ2	A0A0A0MTC7;A0A0A0MQS9;Q16363;A0A494C139	LAMA4	tr|A0A0A0MTC7|A0A0A0MTC7_HUMAN Laminin subunit alpha-4 OS=Homo sapiens OX=9606 GN=LAMA4 PE=1 SV=1;tr|A0A0A0MQS9|A0A0A0MQS9_HUMAN Laminin subunit alpha-4 OS=Homo sapiens OX=9606 GN=LAMA4 PE=1 SV=1;sp|Q16363|LAMA4_HUMAN Laminin subunit alpha-4 OS=Homo sapien		+	+		2.66813	0.000794627	3.09984	0.00327613	2.48464			26.3381	23.6699	1.54656	0.61417	Laminin subunit alpha-4	193120000	54662000	290670000	23297000	162630000	34424000	17619000	15187000	6212600	13412000	0	20748000	27.5249	25.704	28.1148	24.4736	27.277	25.0369	24.0706	23.8563	22.5668	23.677	NA	24.3065	27.571	25.8055	28.164	24.3141	27.2269	24.9469
A0A0A0MQV6;P09038	A0A0A0MQV6;P09038	FGF2	tr|A0A0A0MQV6|A0A0A0MQV6_HUMAN Fibroblast growth factor OS=Homo sapiens OX=9606 GN=FGF2 PE=1 SV=1;sp|P09038|FGF2_HUMAN Fibroblast growth factor 2 OS=Homo sapiens OX=9606 GN=FGF2 PE=1 SV=3		+	+	+	3.54584	1.0196e-06	5.99157	9.83265e-06	5.00733		+	24.5198	20.974	0.357431	1.01291	Fibroblast growth factor 2	31709000	0	18192000	20376000	32259000	23564000	0	0	0	0	0	0	24.9184	NA	24.1168	24.2804	24.9432	24.4901	NA	NA	NA	NA	NA	NA	24.9644	NA	24.1659	24.1208	24.8931	24.4001
A0A0A0MQX1;Q9HD67;E9PEW5;D6RGD1;E9PCN3	A0A0A0MQX1;Q9HD67;E9PEW5	MYO10	tr|A0A0A0MQX1|A0A0A0MQX1_HUMAN Unconventional myosin-X OS=Homo sapiens OX=9606 GN=MYO10 PE=1 SV=1;sp|Q9HD67|MYO10_HUMAN Unconventional myosin-X OS=Homo sapiens OX=9606 GN=MYO10 PE=1 SV=3;tr|E9PEW5|E9PEW5_HUMAN Unconventional myosin-X OS=Homo sapiens OX=960		+	+		0.585562	0.270394	0.568002	0.364843	0.437894			26.5038	25.9183	1.20673	0.619923	Unconventional myosin-X	102380000	24926000	198860000	135620000	231160000	50125000	0	134830000	0	39858000	0	83310000	26.6094	24.5711	27.5672	27.015	27.7843	25.579	NA	27.0066	NA	25.2484	NA	26.312	26.6554	24.6726	27.6163	26.8554	27.7342	25.4891
Q5T092;A0A0A0MR06;Q5T091;O15258;Q5T093	Q5T092;A0A0A0MR06;Q5T091;O15258;Q5T093	RER1	tr|Q5T092|Q5T092_HUMAN Protein RER1 (Fragment) OS=Homo sapiens OX=9606 GN=RER1 PE=1 SV=1;tr|A0A0A0MR06|A0A0A0MR06_HUMAN Protein RER1 (Fragment) OS=Homo sapiens OX=9606 GN=RER1 PE=1 SV=1;tr|Q5T091|Q5T091_HUMAN Protein RER1 OS=Homo sapiens OX=9606 GN=RER1 PE		+	+		1.03266	0.0219943	1.65769	0.0504185	1.29741			26.4293	25.3967	0.851599	0.570896	Protein RER1	115510000	52967000	54628000	79796000	78294000	280140000	0	0	0	60755000	0	81298000	26.7834	25.6586	25.7031	26.2498	26.2224	28.0616	NA	NA	NA	25.8565	NA	26.2767	26.8295	25.7601	25.7523	26.0902	26.1723	27.9716
A0A0A0MRA8;A8K968;Q9Y2J2;A0A0A0MSA4;A0A1B0GTF8;A0A0J9YY18;A0A0J9YW31;A0A0J9YW26;J3KT37;J3QS55;A0A0J9YWN0;A0A0J9YWE1;A0A0J9YWS4;J3KS70;J3QR33;J3QKK4;J3KRD1;J3QKY2;J3QLU5;J3QRQ6	A0A0A0MRA8;A8K968;Q9Y2J2;A0A0A0MSA4;A0A1B0GTF8	EPB41L3	tr|A0A0A0MRA8|A0A0A0MRA8_HUMAN Band 4.1-like protein 3 OS=Homo sapiens OX=9606 GN=EPB41L3 PE=1 SV=1;tr|A8K968|A8K968_HUMAN Band 4.1-like protein 3 OS=Homo sapiens OX=9606 GN=EPB41L3 PE=1 SV=1;sp|Q9Y2J2|E41L3_HUMAN Band 4.1-like protein 3 OS=Homo sapiens OX		+	+	+	7.75079	6.01157e-12	11.221	1.00007e-09	8.99997		+	29.0846	21.3338	0.575865	0.607453	Band 4.1-like protein 3;Band 4.1-like protein 3, N-terminally processed	717660000	284720000	701600000	724060000	841480000	418500000	0	0	0	0	0	0	29.4187	28.085	29.3861	29.4315	29.6484	28.6407	NA	NA	NA	NA	NA	NA	29.4648	28.1865	29.4352	29.272	29.5982	28.5507
A0A0A0MRI2;Q9UNH7;G3V5X9;H0YJF8;G3V4Z5;G3V2U1;G3V5U2;Q86XE0	A0A0A0MRI2;Q9UNH7	SNX6	tr|A0A0A0MRI2|A0A0A0MRI2_HUMAN Sorting nexin OS=Homo sapiens OX=9606 GN=SNX6 PE=1 SV=1;sp|Q9UNH7|SNX6_HUMAN Sorting nexin-6 OS=Homo sapiens OX=9606 GN=SNX6 PE=1 SV=1		+	+	+	-3.43853	2.48055e-08	7.60545	4.29109e-07	6.36743	+		21.5979	25.0364	0.504924	0.474972	Sorting nexin-6;Sorting nexin-6, N-terminally processed	0	0	0	0	0	0	31809000	49556000	47160000	21821000	37355000	25520000	NA	NA	NA	NA	NA	NA	24.9229	25.5626	25.4911	24.3792	25.1548	24.6051	NA	NA	NA	NA	NA	NA
A0A0A0MRJ0;Q5VT25;H0Y6V3;A0A0A0MRJ1;H0Y5V1;H0Y6R0	A0A0A0MRJ0;Q5VT25	CDC42BPA	tr|A0A0A0MRJ0|A0A0A0MRJ0_HUMAN Non-specific serine/threonine protein kinase OS=Homo sapiens OX=9606 GN=CDC42BPA PE=1 SV=1;sp|Q5VT25|MRCKA_HUMAN Serine/threonine-protein kinase MRCK alpha OS=Homo sapiens OX=9606 GN=CDC42BPA PE=1 SV=1		+	+		0.0262192	0.931156	0.0309776	0.949258	0.0226155			24.3497	24.3235	0.64513	0.306772	Non-specific serine/threonine protein kinase;Serine/threonine-protein kinase MRCK alpha	11177000	39674000	19763000	32218000	18602000	19525000	0	0	16382000	27805000	0	21998000	23.414	25.2417	24.2363	24.9414	24.149	24.2188	NA	NA	23.9656	24.7288	NA	24.3909	23.4601	25.3432	24.2854	24.7818	24.0988	24.1288
A0A0A0MRJ6;H7BY58;P22061;F6S8N6;A0A3F2YNX8;F8WDT3;F8WAV5;F8WAX2;C9J0F2;H7C4X2	A0A0A0MRJ6;H7BY58;P22061;F6S8N6;A0A3F2YNX8	PCMT1	tr|A0A0A0MRJ6|A0A0A0MRJ6_HUMAN Protein-L-isoaspartate O-methyltransferase OS=Homo sapiens OX=9606 GN=PCMT1 PE=1 SV=1;tr|H7BY58|H7BY58_HUMAN Protein-L-isoaspartate O-methyltransferase OS=Homo sapiens OX=9606 GN=PCMT1 PE=1 SV=1;sp|P22061|PIMT_HUMAN Protein-L		+	+		-0.273999	0.429534	0.367003	0.525333	0.279565			24.8136	25.0876	0.484954	0.682049	Protein-L-isoaspartate O-methyltransferase;Protein-L-isoaspartate(D-aspartate) O-methyltransferase	22480000	51334000	30225000	33574000	22907000	26318000	52055000	20227000	65051000	0	36561000	27003000	24.4221	25.6134	24.8492	25.0008	24.4493	24.6495	25.6335	24.2698	25.9551	NA	25.1238	24.6866	24.4682	25.7149	24.8984	24.8413	24.3991	24.5596
A0A0A0MRM8;A0A1Y0BRN3;E7EW20;Q9UM54;A0A590UJ40;A0A0D9SGC1;A0A590UKB0;A0A590UJ75;A0A590UK22;A0A590UK86;A0A5F9ZI03;A0A590UJY4;A0A590UK71;Q5JVM0;A0A590UJW9	A0A0A0MRM8;A0A1Y0BRN3;E7EW20;Q9UM54;A0A590UJ40;A0A0D9SGC1;A0A590UKB0;A0A590UJ75;A0A590UK22;A0A590UK86	MYO6	tr|A0A0A0MRM8|A0A0A0MRM8_HUMAN Unconventional myosin-VI OS=Homo sapiens OX=9606 GN=MYO6 PE=1 SV=1;tr|A0A1Y0BRN3|A0A1Y0BRN3_HUMAN Myosin VI transcript variant 007 OS=Homo sapiens OX=9606 GN=MYO6 PE=1 SV=1;tr|E7EW20|E7EW20_HUMAN Unconventional myosin-VI OS=H		+			2.35339	0.0644329	1.19089	0.119914	0.921131			26.667	24.3136	3.02926	1.11831	Unconventional myosin-VI	61122000	4303900000	210280000	22986000	86530000	14286000	6336800	62149000	32637000	11474000	26140000	19848000	25.8652	32.003	27.6477	24.4543	26.3667	23.7681	22.5953	25.8892	24.96	23.4519	24.6398	24.2425	25.9112	32.1045	27.6969	24.2947	26.3165	23.6781
P01857;A0A0A0MS08;A0A0A0MS07	P01857;A0A0A0MS08;A0A0A0MS07	IGHG1	sp|P01857|IGHG1_HUMAN Immunoglobulin heavy constant gamma 1 OS=Homo sapiens OX=9606 GN=IGHG1 PE=1 SV=1;tr|A0A0A0MS08|A0A0A0MS08_HUMAN Immunoglobulin heavy constant gamma 1 (Fragment) OS=Homo sapiens OX=9606 GN=IGHG1 PE=1 SV=1;tr|A0A0A0MS07|A0A0A0MS07_HUMAN		+			0.678433	0.294022	0.531621	0.388785	0.41029			26.3427	25.6643	1.1641	1.21321	Ig gamma-1 chain C region	65434000	190100000	69634000	60302000	249000000	31374000	37295000	127200000	28889000	39647000	182000000	21290000	25.9635	27.5022	26.0533	25.8457	27.8916	24.9031	25.1525	26.9225	24.784	25.2407	27.4394	24.3437	26.0096	27.6037	26.1024	25.6861	27.8414	24.8131
A0A0A0MS51;A0A0A0MT01;P06396	A0A0A0MS51;A0A0A0MT01;P06396	GSN	tr|A0A0A0MS51|A0A0A0MS51_HUMAN Gelsolin OS=Homo sapiens OX=9606 GN=GSN PE=1 SV=1;tr|A0A0A0MT01|A0A0A0MT01_HUMAN Gelsolin OS=Homo sapiens OX=9606 GN=GSN PE=1 SV=1;sp|P06396|GELS_HUMAN Gelsolin OS=Homo sapiens OX=9606 GN=GSN PE=1 SV=1		+			-1.55463	0.0127678	1.89388	0.0328595	1.48334			28.7533	30.308	1.42505	0.240866	Gelsolin	489080000	2699300000	434930000	238080000	328760000	205140000	1601200000	1278900000	1241200000	1087500000	1455900000	1276300000	28.8655	31.3299	28.6962	27.8269	28.2925	27.612	30.5765	30.2523	30.2091	30.0184	30.4393	30.2493	28.9116	31.4314	28.7454	27.6673	28.2423	27.5221
A0A0A0MSA9;A0A0C4DG49;P15151	A0A0A0MSA9;A0A0C4DG49;P15151	PVR	tr|A0A0A0MSA9|A0A0A0MSA9_HUMAN Poliovirus receptor OS=Homo sapiens OX=9606 GN=PVR PE=1 SV=1;tr|A0A0C4DG49|A0A0C4DG49_HUMAN Poliovirus receptor OS=Homo sapiens OX=9606 GN=PVR PE=1 SV=1;sp|P15151|PVR_HUMAN Poliovirus receptor OS=Homo sapiens OX=9606 GN=PVR P		+			-0.471006	0.192582	0.715384	0.279555	0.553533			26.419	26.89	0.752978	0.411108	Poliovirus receptor	149190000	38340000	130360000	77843000	135860000	71073000	107930000	160100000	72435000	152120000	158770000	113980000	27.1526	25.1923	26.9579	26.2141	27.0175	26.0828	26.6855	27.2544	26.1102	27.1806	27.2424	26.7642	27.1986	25.2938	27.0071	26.0545	26.9674	25.9928
A0A0A0MSI8;O00471;F8W9B8;G3V377;G3V4Z7	A0A0A0MSI8;O00471;F8W9B8	EXOC5	tr|A0A0A0MSI8|A0A0A0MSI8_HUMAN Exocyst complex component 5 OS=Homo sapiens OX=9606 GN=EXOC5 PE=1 SV=1;sp|O00471|EXOC5_HUMAN Exocyst complex component 5 OS=Homo sapiens OX=9606 GN=EXOC5 PE=1 SV=1;tr|F8W9B8|F8W9B8_HUMAN Exocyst complex component 5 OS=Homo sa		+	+		0.00715	0.979037	0.00920105	0.984316	0.00686543			23.6708	23.6636	0.585316	0.178804	Exocyst complex component 5	7607000	0	14995000	19352000	18519000	8580500	0	13882000	10913000	13883000	16372000	12845000	22.8589	NA	23.838	24.206	24.1425	23.0326	NA	23.7267	23.3795	23.7268	23.9647	23.6147	22.905	NA	23.8871	24.0464	24.0924	22.9427
M0R116;A0A2R8YEY8;A0A0A0MT26;P13637;M0QXF2;P54707	M0R116;A0A2R8YEY8;A0A0A0MT26;P13637	ATP1A3	tr|M0R116|M0R116_HUMAN Sodium/potassium-transporting ATPase subunit alpha OS=Homo sapiens OX=9606 GN=ATP1A3 PE=1 SV=1;tr|A0A2R8YEY8|A0A2R8YEY8_HUMAN Sodium/potassium-transporting ATPase subunit alpha OS=Homo sapiens OX=9606 PE=3 SV=1;tr|A0A0A0MT26|A0A0A0MT		+	+	+	5.56008	3.38406e-06	5.47056	2.76998e-05	4.55752		+	26.1271	20.567	1.87188	0.631155	Sodium/potassium-transporting ATPase subunit alpha-3	204730000	0	219040000	17143000	205590000	15636000	0	0	0	0	0	0	27.6091	NA	27.7066	24.0311	27.6152	23.8984	NA	NA	NA	NA	NA	NA	27.6552	NA	27.7558	23.8716	27.565	23.8084
A0A0A0MT55;Q9UL12;Q5SYV2;Q5SYV1	A0A0A0MT55;Q9UL12;Q5SYV2;Q5SYV1	SARDH	tr|A0A0A0MT55|A0A0A0MT55_HUMAN Sarcosine dehydrogenase, mitochondrial OS=Homo sapiens OX=9606 GN=SARDH PE=1 SV=1;sp|Q9UL12|SARDH_HUMAN Sarcosine dehydrogenase, mitochondrial OS=Homo sapiens OX=9606 GN=SARDH PE=1 SV=1;tr|Q5SYV2|Q5SYV2_HUMAN Sarcosine dehydr		+	+	+	5.88216	1.07494e-11	10.9686	1.38749e-09	8.85777		+	26.5849	20.7027	0.370708	0.487224	Sarcosine dehydrogenase, mitochondrial	78410000	112450000	0	156140000	78753000	127290000	0	0	0	0	0	0	26.2245	26.7447	NA	27.2183	26.2308	26.9235	NA	NA	NA	NA	NA	NA	26.2706	26.8462	NA	27.0587	26.1807	26.8336
A0A0A0MTI1;Q15392;A0A3B3IRV7;A0A3B3ISR5;A0A3B3ITT9;A0A3B3IT58	A0A0A0MTI1;Q15392	DHCR24	tr|A0A0A0MTI1|A0A0A0MTI1_HUMAN Delta(24)-sterol reductase OS=Homo sapiens OX=9606 GN=DHCR24 PE=1 SV=1;sp|Q15392|DHC24_HUMAN Delta(24)-sterol reductase OS=Homo sapiens OX=9606 GN=DHCR24 PE=1 SV=2		+	+		-0.429335	0.49766	0.303067	0.589325	0.229645			25.3412	25.7706	0.719248	1.50356	Delta(24)-sterol reductase	41772000	37309000	25170000	36726000	37503000	117280000	0	151000000	0	70677000	0	246710000	25.316	25.153	24.5852	25.1303	25.1605	26.8054	NA	27.17	NA	26.0747	NA	27.8782	25.3621	25.2545	24.6343	24.9707	25.1104	26.7154
A0A0A0MTL6;Q6ZS17;H3BSV5;H3BQI5;H3BMG9;H3BU12;H3BS40;H3BUP6;H3BSX9	A0A0A0MTL6;Q6ZS17	FAM65A	tr|A0A0A0MTL6|A0A0A0MTL6_HUMAN Rho family-interacting cell polarization regulator 1 OS=Homo sapiens OX=9606 GN=RIPOR1 PE=1 SV=1;sp|Q6ZS17|RIPR1_HUMAN Rho family-interacting cell polarization regulator 1 OS=Homo sapiens OX=9606 GN=RIPOR1 PE=1 SV=1		+	+	+	4.18419	2.11763e-08	7.67415	3.90481e-07	6.4084		+	24.7257	20.5415	0.284937	0.832182	Protein FAM65A	27153000	25043000	21440000	42106000	23861000	33438000	0	0	0	0	0	0	24.6946	24.5779	24.3538	25.3275	24.5082	24.995	NA	NA	NA	NA	NA	NA	24.7407	24.6794	24.4029	25.168	24.458	24.905
A0A0A0MTN0;Q13617;Q5T2B5;Q5T2B7	A0A0A0MTN0;Q13617;Q5T2B5	CUL2	tr|A0A0A0MTN0|A0A0A0MTN0_HUMAN Cullin-2 OS=Homo sapiens OX=9606 GN=CUL2 PE=1 SV=1;sp|Q13617|CUL2_HUMAN Cullin-2 OS=Homo sapiens OX=9606 GN=CUL2 PE=1 SV=2;tr|Q5T2B5|Q5T2B5_HUMAN Cullin-2 OS=Homo sapiens OX=9606 GN=CUL2 PE=1 SV=1		+	+		-2.12739	4.16172e-06	5.38073	3.32541e-05	4.47815			24.2689	26.3963	0.461669	0.47518	Cullin-2	0	0	0	19800000	0	13015000	63391000	121040000	55197000	136500000	101770000	75128000	NA	NA	NA	24.239	NA	23.6337	25.9178	26.8509	25.7181	27.0243	26.6007	26.1628	NA	NA	NA	24.0794	NA	23.5437
Q9Y3B3;A0A0A6YYA0;G3V2Y2	Q9Y3B3;A0A0A6YYA0	TMED7;TMED7-TICAM2	sp|Q9Y3B3|TMED7_HUMAN Transmembrane emp24 domain-containing protein 7 OS=Homo sapiens OX=9606 GN=TMED7 PE=1 SV=2;tr|A0A0A6YYA0|A0A0A6YYA0_HUMAN Protein TMED7-TICAM2 OS=Homo sapiens OX=9606 GN=TMED7-TICAM2 PE=3 SV=1		+	+		0.18355	0.732018	0.135478	0.794519	0.0998958			25.7354	25.5519	0.798691	1.15366	Transmembrane emp24 domain-containing protein 7	63275000	0	28440000	43439000	63768000	154640000	0	68726000	26615000	96143000	0	148250000	25.9151	NA	24.7614	25.3725	25.9263	27.2043	NA	26.0344	24.6657	26.5187	NA	27.1435	25.9612	NA	24.8106	25.2129	25.8762	27.1144
A0A0A6YYL4;P57737;I3L167;E7EP81;I3L442;I3L212;I3L426;Q9Y3D7;I3L351;I3L1U7;I3L0X9;I3L3T0;I3L2Y6;I3L1G9;I3L0X8;I3NI06;I3L1M1;I3L359;A0A0B4J298	A0A0A6YYL4;P57737	CORO7-PAM16;CORO7	tr|A0A0A6YYL4|A0A0A6YYL4_HUMAN Coronin OS=Homo sapiens OX=9606 GN=CORO7-PAM16 PE=1 SV=1;sp|P57737|CORO7_HUMAN Coronin-7 OS=Homo sapiens OX=9606 GN=CORO7 PE=1 SV=2		+	+		1.38463	0.000270499	3.56783	0.00130057	2.88587			25.2055	23.8208	0.641274	0.146685	Coronin;Coronin-7	22976000	35201000	34387000	99831000	38272000	33903000	0	18322000	0	13840000	0	13161000	24.4536	25.0691	25.0354	26.573	25.1898	25.0149	NA	24.1271	NA	23.7223	NA	23.6498	24.4997	25.1706	25.0845	26.4134	25.1396	24.9249
A0A0B4J1Z1;C9JAB2;Q16629;F8WEA1	A0A0B4J1Z1;C9JAB2;Q16629	SRSF7	tr|A0A0B4J1Z1|A0A0B4J1Z1_HUMAN Serine/arginine-rich-splicing factor 7 OS=Homo sapiens OX=9606 GN=SRSF7 PE=1 SV=1;tr|C9JAB2|C9JAB2_HUMAN Serine/arginine-rich-splicing factor 7 OS=Homo sapiens OX=9606 GN=SRSF7 PE=1 SV=1;sp|Q16629|SRSF7_HUMAN Serine/arginine-		+	+		2.0023	0.000181861	3.74026	0.00092194	3.0353			26.9312	24.9289	0.847718	0.52492	Serine/arginine-rich splicing factor 7	189830000	78556000	120350000	59977000	288060000	152080000	0	0	0	23924000	0	63230000	27.5001	26.2272	26.8427	25.8379	28.1018	27.1803	NA	NA	NA	24.512	NA	25.9141	27.5462	26.3287	26.8918	25.6783	28.0516	27.0903
Q5W0H4;A0A0B4J2C3;P13693;J3KPG2;E9PJF7;Q56UQ5;H0YCX0	Q5W0H4;A0A0B4J2C3;P13693;J3KPG2;E9PJF7	TPT1	tr|Q5W0H4|Q5W0H4_HUMAN Translationally-controlled tumor protein OS=Homo sapiens OX=9606 GN=TPT1 PE=1 SV=1;tr|A0A0B4J2C3|A0A0B4J2C3_HUMAN Translationally-controlled tumor protein OS=Homo sapiens OX=9606 GN=TPT1 PE=1 SV=1;sp|P13693|TCTP_HUMAN Translationally		+	+		-1.23528	3.52583e-05	4.45274	0.000212866	3.67189			25.1611	26.3964	0.173333	0.322804	Translationally-controlled tumor protein	35155000	0	42784000	46122000	40070000	0	94329000	109120000	56710000	91464000	102830000	80549000	25.0672	NA	25.3506	25.459	25.256	NA	26.4912	26.7013	25.7571	26.4467	26.6157	26.2634	25.1133	NA	25.3997	25.2994	25.2059	NA
A0A0B4J2E5;Q15269;C9J544;A0A0J9YX21	A0A0B4J2E5;Q15269	PWP2	tr|A0A0B4J2E5|A0A0B4J2E5_HUMAN Uncharacterized protein OS=Homo sapiens OX=9606 GN=LOC102724159 PE=1 SV=1;sp|Q15269|PWP2_HUMAN Periodic tryptophan protein 2 homolog OS=Homo sapiens OX=9606 GN=PWP2 PE=2 SV=2		+	+		-0.25856	0.540718	0.267029	0.630963	0.199996			22.2579	22.5165	0.688515	0.817111	Periodic tryptophan protein 2 homolog	4026400	0	4723500	3142400	10404000	3851200	0	0	0	0	0	3870900	21.9411	NA	22.1714	21.5834	23.3106	21.8769	NA	NA	NA	NA	NA	21.8842	21.9871	NA	22.2206	21.4239	23.2605	21.7869
A0A0C4DFM1;Q92544;F8WCN2;F2Z2L1	A0A0C4DFM1;Q92544	TM9SF4	tr|A0A0C4DFM1|A0A0C4DFM1_HUMAN Transmembrane 9 superfamily member OS=Homo sapiens OX=9606 GN=TM9SF4 PE=1 SV=1;sp|Q92544|TM9S4_HUMAN Transmembrane 9 superfamily member 4 OS=Homo sapiens OX=9606 GN=TM9SF4 PE=1 SV=2		+			0.66321	0.3582	0.445875	0.452605	0.344281			26.4484	25.7852	1.13683	1.52158	Transmembrane 9 superfamily member 4	202060000	32318000	112100000	37530000	142550000	161690000	25462000	106150000	16926000	134670000	25037000	225660000	27.5902	24.9458	26.7402	25.1615	27.0869	27.2687	24.6018	26.6615	24.0127	27.0049	24.5776	27.7496	27.6363	25.0473	26.7894	25.002	27.0367	27.1787
A0A590UJ08;A0A590UJD9;A0A0C4DFT3;Q12959;A0A590UJC5;A0A590UJS9;A0A590UJ68;A0A590UJ18;A0A590UJR5;A0A590UKA8;A0A590UJ81;A0A590UK48;A0A590UK81;A0A590UJ29;A0A590UJX2;A0A590UJR4;A0A590UJ64;C9JUA9;E7EQD7;A0A590UK02;A0A590UJL2;A0A590UJ25;A0A590UK70;B4E2H8;A0A590UJZ4;A0A590UK52;H7C166;F8VYC1;E9PN83;A0A3B3ITF1;Q15700;B7Z2T4;E9PIW2;A0A3B3ISW2;A0A590UJ95;C9JN61;A0A590UJ86;B5MCC5;H7C325;C9IYP1;C9JCP6;A8MUT6;F…	A0A590UJ08;A0A590UJD9;A0A0C4DFT3;Q12959;A0A590UJC5;A0A590UJS9;A0A590UJ68;A0A590UJ18;A0A590UJR5;A0A590UKA8;A0A590UJ81;A0A590UK48;A0A590UK81;A0A590UJ29;A0A590UJX2;A0A590UJR4;A0A590UJ64;C9JUA9;E7EQD7;A0A590UK02;A0A590UJL2;A0A590UJ25;A0A590UK70	DLG1	tr|A0A590UJ08|A0A590UJ08_HUMAN Disks large homolog 1 OS=Homo sapiens OX=9606 GN=DLG1 PE=1 SV=1;tr|A0A590UJD9|A0A590UJD9_HUMAN Disks large homolog 1 OS=Homo sapiens OX=9606 GN=DLG1 PE=1 SV=1;tr|A0A0C4DFT3|A0A0C4DFT3_HUMAN Disks large homolog 1 OS=Homo sapie		+			-0.511438	0.112715	0.94802	0.18478	0.733344			28.9636	29.475	0.372809	0.620837	Disks large homolog 1	734300000	422040000	626780000	509110000	558660000	400050000	928180000	663110000	1307800000	537830000	879520000	422190000	29.4518	28.6528	29.2234	28.9234	29.0574	28.5756	29.7898	29.3047	30.2845	29.0026	29.7121	28.6533	29.4979	28.7543	29.2725	28.7638	29.0072	28.4856
E7EW77;E7EP65;A0A0C4DG21;F8WAL6;Q9NYB9;E9PEZ7;B7Z836;F8WBL5;F8WEB9;H7C3Q7;E7EUA1;F8WAU3;F8WCD7;F8WAZ8;H0Y6B5	E7EW77;E7EP65;A0A0C4DG21;F8WAL6;Q9NYB9;E9PEZ7;B7Z836	ABI2	tr|E7EW77|E7EW77_HUMAN Abl interactor 2 OS=Homo sapiens OX=9606 GN=ABI2 PE=1 SV=1;tr|E7EP65|E7EP65_HUMAN Abl interactor 2 (Fragment) OS=Homo sapiens OX=9606 GN=ABI2 PE=1 SV=1;tr|A0A0C4DG21|A0A0C4DG21_HUMAN Abl interactor 2 OS=Homo sapiens OX=9606 GN=ABI2 P		+			-0.730443	0.0132831	1.8767	0.0338226	1.47079			25.7247	26.4551	0.403675	0.404059	Abl interactor 2	81303000	54514000	51127000	67809000	53988000	37632000	87221000	143970000	115130000	76376000	71396000	71614000	26.2768	25.7001	25.6076	26.015	25.6861	25.1655	26.3782	27.1012	26.7787	26.1866	26.0893	26.0937	26.3229	25.8016	25.6567	25.8554	25.636	25.0755
A0A0C4DGB5;P20810;B7Z574;E7ES10;E9PDE4;E9PCH5;H0Y7F0;E7EQA0;F8W7E0;H0YA91;A0A0C4DGD1;E9PSG1;H0Y944;D6RBR1;E7EQK6;E7EN75;D6RGF7	A0A0C4DGB5;P20810;B7Z574;E7ES10;E9PDE4;E9PCH5;H0Y7F0;E7EQA0	CAST	tr|A0A0C4DGB5|A0A0C4DGB5_HUMAN Calpastatin OS=Homo sapiens OX=9606 GN=CAST PE=1 SV=1;sp|P20810|ICAL_HUMAN Calpastatin OS=Homo sapiens OX=9606 GN=CAST PE=1 SV=4;tr|B7Z574|B7Z574_HUMAN Calpastatin OS=Homo sapiens OX=9606 GN=CAST PE=1 SV=1;tr|E7ES10|E7ES10_HU		+	+	+	-4.67714	4.86912e-06	5.31255	3.81794e-05	4.41817	+		21.179	25.8561	0.592056	1.59986	Calpastatin	0	0	0	0	0	0	0	71965000	105160000	161070000	11048000	165580000	NA	NA	NA	NA	NA	NA	NA	26.1008	26.648	27.2631	23.3973	27.303	NA	NA	NA	NA	NA	NA
Q14839;A0A2R8Y425;A0A0C4DGG9;A0A2R8Y521;A0A2R8Y212;F5GWX5;A0A2R8YFD8;A0A2U3TZM0;A0A2R8YFK9;A0A2R8Y5J0;A0A2R8YDJ9;A0A2R8YD40;A0A2R8Y4X2;A0A2R8Y8C1;A0A2R8YDW2;A0A2R8YER1;A0A2R8Y445;A0A2R8Y5Z7;A0A2R8Y685;A0A2R8Y8B3;A0A2R8Y7I0;A0A2R8Y7M9;A0A2R8Y5M9;A0A2R8YE38;F5H6N4;A0A2R8Y6G9;A0A2R8Y795	Q14839;A0A2R8Y425;A0A0C4DGG9;A0A2R8Y521;A0A2R8Y212;F5GWX5;A0A2R8YFD8;A0A2U3TZM0;A0A2R8YFK9;A0A2R8Y5J0;A0A2R8YDJ9;A0A2R8YD40;A0A2R8Y4X2;A0A2R8Y8C1;A0A2R8YDW2;A0A2R8YER1;A0A2R8Y445;A0A2R8Y5Z7;A0A2R8Y685	CHD4	sp|Q14839|CHD4_HUMAN Chromodomain-helicase-DNA-binding protein 4 OS=Homo sapiens OX=9606 GN=CHD4 PE=1 SV=2;tr|A0A2R8Y425|A0A2R8Y425_HUMAN Chromodomain-helicase-DNA-binding protein 4 (Fragment) OS=Homo sapiens OX=9606 GN=CHD4 PE=1 SV=1;tr|A0A0C4DGG9|A0A0C4D		+	+		0.0839668	0.812797	0.0900178	0.86144	0.064775			24.9376	24.8536	0.608548	0.625201	Chromodomain-helicase-DNA-binding protein 4	18704000	34329000	19246000	36946000	43286000	59822000	0	14877000	0	33343000	0	51100000	24.1568	25.0329	24.1981	25.1389	25.3674	25.8342	NA	23.8266	NA	24.9909	NA	25.6068	24.2029	25.1344	24.2472	24.9794	25.3172	25.7442
A0A0C4DGH0;Q5ZPR3;H0YL10;H0YN29;H0YK40;H0YK59;H0YLT8;H0YN85	A0A0C4DGH0;Q5ZPR3;H0YL10	CD276	tr|A0A0C4DGH0|A0A0C4DGH0_HUMAN CD276 antigen OS=Homo sapiens OX=9606 GN=CD276 PE=1 SV=1;sp|Q5ZPR3|CD276_HUMAN CD276 antigen OS=Homo sapiens OX=9606 GN=CD276 PE=1 SV=1;tr|H0YL10|H0YL10_HUMAN CD276 antigen (Fragment) OS=Homo sapiens OX=9606 GN=CD276 PE=1 SV=		+			-1.5034	0.00195892	2.70798	0.00706896	2.15064			30.0075	31.5109	0.851127	0.527614	CD276 antigen	1654700000	594290000	1842100000	765740000	1989800000	615150000	2306400000	2976700000	1686600000	5165500000	3623100000	3527200000	30.6239	29.1466	30.7787	29.5123	30.89	29.1964	31.103	31.4711	30.6515	32.2663	31.7546	31.7159	30.67	29.2481	30.8278	29.3527	30.8398	29.1064
A0A0C4DGQ5;P04632;K7ELJ7;K7EKD8;K7EIV0;A0A075B7C0;U3KQE2;K7EM73;U3KPR7;K7EMQ1;K7ES78;Q96L46	A0A0C4DGQ5;P04632;K7ELJ7;K7EKD8;K7EIV0;A0A075B7C0;U3KQE2;K7EM73	CAPNS1	tr|A0A0C4DGQ5|A0A0C4DGQ5_HUMAN Calpain small subunit 1 OS=Homo sapiens OX=9606 GN=CAPNS1 PE=1 SV=1;sp|P04632|CPNS1_HUMAN Calpain small subunit 1 OS=Homo sapiens OX=9606 GN=CAPNS1 PE=1 SV=1;tr|K7ELJ7|K7ELJ7_HUMAN Calpain small subunit 1 OS=Homo sapiens OX=9		+	+	+	-2.90704	5.1352e-05	4.28944	0.000297133	3.52705	+		21.0322	23.9393	0.94885	0.900459	Calpain small subunit 1	0	0	0	0	0	0	44442000	8289900	17295000	10654000	17973000	13221000	NA	NA	NA	NA	NA	NA	25.4054	22.9829	24.0439	23.3449	24.0993	23.6563	NA	NA	NA	NA	NA	NA
P39656;A0A0C4DGS1;U3KQ84	P39656;A0A0C4DGS1	DDOST	sp|P39656|OST48_HUMAN Dolichyl-diphosphooligosaccharide--protein glycosyltransferase 48 kDa subunit OS=Homo sapiens OX=9606 GN=DDOST PE=1 SV=4;tr|A0A0C4DGS1|A0A0C4DGS1_HUMAN Dolichyl-diphosphooligosaccharide--protein glycosyltransferase 48 kDa subunit OS=H		+			1.45711	0.0594595	1.22578	0.112484	0.94891			28.9101	27.453	1.25347	1.46283	Dolichyl-diphosphooligosaccharide--protein glycosyltransferase 48 kDa subunit	1114500000	247370000	482100000	142540000	791720000	1179700000	60247000	375160000	67702000	381760000	91668000	668750000	30.0537	27.8821	28.8448	27.0868	29.5604	30.1358	25.8444	28.4829	26.0127	28.5081	26.4499	29.3169	30.0998	27.9836	28.8939	26.9272	29.5103	30.0458
A0A0C4DH22;A0A1B0GTW6;Q9H4G0;Q4VXN0;X6RC15;Q4VXN1;Q4VXN5;H0Y482;Q4VXN6	A0A0C4DH22;A0A1B0GTW6;Q9H4G0	EPB41L1	tr|A0A0C4DH22|A0A0C4DH22_HUMAN Band 4.1-like protein 1 OS=Homo sapiens OX=9606 GN=EPB41L1 PE=1 SV=1;tr|A0A1B0GTW6|A0A1B0GTW6_HUMAN Band 4.1-like protein 1 OS=Homo sapiens OX=9606 GN=EPB41L1 PE=1 SV=2;sp|Q9H4G0|E41L1_HUMAN Band 4.1-like protein 1 OS=Homo sa		+	+		0.123854	0.606325	0.217295	0.686977	0.163058			24.7798	24.656	0.483322	0.118211	Band 4.1-like protein 1	44051000	19620000	37266000	28126000	32313000	20959000	21384000	0	27382000	0	0	0	25.3927	24.2258	25.1514	24.7454	24.9456	24.3211	24.35	NA	24.7067	NA	NA	NA	25.4387	24.3273	25.2005	24.5858	24.8955	24.2311
A0A0D9SF54;A0A0D9SFF6;A0A0D9SFH4;A0A1B0GV13;A0A5F9ZHC3;A0A1B0GTB7;A0A1B0GUH3	A0A0D9SF54	SPTAN1	tr|A0A0D9SF54|A0A0D9SF54_HUMAN Spectrin alpha chain, non-erythrocytic 1 OS=Homo sapiens OX=9606 GN=SPTAN1 PE=1 SV=1		+			-3.3074	0.000131858	3.87989	0.000698988	3.15553			27.2983	30.6057	1.44407	0.850761		245030000	659920000	228650000	76166000	167590000	46004000	994930000	3354700000	826320000	2244200000	985740000	2904100000	27.8684	29.2977	27.7686	26.1826	27.3204	25.4553	29.89	31.6435	29.6221	31.0636	29.8766	31.4354	27.9144	29.3992	27.8177	26.0231	27.2702	25.3653
A0A0D9SFP6;Q16288;H0YM90;B7Z7U4;R4GNH5	A0A0D9SFP6;Q16288;H0YM90;B7Z7U4	NTRK3	tr|A0A0D9SFP6|A0A0D9SFP6_HUMAN Tyrosine-protein kinase receptor OS=Homo sapiens OX=9606 GN=NTRK3 PE=1 SV=1;sp|Q16288|NTRK3_HUMAN NT-3 growth factor receptor OS=Homo sapiens OX=9606 GN=NTRK3 PE=1 SV=2;tr|H0YM90|H0YM90_HUMAN Tyrosine-protein kinase receptor		+	+	+	5.22015	9.24005e-06	5.03433	6.84425e-05	4.16467		+	25.9937	20.7736	1.9373	0.642049	NT-3 growth factor receptor;Tyrosine-protein kinase receptor	145790000	0	131210000	13336000	170450000	12556000	0	0	0	0	0	0	27.1193	NA	26.9673	23.6688	27.3448	23.5819	NA	NA	NA	NA	NA	NA	27.1654	NA	27.0164	23.5093	27.2946	23.4919
A0A0D9SGH0;A0A1B0GV11;A0A1B0GW29;A0A0D9SFM4	A0A0D9SGH0;A0A1B0GV11;A0A1B0GW29	SLC9A6	tr|A0A0D9SGH0|A0A0D9SGH0_HUMAN Sodium/hydrogen exchanger OS=Homo sapiens OX=9606 GN=SLC9A6 PE=1 SV=5;tr|A0A1B0GV11|A0A1B0GV11_HUMAN Sodium/hydrogen exchanger OS=Homo sapiens OX=9606 GN=SLC9A6 PE=1 SV=1;tr|A0A1B0GW29|A0A1B0GW29_HUMAN Sodium/hydrogen exchang		+	+		0.47343	0.211509	0.674672	0.301283	0.521025			25.1815	24.7081	0.806508	0.426433		49081000	30366000	20527000	25340000	41389000	101630000	0	21439000	0	39512000	0	18051000	25.5487	24.856	24.291	24.5949	25.3027	26.5988	NA	24.3537	NA	25.2358	NA	24.1056	25.5947	24.9574	24.3402	24.4353	25.2526	26.5088
A0A140T8Z0;A0A0G2JH68;O60610;H9KV28;A0A2R8Y5N1;B4E2I7;A0A2R8YEF8;H7C2W8	A0A140T8Z0;A0A0G2JH68;O60610;H9KV28;A0A2R8Y5N1	DIAPH1	tr|A0A140T8Z0|A0A140T8Z0_HUMAN Protein diaphanous homolog 1 OS=Homo sapiens OX=9606 GN=DIAPH1 PE=1 SV=1;tr|A0A0G2JH68|A0A0G2JH68_HUMAN Protein diaphanous homolog 1 OS=Homo sapiens OX=9606 GN=DIAPH1 PE=1 SV=1;sp|O60610|DIAP1_HUMAN Protein diaphanous homolog		+	+		0.276345	0.318182	0.497324	0.412285	0.384802			25.1885	24.9122	0.270688	0.546281	Protein diaphanous homolog 1	42855000	0	38659000	36884000	50343000	31047000	0	35515000	41783000	51245000	20731000	32361000	25.353	NA	25.2043	25.1365	25.5853	24.888	NA	25.0819	25.3164	25.6109	24.3053	24.9478	25.399	NA	25.2534	24.9769	25.5351	24.798
A0A0G2JIW1;P0DMV9;P0DMV8;V9GZ37	A0A0G2JIW1;P0DMV9;P0DMV8;V9GZ37	HSPA1B;HSPA1A	tr|A0A0G2JIW1|A0A0G2JIW1_HUMAN Heat shock 70 kDa protein 1B OS=Homo sapiens OX=9606 GN=HSPA1B PE=1 SV=1;sp|P0DMV9|HS71B_HUMAN Heat shock 70 kDa protein 1B OS=Homo sapiens OX=9606 GN=HSPA1B PE=1 SV=1;sp|P0DMV8|HS71A_HUMAN Heat shock 70 kDa protein 1A OS=Hom		+			-1.09582	0.0229248	1.63969	0.0522661	1.28178			31.3711	32.467	0.941459	0.586464	Heat shock 70 kDa protein 1B;Heat shock 70 kDa protein 1A	1558600000	4519100000	1503000000	6263200000	1500000000	4957800000	8082900000	4586100000	8269700000	4058300000	8407100000	3896500000	30.5376	32.0734	30.4852	32.5443	30.4823	32.2071	32.9122	32.0946	32.9452	31.9182	32.969	31.8595	30.5837	32.1749	30.5343	32.3847	30.4322	32.1171
A0A0G2JJD3;O95870;A0A0G2JI89;F2Z3H2;F2Z3G6	A0A0G2JJD3;O95870	ABHD16A	tr|A0A0G2JJD3|A0A0G2JJD3_HUMAN HLA-B associated transcript 5, isoform CRA_b OS=Homo sapiens OX=9606 GN=ABHD16A PE=1 SV=1;sp|O95870|ABHGA_HUMAN Phosphatidylserine lipase ABHD16A OS=Homo sapiens OX=9606 GN=ABHD16A PE=1 SV=3		+	+		-1.56291	0.00531425	2.27456	0.0158014	1.80131			23.6907	25.2536	1.01662	0.704512	Abhydrolase domain-containing protein 16A	15209000	7101700	5882400	0	11855000	47492000	0	43328000	0	39731000	0	100640000	23.8584	22.7597	22.488	NA	23.499	25.5012	NA	25.3688	NA	25.2438	NA	26.5846	23.9045	22.8612	22.5371	NA	23.4488	25.4112
A0A0G2JNZ2;Q14160;A0A0G2JMS7;H0YCG0	A0A0G2JNZ2;Q14160;A0A0G2JMS7	SCRIB	tr|A0A0G2JNZ2|A0A0G2JNZ2_HUMAN Protein scribble homolog OS=Homo sapiens OX=9606 GN=SCRIB PE=1 SV=1;sp|Q14160|SCRIB_HUMAN Protein scribble homolog OS=Homo sapiens OX=9606 GN=SCRIB PE=1 SV=4;tr|A0A0G2JMS7|A0A0G2JMS7_HUMAN Protein scribble homolog OS=Homo sap		+			0.440151	0.223613	0.650503	0.315578	0.500893			27.6751	27.2349	0.658818	0.557679	Protein scribble homolog	133350000	296540000	166130000	496580000	169510000	188140000	144370000	158390000	253740000	161370000	80583000	191660000	26.9906	28.1437	27.3077	28.8875	27.3368	27.4872	27.1052	27.2389	27.9188	27.2658	26.264	27.514	27.0367	28.2451	27.3569	28.7279	27.2866	27.3973
A0A0J9YW64	A0A0J9YW64		tr|A0A0J9YW64|A0A0J9YW64_HUMAN Dedicator of cytokinesis protein 11 (Fragment) OS=Homo sapiens OX=9606 GN=DOCK11 PE=1 SV=1		+	+		0.390241	0.148611	0.827949	0.2292	0.639786			23.8365	23.4462	0.39843	0.404727		11260000	21272000	16403000	19392000	13124000	12134000	0	13374000	0	7466800	0	14846000	23.4247	24.3425	23.9675	24.209	23.6457	23.5326	NA	23.6729	NA	22.8321	NA	23.8236	23.4708	24.4439	24.0166	24.0494	23.5956	23.4426
P43243;A0A0R4J2E8;A8MXP9;D6REM6;D6R991;H0Y8T4;B3KM87;D6R8Z5;D6RBK5;D6REK4;Q68E03;D6RCM3;D6RBI2;A0A1B0GX04;D6RE02;D6RIA2;D6RBS2;D6R9F3;D6RB45;D6RAY2;D6RAM9	P43243;A0A0R4J2E8;A8MXP9;D6REM6;D6R991	MATR3	sp|P43243|MATR3_HUMAN Matrin-3 OS=Homo sapiens OX=9606 GN=MATR3 PE=1 SV=2;tr|A0A0R4J2E8|A0A0R4J2E8_HUMAN Matrin-3 OS=Homo sapiens OX=9606 GN=MATR3 PE=1 SV=1;tr|A8MXP9|A8MXP9_HUMAN Matrin-3 OS=Homo sapiens OX=9606 GN=MATR3 PE=1 SV=1;tr|D6REM6|D6REM6_HUMAN M		+	+		1.65832	0.00251867	2.59883	0.00875015	2.05798			28.1669	26.5085	0.718031	0.920917	Matrin-3	339760000	250110000	144550000	227540000	530910000	542040000	0	112170000	0	156530000	0	251100000	28.3399	27.898	27.107	27.7615	28.9839	29.0138	NA	26.7411	NA	27.2219	NA	27.9037	28.386	27.9995	27.1561	27.602	28.9337	28.9239
Q9NY35;D6RHU6;D6RCR8;D6RDI6;D6RFX6;D6RCE6;D6R9S8;D6RC11;D6RA76;D6RDY1;D6RDP6;D6RIU2;A0A0R4J2F2;H0Y8T9;D6RAZ7;D6RD48;D6RCP3;D6RB31;D6R9K1	Q9NY35;D6RHU6;D6RCR8;D6RDI6;D6RFX6;D6RCE6;D6R9S8;D6RC11;D6RA76;D6RDY1;D6RDP6;D6RIU2;A0A0R4J2F2;H0Y8T9;D6RAZ7;D6RD48	CLDND1	sp|Q9NY35|CLDN1_HUMAN Claudin domain-containing protein 1 OS=Homo sapiens OX=9606 GN=CLDND1 PE=1 SV=1;tr|D6RHU6|D6RHU6_HUMAN Claudin domain-containing protein 1 (Fragment) OS=Homo sapiens OX=9606 GN=CLDND1 PE=1 SV=1;tr|D6RCR8|D6RCR8_HUMAN Claudin domain-co		+	+		-0.817928	0.00606389	2.21725	0.0177268	1.75137			25.9719	26.7898	0.324968	0.448101	Claudin domain-containing protein 1	79468000	0	79431000	56831000	76151000	53094000	128130000	112300000	84238000	129040000	183950000	78925000	26.2439	NA	26.2432	25.7602	26.1824	25.662	26.933	26.7428	26.328	26.9432	27.4547	26.234	26.2899	NA	26.2923	25.6006	26.1322	25.5721
A0A0U1RQW6;Q9Y2E4;E7EPU2;H0Y5A8;H0Y7Q3	A0A0U1RQW6;Q9Y2E4;E7EPU2	DIP2C	tr|A0A0U1RQW6|A0A0U1RQW6_HUMAN Disco-interacting protein 2 homolog C OS=Homo sapiens OX=9606 GN=DIP2C PE=1 SV=1;sp|Q9Y2E4|DIP2C_HUMAN Disco-interacting protein 2 homolog C OS=Homo sapiens OX=9606 GN=DIP2C PE=1 SV=2;tr|E7EPU2|E7EPU2_HUMAN Disco-interacting		+			1.95845	8.12397e-06	5.09023	6.11302e-05	4.21374			30.3031	28.3446	0.445759	0.464776	Disco-interacting protein 2 homolog C	1175600000	1399600000	1118500000	1970200000	828400000	1932800000	403700000	504310000	298010000	284430000	412670000	205090000	30.1308	30.3824	30.0589	30.8757	29.6258	30.848	28.5887	28.9097	28.1508	28.0835	28.6204	27.6117	30.1768	30.4839	30.1081	30.7161	29.5756	30.7581
A0A0U1RQY7;U3KQB3;U3KQA5;A0A0U1RQT7;Q8IXA3;Q9HCP0;A0A0U1RR14;A0A0U1RQK6;A0A0U1RQG9;A0A0U1RR31;A0A0U1RQU4;A0A0U1RQN5	A0A0U1RQY7;U3KQB3;U3KQA5;A0A0U1RQT7;Q8IXA3;Q9HCP0	CSNK1G1;hCG_2004507	tr|A0A0U1RQY7|A0A0U1RQY7_HUMAN Casein kinase I isoform gamma-1 OS=Homo sapiens OX=9606 GN=CSNK1G1 PE=1 SV=1;tr|U3KQB3|U3KQB3_HUMAN Casein kinase I isoform gamma-1 OS=Homo sapiens OX=9606 GN=CSNK1G1 PE=1 SV=1;tr|U3KQA5|U3KQA5_HUMAN Casein kinase I isoform g		+			0.540904	0.0368626	1.43341	0.0759895	1.11925			25.2895	24.7486	0.285238	0.399116	Casein kinase I isoform gamma-1	45019000	47279000	36462000	54892000	33800000	35489000	21557000	35603000	25990000	29016000	19286000	41849000	25.424	25.4947	25.1199	25.7101	25.0105	25.0809	24.3617	25.0855	24.6315	24.7903	24.2011	25.3187	25.4701	25.5962	25.169	25.5505	24.9604	24.9909
A0A0U1RR32;A0A0U1RRH7;Q99878;Q96KK5;Q9BTM1;P20671;P0C0S8;H0YFX9;A0A3B3IS11;P16104;Q96QV6	A0A0U1RR32;A0A0U1RRH7;Q99878;Q96KK5;Q9BTM1;P20671;P0C0S8;H0YFX9;A0A3B3IS11;P16104	HIST1H2AJ;HIST1H2AH;H2AFJ;HIST1H2AD;HIST1H2AG;H2AFX	tr|A0A0U1RR32|A0A0U1RR32_HUMAN Histone H2A OS=Homo sapiens OX=9606 GN=hCG_2039566 PE=3 SV=1;tr|A0A0U1RRH7|A0A0U1RRH7_HUMAN Histone H2A OS=Homo sapiens OX=9606 PE=3 SV=1;sp|Q99878|H2A1J_HUMAN Histone H2A type 1-J OS=Homo sapiens OX=9606 GN=H2AC14 PE=1 SV=3;		+			1.71497	0.0217864	1.66181	0.0500104	1.30094			30.2147	28.4997	0.781385	1.61125	Histone H2A type 1-J;Histone H2A type 1-H;Histone H2A.J;Histone H2A type 1-D;Histone H2A type 1;Histone H2A;Histone H2AX	1444800000	1395600000	1198900000	477630000	1929800000	1803900000	119960000	1159000000	201360000	1283000000	103810000	746560000	30.4282	30.3782	30.1591	28.8313	30.8458	30.7485	26.838	30.1102	27.5852	30.2569	26.6294	29.4757	30.4743	30.4797	30.2082	28.6718	30.7957	30.6585
A0A0U1RRM6;Q8N8S7;A0A075B6E5;A0A0U1RQP7;Q9UI08	A0A0U1RRM6;Q8N8S7;A0A075B6E5;A0A0U1RQP7	ENAH	tr|A0A0U1RRM6|A0A0U1RRM6_HUMAN Protein enabled homolog OS=Homo sapiens OX=9606 GN=ENAH PE=1 SV=1;sp|Q8N8S7|ENAH_HUMAN Protein enabled homolog OS=Homo sapiens OX=9606 GN=ENAH PE=1 SV=2;tr|A0A075B6E5|A0A075B6E5_HUMAN Protein enabled homolog (Fragment) OS=Hom		+	+		-0.349812	0.35744	0.446797	0.451985	0.344876			25.5533	25.9031	0.681083	0.636137	Protein enabled homolog	64110000	0	70914000	22530000	61998000	0	35551000	111690000	52755000	83977000	37794000	85485000	25.934	NA	26.0796	24.4253	25.8857	NA	25.0834	26.7349	25.6528	26.3235	25.1717	26.3492	25.9801	NA	26.1287	24.2658	25.8356	NA
A0A140T9I0;A0A140T9X5;A0A140T913;A0A140T955;A0A140T933;A0A1W2PRT9;A0A1W2PPQ2	A0A140T9I0;A0A140T9X5;A0A140T913;A0A140T955;A0A140T933;A0A1W2PRT9;A0A1W2PPQ2		tr|A0A140T9I0|A0A140T9I0_HUMAN HLA class I histocompatibility antigen, A alpha chain (Fragment) OS=Homo sapiens OX=9606 GN=HLA-A PE=1 SV=1;tr|A0A140T9X5|A0A140T9X5_HUMAN HLA class I histocompatibility antigen, A alpha chain (Fragment) OS=Homo sapiens OX=96		+			-0.0773729	0.760115	0.119121	0.816564	0.08801			29.3562	29.4335	0.444596	0.318146		636960000	505480000	505070000	1131400000	574130000	1070800000	872810000	862200000	819000000	559120000	684640000	573410000	29.2466	28.9131	28.9119	30.0755	29.0968	29.996	29.7011	29.6834	29.6093	29.0586	29.3508	29.095	29.2927	29.0146	28.9611	29.9159	29.0467	29.9061
A0A140T9G0	A0A140T9G0		tr|A0A140T9G0|A0A140T9G0_HUMAN HLA class I histocompatibility antigen, B alpha chain (Fragment) OS=Homo sapiens OX=9606 GN=HLA-B PE=1 SV=1		+	+		-0.927705	0.0181143	1.74198	0.0431759	1.36476			25.8452	26.7729	0.546573	0.663831		0	87314000	0	43325000	0	0	181190000	117590000	113470000	57087000	88475000	173370000	NA	26.3797	NA	25.3687	NA	NA	27.4329	26.8092	26.7577	25.7667	26.3988	27.3693	NA	26.4812	NA	25.2091	NA	NA
A0A140T9J9;A0A1W2PR11;A0A140T962;A0A140T9B3;A0A140T942;A0A140T9E1;A0A140T9Z7;F8W9Z8	A0A140T9J9;A0A1W2PR11;A0A140T962;A0A140T9B3;A0A140T942;A0A140T9E1		tr|A0A140T9J9|A0A140T9J9_HUMAN HLA class I histocompatibility antigen, C alpha chain OS=Homo sapiens OX=9606 GN=HLA-C PE=1 SV=1;tr|A0A1W2PR11|A0A1W2PR11_HUMAN HLA class I histocompatibility antigen, C alpha chain OS=Homo sapiens OX=9606 GN=HLA-C PE=1 SV=1;		+	+		-1.21357	0.00150414	2.82271	0.00564642	2.24823			25.9517	27.1653	0.138663	0.719483		0	65404000	0	78275000	0	76527000	205880000	126050000	299930000	81361000	160060000	106790000	NA	25.9629	NA	26.222	NA	26.1895	27.6172	26.9094	28.1601	26.2778	27.254	26.6702	NA	26.0644	NA	26.0625	NA	26.0995
A0A140T9M0;A0A140T9W2;A0A140T9U0;A0A140T9T1;A0A1W2PNZ7;A0A140TA03	A0A140T9M0;A0A140T9W2;A0A140T9U0;A0A140T9T1;A0A1W2PNZ7		tr|A0A140T9M0|A0A140T9M0_HUMAN HLA class I histocompatibility antigen, C alpha chain OS=Homo sapiens OX=9606 GN=HLA-C PE=1 SV=1;tr|A0A140T9W2|A0A140T9W2_HUMAN HLA class I histocompatibility antigen, C alpha chain OS=Homo sapiens OX=9606 GN=HLA-C PE=1 SV=1;		+	+	+	-5.38397	1.58366e-10	9.80034	9.5456e-09	8.0202	+		21.2921	26.6761	0.421811	0.595248		0	0	0	0	0	0	149990000	77812000	113140000	78729000	184460000	0	NA	NA	NA	NA	NA	NA	27.1603	26.2135	26.7535	26.2304	27.4587	NA	NA	NA	NA	NA	NA	NA
P49419;A0A1B0GW77;A0A1B0GTG2;A0A1B0GW82;A0A1B0GUA1;A0A1B0GTY9;A0A1B0GTJ4;A0A1B0GV49;A0A0J9YWF7;A0A1B0GUY0;H0YHM6;F8VVF2;F8WDY6;A0A1B0GVU0;A0A1B0GW65;F8WD33;A0A0J9YWM6	P49419;A0A1B0GW77;A0A1B0GTG2;A0A1B0GW82;A0A1B0GUA1;A0A1B0GTY9;A0A1B0GTJ4;A0A1B0GV49;A0A0J9YWF7;A0A1B0GUY0	ALDH7A1	sp|P49419|AL7A1_HUMAN Alpha-aminoadipic semialdehyde dehydrogenase OS=Homo sapiens OX=9606 GN=ALDH7A1 PE=1 SV=5;tr|A0A1B0GW77|A0A1B0GW77_HUMAN Alpha-aminoadipic semialdehyde dehydrogenase OS=Homo sapiens OX=9606 GN=ALDH7A1 PE=1 SV=1;tr|A0A1B0GTG2|A0A1B0GTG		+	+		0.797503	0.08372	1.07717	0.147565	0.831016			27.3382	26.5407	0.520795	0.98182	Alpha-aminoadipic semialdehyde dehydrogenase	170640000	79190000	187340000	238730000	241030000	175970000	162000000	55312000	165570000	0	197080000	49131000	27.3464	26.2388	27.4811	27.8308	27.8446	27.3908	27.2714	25.7211	27.3029	NA	27.5542	25.5501	27.3924	26.3403	27.5302	27.6712	27.7945	27.3008
P30566;A0A1B0GTJ7;A0A1B0GWJ0;A0A0A6YY92;A0A1B0GWF8;A0A1B0GTG9;A0A096LNY6;A0A096LNY5;A0A096LNY4;A0A096LP72;A0A096LPA2;B4DEP1;A0A096LP92;A0A1W2PRX2;A0A096LP76;A0A096LNT0;V9GY96	P30566;A0A1B0GTJ7;A0A1B0GWJ0;A0A0A6YY92;A0A1B0GWF8;A0A1B0GTG9;A0A096LNY6;A0A096LNY5	ADSL	sp|P30566|PUR8_HUMAN Adenylosuccinate lyase OS=Homo sapiens OX=9606 GN=ADSL PE=1 SV=2;tr|A0A1B0GTJ7|A0A1B0GTJ7_HUMAN Adenylosuccinate lyase OS=Homo sapiens OX=9606 GN=ADSL PE=1 SV=1;tr|A0A1B0GWJ0|A0A1B0GWJ0_HUMAN Adenylosuccinate lyase OS=Homo sapiens OX=9		+			0.234971	0.252084	0.598454	0.346152	0.460734			26.5271	26.2921	0.225858	0.258943	Adenylosuccinate lyase	95350000	65828000	100710000	117960000	104470000	112760000	59433000	96678000	73854000	110940000	76106000	79991000	26.5067	25.9722	26.5856	26.8137	26.6385	26.7487	25.8248	26.5267	26.1382	26.7252	26.1815	26.2533	26.5528	26.0737	26.6348	26.6542	26.5884	26.6587
Q14156;A0A1B0GUZ7;E5RJS1	Q14156;A0A1B0GUZ7	EFR3A	sp|Q14156|EFR3A_HUMAN Protein EFR3 homolog A OS=Homo sapiens OX=9606 GN=EFR3A PE=1 SV=2;tr|A0A1B0GUZ7|A0A1B0GUZ7_HUMAN Protein EFR3 homolog A OS=Homo sapiens OX=9606 GN=EFR3A PE=1 SV=1		+	+		-0.107119	0.790689	0.101995	0.842397	0.0744832			25.5723	25.6795	0.863777	0.541658	Protein EFR3 homolog A	27817000	56682000	29753000	155910000	36090000	62762000	64266000	64373000	77800000	36085000	60854000	0	24.7295	25.7564	24.8265	27.2161	25.1051	25.9034	25.9376	25.94	26.2133	25.1049	25.8588	NA	24.7755	25.8579	24.8757	27.0566	25.0549	25.8134
Q13286;A0A1B0GWD3;A0A1B0GV71;A0A1B0GW34;B4DFF3;Q2TA70;A0A0D9SFH9;O95086;A0A1B0GV41;H3BNK7;F6TI76;H3BMN4;Q9UBD8;H3BQ48;O95090;H3BR00;A0A1B0GUX3;A0A1B0GUU4;H3BPL0;H3BR84;A0A1B0GWH9;A0A1B0GW90;Q9UP10;Q9UBH5;A0A0D9SF04;A0A1B0GWH8	Q13286;A0A1B0GWD3;A0A1B0GV71;A0A1B0GW34;B4DFF3;Q2TA70;A0A0D9SFH9;O95086;A0A1B0GV41;H3BNK7;F6TI76;H3BMN4;Q9UBD8;H3BQ48;O95090;H3BR00;A0A1B0GUX3	CLN3	sp|Q13286|CLN3_HUMAN Battenin OS=Homo sapiens OX=9606 GN=CLN3 PE=1 SV=1;tr|A0A1B0GWD3|A0A1B0GWD3_HUMAN Battenin OS=Homo sapiens OX=9606 PE=1 SV=1;tr|A0A1B0GV71|A0A1B0GV71_HUMAN Battenin OS=Homo sapiens OX=9606 GN=CLN3 PE=1 SV=1;tr|A0A1B0GW34|A0A1B0GW34_HUM		+	+		0.698062	0.193042	0.714347	0.27997	0.552889			24.6656	23.9675	0.587232	1.2225	Battenin	25506000	12897000	22501000	0	50343000	31587000	0	3340700	0	28737000	0	14144000	24.6043	23.6205	24.4235	NA	25.5853	24.9128	NA	21.6717	NA	24.7764	NA	23.7537	24.6504	23.722	24.4726	NA	25.5351	24.8229
O75787;A0A1B0GVW0;A0A1C7CYW4;A0A1B0GUT7;A0A1B0GVB9;A0A1B0GTU8;A0A1B0GTB0;H7C3E1;B7Z413;B7Z1I9;A0A1B0GWJ8;A0A1B0GVC7;A0A1B0GU12;A0A1B0GV60;A0A1B0GVI9;A0A1B0GWD6;A0A1B0GW13;H7C240;A0A1B0GV24;A0A1B0GVZ1	O75787;A0A1B0GVW0;A0A1C7CYW4;A0A1B0GUT7;A0A1B0GVB9;A0A1B0GTU8;A0A1B0GTB0;H7C3E1;B7Z413;B7Z1I9;A0A1B0GWJ8;A0A1B0GVC7;A0A1B0GU12;A0A1B0GV60;A0A1B0GVI9;A0A1B0GWD6;A0A1B0GW13	ATP6AP2	sp|O75787|RENR_HUMAN Renin receptor OS=Homo sapiens OX=9606 GN=ATP6AP2 PE=1 SV=2;tr|A0A1B0GVW0|A0A1B0GVW0_HUMAN Renin receptor OS=Homo sapiens OX=9606 GN=ATP6AP2 PE=1 SV=1;tr|A0A1C7CYW4|A0A1C7CYW4_HUMAN Renin receptor OS=Homo sapiens OX=9606 GN=ATP6AP2 PE=		+	+		0.414991	0.2495	0.60293	0.343728	0.463786			24.1446	23.7296	0.844508	0.175928	Renin receptor	22299000	19540000	17658000	6594600	27643000	31160000	0	0	0	0	0	17332000	24.4105	24.2199	24.0738	22.6529	24.7204	24.8932	NA	NA	NA	NA	NA	24.0469	24.4565	24.3214	24.123	22.4933	24.6703	24.8032
A0A1C7CYX9;Q16555;E5RFU4	A0A1C7CYX9;Q16555	DPYSL2	tr|A0A1C7CYX9|A0A1C7CYX9_HUMAN Dihydropyrimidinase-related protein 2 OS=Homo sapiens OX=9606 GN=DPYSL2 PE=1 SV=1;sp|Q16555|DPYL2_HUMAN Dihydropyrimidinase-related protein 2 OS=Homo sapiens OX=9606 GN=DPYSL2 PE=1 SV=1		+			-1.72542	3.1778e-05	4.49787	0.000193904	3.71241			29.1486	30.874	0.573355	0.306345	Dihydropyrimidinase-related protein 2	445180000	831870000	418840000	1058900000	388180000	748360000	1881700000	2624000000	1282900000	2007200000	2097400000	2028000000	28.7298	29.6318	28.6418	29.9799	28.5322	29.4792	30.8094	31.2891	30.2568	30.9025	30.966	30.9174	28.7759	29.7333	28.691	29.8204	28.482	29.3892
Q969N2;A0A1W2PPS0;A0A1W2PPC3;A0A1W2PNP0;A0A1W2PP57;A0A1W2PQN1;A0A1W2PPR6;A0A1W2PRZ8;A0A1W2PPQ7;A0A1W2PP53;A0A1W2PQ52;A0A1W2PR92;A0A1W2PP13;A0A1W2PQY1;H7C2Y2;A0A1W2PRH2;A0A1W2PSC5;A0A1W2PQ29;A0A1W2PRV7;A0A1W2PNW9;A0A1W2PRG1;A0A1W2PPK4;A0A1W2PPU8;A0A1W2PRH8;A0A1W2PR70;A0A1W2PP03;A0A1W2PQL3;A0A1W2PP98;A0A1W2PNS2;A0A1W2PR22;A0A1W2PNZ5;B7Z7C5;A0A1W2PQI9;A0A1W2PR73;A0A1W2PRB4;A0A1W2PRL6;A0A1W2PP91	Q969N2;A0A1W2PPS0;A0A1W2PPC3;A0A1W2PNP0;A0A1W2PP57;A0A1W2PQN1;A0A1W2PPR6;A0A1W2PRZ8;A0A1W2PPQ7;A0A1W2PP53;A0A1W2PQ52;A0A1W2PR92;A0A1W2PP13;A0A1W2PQY1;H7C2Y2;A0A1W2PRH2	PIGT	sp|Q969N2|PIGT_HUMAN GPI transamidase component PIG-T OS=Homo sapiens OX=9606 GN=PIGT PE=1 SV=1;tr|A0A1W2PPS0|A0A1W2PPS0_HUMAN GPI transamidase component PIG-T OS=Homo sapiens OX=9606 GN=PIGT PE=1 SV=1;tr|A0A1W2PPC3|A0A1W2PPC3_HUMAN GPI transamidase compon		+	+		-0.142515	0.758302	0.120158	0.815661	0.0884905			24.9375	25.08	1.06876	0.531949	GPI transamidase component PIG-T	56154000	0	24444000	12596000	31430000	99472000	0	23233000	0	34295000	0	67889000	25.7429	NA	24.543	23.5865	24.9056	26.5678	NA	24.4697	NA	25.0315	NA	26.0167	25.7889	NA	24.5921	23.4269	24.8555	26.4778
A0A1W2PQ61;S4R2X4;A0A1W2PQU4;A0A1W2PSD3;A0A1W2PQK5;A0A1W2PNQ3;Q5SVJ7;A0A1W2PNW6;H0Y379;A0A1W2PPY5;D5MRH1;A0A1W2PRB0;A0A1W2PQA0;H0Y382;A0A1W2PNY8;A0A1W2PQ93;Q5SVK5;Q5SVK0;A0A1W2PRX6;A0A1W2PP26;A0A1W2PRG5;A0A1W2PRV4;A0A1W2PPX7;A0A1W2PRN5;A0A1W2PPZ1;A0A0A0MRR0;A0A1W2PR62;A0A1W2PR56;A0A1W2PP06;Q5SVJ9;A0A1W2PNY9;B7ZMF5;Q12791;A0A1W2PRE5;J3KQ16;A0A1W2PRA7;A0A1W2PNH9;A0A1W2PPQ3;Q5SVJ8;A0A1W2PPH9;A0A1W2P…	A0A1W2PQ61;S4R2X4;A0A1W2PQU4;A0A1W2PSD3;A0A1W2PQK5;A0A1W2PNQ3;Q5SVJ7;A0A1W2PNW6;H0Y379;A0A1W2PPY5;D5MRH1;A0A1W2PRB0;A0A1W2PQA0;H0Y382;A0A1W2PNY8;A0A1W2PQ93;Q5SVK5;Q5SVK0;A0A1W2PRX6;A0A1W2PP26;A0A1W2PRG5;A0A1W2PRV4;A0A1W2PPX7;A0A1W2PRN5;A0A1W2PPZ1;A0A0A0MRR0;A0A1W2PR62;A0A1W2PR56;A0A1W2PP06;Q5SVJ9;A0A1W2PNY9;B7ZMF5;Q12791;A0A1W2PRE5;J3KQ16;A0A1W2PRA7;A0A1W2PNH9;A0A1W2PPQ3;Q5SVJ8;A0A1W2PPH9;A0A1W2P…	KCNMA1	tr|A0A1W2PQ61|A0A1W2PQ61_HUMAN Calcium-activated potassium channel subunit alpha-1 OS=Homo sapiens OX=9606 GN=KCNMA1 PE=1 SV=1;tr|S4R2X4|S4R2X4_HUMAN Calcium-activated potassium channel subunit alpha-1 (Fragment) OS=Homo sapiens OX=9606 GN=KCNMA1 PE=1 SV=2		+	+	+	-4.45647	5.66956e-07	6.24645	5.9486e-06	5.22559	+		21.164	25.6204	0.420757	1.24195	Calcium-activated potassium channel subunit alpha-1	0	0	0	0	0	0	134090000	21761000	88838000	27928000	102900000	23548000	NA	NA	NA	NA	NA	NA	26.9986	24.3752	26.4047	24.7352	26.6167	24.4891	NA	NA	NA	NA	NA	NA
A0A1W2PNV4;E9PF58;F8WFD3	A0A1W2PNV4;E9PF58	ARPC1A	tr|A0A1W2PNV4|A0A1W2PNV4_HUMAN Uncharacterized protein OS=Homo sapiens OX=9606 PE=4 SV=1;tr|E9PF58|E9PF58_HUMAN Actin-related protein 2/3 complex subunit 1A OS=Homo sapiens OX=9606 GN=ARPC1A PE=1 SV=1		+			0.028013	0.910108	0.0409069	0.934044	0.0296327			27.3475	27.3195	0.423565	0.317915		166930000	215030000	228150000	161030000	175140000	115340000	133680000	232780000	153130000	168830000	124110000	205870000	27.3147	27.68	27.7654	27.2628	27.3839	26.7813	26.9942	27.7944	27.1902	27.331	26.887	27.6172	27.3607	27.7814	27.8146	27.1032	27.3338	26.6913
A0A1W2PR06;P52569	A0A1W2PR06;P52569	SLC7A2	tr|A0A1W2PR06|A0A1W2PR06_HUMAN Cationic amino acid transporter 2 (Fragment) OS=Homo sapiens OX=9606 GN=SLC7A2 PE=1 SV=1;sp|P52569|CTR2_HUMAN Cationic amino acid transporter 2 OS=Homo sapiens OX=9606 GN=SLC7A2 PE=1 SV=2		+			0.321475	0.623675	0.205042	0.702367	0.153436			27.7654	27.4439	0.290819	1.71225	Cationic amino acid transporter 2	215230000	233990000	190670000	284160000	175160000	316910000	73633000	553400000	34641000	593790000	93978000	437830000	27.6813	27.8019	27.5065	28.0821	27.3841	28.2395	26.1338	29.0437	25.046	29.1454	26.4858	28.7058	27.7274	27.9034	27.5556	27.9226	27.334	28.1495
A0A1W2PRB8;E9PM72;A0A1W2PS27;Q9NVC6;A0A1W2PS69;A0A1W2PRX4;A0A1W2PNW7;A0A1W2PQ48;A0A1W2PNF3;A0A1W2PPP8;A0A1W2PR99;A0A1W2PQE4;E9PKQ4	A0A1W2PRB8;E9PM72;A0A1W2PS27;Q9NVC6;A0A1W2PS69;A0A1W2PRX4	MED17	tr|A0A1W2PRB8|A0A1W2PRB8_HUMAN DUF1907 domain-containing protein OS=Homo sapiens OX=9606 PE=4 SV=1;tr|E9PM72|E9PM72_HUMAN Mediator of RNA polymerase II transcription subunit 17 OS=Homo sapiens OX=9606 GN=MED17 PE=1 SV=2;tr|A0A1W2PS27|A0A1W2PS27_HUMAN Media		+	+		-0.376908	0.155041	0.809554	0.237588	0.624176			22.8754	23.2523	0.472076	0.286505	Mediator of RNA polymerase II transcription subunit 17	7575300	0	0	4868900	7938300	0	10369000	6999200	10037000	11679000	10373000	10499000	22.8529	NA	NA	22.2152	22.9204	NA	23.3058	22.7388	23.2588	23.4774	23.3063	23.3237	22.8989	NA	NA	22.0556	22.8703	NA
A0A1W2PS43;A0A1W2PRS1;Q14108;A0A1W2PQR6;A0A1W2PQB7;A0A1W2PPX5;A0A1W2PPU6;A0A1W2PRF6;A0A1W2PSE4;A0A1W2PS70;A0A1W2PNX7;A0A1W2PQL5;D6RDG0;A0A1W2PPX6	A0A1W2PS43;A0A1W2PRS1;Q14108;A0A1W2PQR6;A0A1W2PQB7;A0A1W2PPX5;A0A1W2PPU6;A0A1W2PRF6	SCARB2	tr|A0A1W2PS43|A0A1W2PS43_HUMAN Lysosome membrane protein 2 OS=Homo sapiens OX=9606 GN=SCARB2 PE=1 SV=1;tr|A0A1W2PRS1|A0A1W2PRS1_HUMAN Lysosome membrane protein 2 (Fragment) OS=Homo sapiens OX=9606 GN=SCARB2 PE=1 SV=1;sp|Q14108|SCRB2_HUMAN Lysosome membrane		+			3.20878	0.00435796	2.36072	0.0134424	1.87152			30.0142	26.8054	0.946962	2.39004	Lysosome membrane protein 2	922920000	1278600000	494260000	969100000	828380000	3728500000	21283000	433280000	28645000	620050000	25628000	577240000	29.7816	30.2519	28.8807	29.8521	29.6257	31.7959	24.3432	28.6907	24.7718	29.2078	24.6112	29.1046	29.8277	30.3534	28.9298	29.6925	29.5756	31.706
A0A286YEY1;P01876;A0A0G2JMB2;A0A286YEY5;P01877	A0A286YEY1;P01876;A0A0G2JMB2	IGHA1	tr|A0A286YEY1|A0A286YEY1_HUMAN Immunoglobulin heavy constant alpha 1 (Fragment) OS=Homo sapiens OX=9606 GN=IGHA1 PE=1 SV=1;sp|P01876|IGHA1_HUMAN Immunoglobulin heavy constant alpha 1 OS=Homo sapiens OX=9606 GN=IGHA1 PE=1 SV=2;tr|A0A0G2JMB2|A0A0G2JMB2_HUMAN		+	+		-0.50207	0.198718	0.701763	0.286468	0.542924			24.6338	25.1359	0.898453	0.291461	Ig alpha-1 chain C region	21246000	68789000	20699000	29798000	31938000	11611000	0	38656000	0	0	0	0	24.3407	26.0357	24.3031	24.8287	24.9288	23.469	NA	25.2042	NA	NA	NA	NA	24.3867	26.1372	24.3522	24.6691	24.8786	23.379
A0A286YF22;O43175;A0A2C9F2M7;A0A286YFA2;A0A286YFL2;A0A286YFM8;A0A286YFC8;A0A286YFB2;A0A286YER3;A0A286YF34;A0A286YF78;A0A286YFF3;A0A286YFK5;A0A286YFE1	A0A286YF22;O43175;A0A2C9F2M7;A0A286YFA2;A0A286YFL2;A0A286YFM8	PHGDH	tr|A0A286YF22|A0A286YF22_HUMAN D-3-phosphoglycerate dehydrogenase OS=Homo sapiens OX=9606 GN=PHGDH PE=1 SV=1;sp|O43175|SERA_HUMAN D-3-phosphoglycerate dehydrogenase OS=Homo sapiens OX=9606 GN=PHGDH PE=1 SV=4;tr|A0A2C9F2M7|A0A2C9F2M7_HUMAN D-3-phosphoglycer		+			0.916012	0.0103375	1.98558	0.0278433	1.55528			28.5618	27.6458	0.514147	0.533816	D-3-phosphoglycerate dehydrogenase	333910000	283640000	428790000	643140000	611940000	260090000	256260000	164560000	299370000	153160000	292750000	141070000	28.3149	28.0795	28.6757	29.2606	29.1888	27.9544	27.933	27.294	28.1574	27.1905	28.1251	27.0718	28.3609	28.181	28.7248	29.101	29.1387	27.8645
A6NNI4;A0A2R8Y478;G8JLH6;P21926;A0A087WU13	A6NNI4;A0A2R8Y478;G8JLH6;P21926;A0A087WU13	CD9	tr|A6NNI4|A6NNI4_HUMAN Tetraspanin OS=Homo sapiens OX=9606 GN=CD9 PE=1 SV=1;tr|A0A2R8Y478|A0A2R8Y478_HUMAN Tetraspanin OS=Homo sapiens OX=9606 GN=CD9 PE=1 SV=1;tr|G8JLH6|G8JLH6_HUMAN Tetraspanin OS=Homo sapiens OX=9606 GN=CD9 PE=1 SV=2;sp|P21926|CD9_HUMAN		+			1.27069	0.00224975	2.64787	0.00798115	2.09793			29.8565	28.5858	0.665795	0.503865	Tetraspanin;CD9 antigen	613000000	854900000	726340000	1775500000	680180000	1971500000	220200000	581680000	463680000	482900000	499890000	277780000	29.1913	29.6712	29.4361	30.7256	29.3413	30.8766	27.7142	29.1157	28.7886	28.8471	28.897	28.0494	29.2374	29.7727	29.4852	30.566	29.2912	30.7867
P51532;Q9HBD4;A0A2R8Y4P4;A0A2R8Y7S2;A0A0A0MT49;A0A2R8YGG3;A0A2R8Y440;A0A2R8YG32;A0A2R8Y4C5;A0A2R8Y7F3;A0A2R8Y6N0;A0A2R8YF58;A0A2R8Y6V2;A0A2R8Y526;A0A2R8Y7Y7;A0A2R8YGP5;A0A2R8YF80;A0A2R8YDA1;A0A2R8Y523;A0A2R8YCY3;A0A2R8YFV8;A0A2R8Y5K3;A0A2R8Y4R6;K7EQF0;A0A2R8YFK5;K7EP28;A0A2R8Y7R0;A0A0U1RQW7;B4DNT1;A0A0U1RRD6;A0A0U1RRF8;A0A0A0MSS5;F6UH26;A0A0U1RQU0;A0A0U1RR09;F6XE55;A0A0U1RRN2;B1ALF6;B1ALG1;A0A0U1…	P51532;Q9HBD4;A0A2R8Y4P4;A0A2R8Y7S2;A0A0A0MT49;A0A2R8YGG3;A0A2R8Y440;A0A2R8YG32;A0A2R8Y4C5;A0A2R8Y7F3;A0A2R8Y6N0;A0A2R8YF58;A0A2R8Y6V2;A0A2R8Y526;A0A2R8Y7Y7;A0A2R8YGP5;A0A2R8YF80;A0A2R8YDA1	SMARCA4	sp|P51532|SMCA4_HUMAN Transcription activator BRG1 OS=Homo sapiens OX=9606 GN=SMARCA4 PE=1 SV=2;tr|Q9HBD4|Q9HBD4_HUMAN SMARCA4 isoform 2 OS=Homo sapiens OX=9606 GN=SMARCA4 PE=1 SV=1;tr|A0A2R8Y4P4|A0A2R8Y4P4_HUMAN Transcription activator BRG1 OS=Homo sapien		+	+	+	3.74863	3.48857e-06	5.45735	2.82793e-05	4.54853		+	24.3966	20.648	1.16306	0.576232	Transcription activator BRG1	27943000	8312500	9953500	16885000	64511000	49495000	0	0	0	0	0	0	24.736	22.9869	23.2468	24.0092	25.943	25.5608	NA	NA	NA	NA	NA	NA	24.782	23.0883	23.2959	23.8497	25.8929	25.4708
A0A2R8YFL3;A0A2R8Y7R1;A0A2R8Y4U4;P15260;Q5TFC9	A0A2R8YFL3;A0A2R8Y7R1;A0A2R8Y4U4;P15260	IFNGR1	tr|A0A2R8YFL3|A0A2R8YFL3_HUMAN Interferon gamma receptor 1 OS=Homo sapiens OX=9606 GN=IFNGR1 PE=1 SV=1;tr|A0A2R8Y7R1|A0A2R8Y7R1_HUMAN Interferon gamma receptor 1 OS=Homo sapiens OX=9606 GN=IFNGR1 PE=1 SV=1;tr|A0A2R8Y4U4|A0A2R8Y4U4_HUMAN Interferon gamma re		+	+		0.666277	0.00527201	2.27802	0.015713	1.80374			24.3074	23.6411	0.327972	0.142931	Interferon gamma receptor 1	20123000	17854000	14075000	29129000	20259000	28825000	0	15239000	0	12537000	0	14361000	24.2623	24.0897	23.7466	24.796	24.2721	24.7808	NA	23.8613	NA	23.5797	NA	23.7757	24.3084	24.1912	23.7958	24.6364	24.2219	24.6908
A0A2R8Y543;A0A2R8YCH5;A0A2R8Y5A3;P35222;A0A2R8Y804;B4DGU4;A0A2R8Y750;A0A2R8Y5C3;A0A2R8Y5Z1;A0A2R8Y7Z0;A0A2R8Y6G0;A0A2R8Y815;A0A2R8YG06;C9IZ65	A0A2R8Y543;A0A2R8YCH5;A0A2R8Y5A3;P35222;A0A2R8Y804;B4DGU4;A0A2R8Y750;A0A2R8Y5C3;A0A2R8Y5Z1;A0A2R8Y7Z0;A0A2R8Y6G0	CTNNB1	tr|A0A2R8Y543|A0A2R8Y543_HUMAN Catenin beta-1 OS=Homo sapiens OX=9606 GN=CTNNB1 PE=1 SV=1;tr|A0A2R8YCH5|A0A2R8YCH5_HUMAN Catenin beta-1 (Fragment) OS=Homo sapiens OX=9606 GN=CTNNB1 PE=1 SV=1;tr|A0A2R8Y5A3|A0A2R8Y5A3_HUMAN Catenin beta-1 OS=Homo sapiens OX=		+			-1.10842	0.000922793	3.0349	0.00372223	2.4292			30.534	31.6425	0.259293	0.528368	Catenin beta-1	1769500000	1480000000	1829700000	1548800000	1646700000	1241300000	2672800000	5320500000	1831900000	4670500000	2827200000	3840900000	30.7207	30.463	30.769	30.5285	30.6169	30.2092	31.3157	32.3089	30.7707	32.1209	31.3967	31.8388	30.7668	30.5644	30.8181	30.3689	30.5668	30.1192
O14514;A0A2R8Y5M7;E5RG74	O14514;A0A2R8Y5M7;E5RG74	BAI1;ADGRB1	sp|O14514|AGRB1_HUMAN Adhesion G protein-coupled receptor B1 OS=Homo sapiens OX=9606 GN=ADGRB1 PE=1 SV=2;tr|A0A2R8Y5M7|A0A2R8Y5M7_HUMAN Adhesion G protein-coupled receptor B1 OS=Homo sapiens OX=9606 GN=ADGRB1 PE=1 SV=1;tr|E5RG74|E5RG74_HUMAN Adhesion G pro		+	+		-1.62355	0.105543	0.97657	0.176572	0.753079			26.2176	27.8412	1.67191	1.95795	Brain-specific angiogenesis inhibitor 1	235050000	45173000	223040000	15408000	164370000	0	69828000	1022600000	58015000	832670000	75432000	691660000	27.8084	25.429	27.7327	23.8772	27.2924	NA	26.0573	29.9296	25.7899	29.6332	26.1687	29.3655	27.8545	25.5304	27.7819	23.7176	27.2422	NA
A0A2R8Y6F8;A0A2R8YFN5;A0A2R8Y3B3;Q5JS72;A0A2R8YEJ7;A0A2R8Y7X6;A0A2R8Y6D8;A0A2R8Y472	A0A2R8Y6F8;A0A2R8YFN5;A0A2R8Y3B3;Q5JS72	CASK	tr|A0A2R8Y6F8|A0A2R8Y6F8_HUMAN Peripheral plasma membrane protein CASK OS=Homo sapiens OX=9606 GN=CASK PE=1 SV=1;tr|A0A2R8YFN5|A0A2R8YFN5_HUMAN Peripheral plasma membrane protein CASK OS=Homo sapiens OX=9606 GN=CASK PE=1 SV=1;tr|A0A2R8Y3B3|A0A2R8Y3B3_HUMAN		+	+		-0.390533	0.0876487	1.05725	0.152623	0.816379			22.8314	23.2219	0.385117	0.13754		7259700	5084300	11284000	9297700	7450500	6432300	8447400	10736000	10180000	0	9701700	8257000	22.7915	22.2776	23.4278	23.1484	22.8289	22.6169	23.0101	23.356	23.2792	NA	23.2098	22.9772	22.8375	22.3791	23.4769	22.9889	22.7788	22.5269
P62263;A0A2R8Y811;E5RH77	P62263;A0A2R8Y811;E5RH77	RPS14	sp|P62263|RS14_HUMAN 40S ribosomal protein S14 OS=Homo sapiens OX=9606 GN=RPS14 PE=1 SV=3;tr|A0A2R8Y811|A0A2R8Y811_HUMAN 40S ribosomal protein S14 (Fragment) OS=Homo sapiens OX=9606 GN=RPS14 PE=1 SV=1;tr|E5RH77|E5RH77_HUMAN 40S ribosomal protein S14 OS=Hom		+			-0.0738236	0.731653	0.135695	0.794519	0.0998958			24.7124	24.7862	0.175586	0.365737	40S ribosomal protein S14	27695000	25709000	21478000	36212000	28433000	29431000	25362000	24083000	44667000	23827000	27963000	30044000	24.7231	24.6158	24.3564	25.11	24.7611	24.8108	24.5962	24.5215	25.4127	24.5061	24.737	24.8406	24.7692	24.7173	24.4055	24.9504	24.7109	24.7209
E7ETK0;A0A2R8Y849;A0A2R8YD14;P62847;A0A2R8Y8A0	E7ETK0;A0A2R8Y849;A0A2R8YD14;P62847;A0A2R8Y8A0	RPS24	tr|E7ETK0|E7ETK0_HUMAN 40S ribosomal protein S24 OS=Homo sapiens OX=9606 GN=RPS24 PE=1 SV=1;tr|A0A2R8Y849|A0A2R8Y849_HUMAN 40S ribosomal protein S24 OS=Homo sapiens OX=9606 GN=RPS24 PE=1 SV=1;tr|A0A2R8YD14|A0A2R8YD14_HUMAN 40S ribosomal protein S24 OS=Homo		+	+		0.460707	0.105661	0.976084	0.176593	0.753026			25.2243	24.7636	0.287244	0.53287	40S ribosomal protein S24	31536000	40308000	33637000	40507000	58073000	38729000	0	28713000	44584000	33239000	15526000	34240000	24.9105	25.2646	25.0035	25.2717	25.7914	25.2069	NA	24.7752	25.41	24.9864	23.8882	25.0292	24.9566	25.366	25.0527	25.1121	25.7412	25.1169
A0A2R8Y891;P08237;F8VZI0;F8VX13;F8VZQ1;F8VP00;F8VW30;F8VSF7;F8VTQ3;F8VUB8;F8VYK8;F8VVE3;H0YHB8	A0A2R8Y891;P08237;F8VZI0	PFKM	tr|A0A2R8Y891|A0A2R8Y891_HUMAN ATP-dependent 6-phosphofructokinase OS=Homo sapiens OX=9606 GN=PFKM PE=1 SV=1;sp|P08237|PFKAM_HUMAN ATP-dependent 6-phosphofructokinase, muscle type OS=Homo sapiens OX=9606 GN=PFKM PE=1 SV=2;tr|F8VZI0|F8VZI0_HUMAN ATP-depende		+			0.38465	0.189408	0.722601	0.277336	0.556993			27.9935	27.6088	0.379224	0.526293	ATP-dependent 6-phosphofructokinase, muscle type	264020000	167690000	276360000	448380000	285880000	249370000	181990000	384560000	118860000	242380000	202650000	167590000	27.9761	27.3212	28.042	28.7401	28.0908	27.8937	27.4393	28.5186	26.8247	27.8527	27.5944	27.3204	28.0221	27.4227	28.0911	28.5806	28.0407	27.8037
P68400;E7EU96;A0A2R8YD58;A0A2R8Y5A0;Q8NEV1;A0A2R8YFU2;A0A2R8YF43;A0A2R8YDP2;A0A2R8Y4D6;A0A2R8Y4H0;V9GYA2;A0A2R8YEW1;A0A2R8YDY7;A0A087WY74;A0A2R8YCK2;A0A2R8Y7T1;A0A2R8YF47;V9GY80;A0A2R8YEL7;A0A2R8Y797;A0A2R8Y3W6;V9GYW6;A0A2R8YCC9	P68400;E7EU96;A0A2R8YD58;A0A2R8Y5A0;Q8NEV1;A0A2R8YFU2;A0A2R8YF43;A0A2R8YDP2;A0A2R8Y4D6;A0A2R8Y4H0	CSNK2A1;CSNK2A3	sp|P68400|CSK21_HUMAN Casein kinase II subunit alpha OS=Homo sapiens OX=9606 GN=CSNK2A1 PE=1 SV=1;tr|E7EU96|E7EU96_HUMAN Casein kinase II subunit alpha OS=Homo sapiens OX=9606 GN=CSNK2A1 PE=1 SV=1;tr|A0A2R8YD58|A0A2R8YD58_HUMAN Casein kinase II subunit alp		+			0.173686	0.456924	0.340156	0.551065	0.258797			28.1539	27.9802	0.252121	0.393908	Casein kinase II subunit alpha;Casein kinase II subunit alpha 3	361660000	212630000	288100000	294740000	333740000	349680000	201610000	238500000	220860000	331990000	218970000	415570000	28.4301	27.6638	28.102	28.1349	28.3141	28.3815	27.587	27.8294	27.7186	28.3066	27.7062	28.6305	28.4761	27.7653	28.1511	27.9753	28.264	28.2915
A0A2R8YD71;P49281;F8VWB0;A0A2R8YDL2;A0A2R8Y4F9;F8W1P7;A0A2R8Y5L1;F8W154;F8W1C0;F8W1F2;A0A2R8Y5Q7	A0A2R8YD71;P49281;F8VWB0;A0A2R8YDL2;A0A2R8Y4F9;F8W1P7	SLC11A2	tr|A0A2R8YD71|A0A2R8YD71_HUMAN Natural resistance-associated macrophage protein 2 OS=Homo sapiens OX=9606 GN=SLC11A2 PE=1 SV=1;sp|P49281|NRAM2_HUMAN Natural resistance-associated macrophage protein 2 OS=Homo sapiens OX=9606 GN=SLC11A2 PE=1 SV=2;tr|F8VWB0|F		+	+		0.705179	0.0350675	1.4551	0.0732592	1.13514			25.7188	25.0137	0.699015	0.178158	Natural resistance-associated macrophage protein 2	50259000	26817000	48711000	62274000	53865000	138350000	0	33700000	0	44017000	0	33819000	25.5829	24.6766	25.5377	25.8921	25.6828	27.0437	NA	25.0062	NA	25.3916	NA	25.0113	25.6289	24.7781	25.5869	25.7326	25.6327	26.9538
A0A2R8YD85;H0YFC5;A0A2R8Y5U0	A0A2R8YD85		tr|A0A2R8YD85|A0A2R8YD85_HUMAN Dedicator of cytokinesis protein 10 OS=Homo sapiens OX=9606 GN=DOCK10 PE=1 SV=1		+			-0.0482777	0.946391	0.0239296	0.960371	0.0175611			29.9829	30.0312	0.516646	1.8515		1279100000	747890000	1672300000	1129400000	1247900000	679840000	3722700000	599080000	3189000000	299180000	3029600000	251980000	30.2525	29.4783	30.6392	30.0729	30.2169	29.3406	31.7937	29.1582	31.5705	28.1564	31.4965	27.9087	30.2985	29.5797	30.6883	29.9133	30.1667	29.2507
A0A2R8YE77;O14936;A0A2U3TZM1;A0A2U3TZN6;Q5JS79;A0A2R8YGH2;A0A2R8Y4K4	A0A2R8YE77;O14936;A0A2U3TZM1;A0A2U3TZN6	CASK	tr|A0A2R8YE77|A0A2R8YE77_HUMAN Calcium/calmodulin-dependent serine protein kinase (MAGUK family), isoform CRA_c OS=Homo sapiens OX=9606 GN=CASK PE=1 SV=1;sp|O14936|CSKP_HUMAN Peripheral plasma membrane protein CASK OS=Homo sapiens OX=9606 GN=CASK PE=1 SV=3		+			0.144645	0.55412	0.256396	0.642136	0.192373			31.3889	31.2442	0.394659	0.324555	Peripheral plasma membrane protein CASK	3234500000	1840500000	3780900000	3333500000	3225400000	2193300000	2913100000	3156800000	2067400000	2469000000	3000600000	1790200000	31.5909	30.7775	31.8161	31.6344	31.5868	31.0305	31.4399	31.5558	30.9452	31.2013	31.4826	30.7375	31.637	30.8789	31.8652	31.4748	31.5367	30.9405
A0A2R8YFH5;Q15437;Q5QPE2;Q5QPE1;A0A2R8Y633;A0A2R8Y7S7;A0A2R8YF30	A0A2R8YFH5;Q15437	SEC23B	tr|A0A2R8YFH5|A0A2R8YFH5_HUMAN Protein transport protein SEC23 OS=Homo sapiens OX=9606 GN=SEC23B PE=1 SV=1;sp|Q15437|SC23B_HUMAN Protein transport protein Sec23B OS=Homo sapiens OX=9606 GN=SEC23B PE=1 SV=2		+	+		-0.264768	0.314148	0.502866	0.409588	0.387653			22.995	23.2597	0.326277	0.459389	Protein transport protein Sec23B	0	10679000	6857800	11449000	6995400	9411800	12397000	6353900	13770000	0	10245000	7944200	NA	23.3483	22.7093	23.4487	22.738	23.166	23.5635	22.5992	23.715	NA	23.2884	22.9215	NA	23.4498	22.7585	23.2892	22.6878	23.0761
O00571;A0A2R8YFS5;A0A0D9SG12;A0A2R8Y5G6;A0A0D9SF53;A0A2R8Y645;A0A2R8Y4A4;A0A2R8YF78;A0A0D9SFB3;A0A2R8YFR4;A0A2R8YCW1;A0A2U3TZJ9;A0A2R8YDT5;A0A2R8Y7T2;F6S8Q4;A0A2R8YDH3;A0A0J9YVQ7;A0A087WVZ1;A0A2R8Y650;A0A2R8YCU0;C9J081;Q9NQI0;D6RCM4;A0A2R8YF89;A0A2R8Y4D2;H0Y960;A0A087WX09;A0A2R8Y770	O00571;A0A2R8YFS5;A0A0D9SG12;A0A2R8Y5G6;A0A0D9SF53;A0A2R8Y645;A0A2R8Y4A4;A0A2R8YF78;A0A0D9SFB3;A0A2R8YFR4;A0A2R8YCW1;A0A2U3TZJ9;A0A2R8YDT5;A0A2R8Y7T2;F6S8Q4;A0A2R8YDH3	DDX3X	sp|O00571|DDX3X_HUMAN ATP-dependent RNA helicase DDX3X OS=Homo sapiens OX=9606 GN=DDX3X PE=1 SV=3;tr|A0A2R8YFS5|A0A2R8YFS5_HUMAN ATP-dependent RNA helicase DDX3X OS=Homo sapiens OX=9606 GN=DDX3X PE=1 SV=1;tr|A0A0D9SG12|A0A0D9SG12_HUMAN ATP-dependent RNA he		+			1.69001	0.00366611	2.43579	0.0118303	1.92701			26.6083	24.9183	1.08869	0.649193	ATP-dependent RNA helicase DDX3X	42082000	131600000	57523000	406580000	78064000	121790000	15777000	23601000	42249000	48357000	25236000	49281000	25.3267	26.9716	25.7776	28.599	26.2182	26.8598	23.9113	24.4923	25.3324	25.5272	24.589	25.5545	25.3728	27.0731	25.8268	28.4394	26.168	26.7699
A0A2U3TZH5;A0A2R8Y5S6;A0A2R8Y622;A0A2R8Y700;Q8WXI2;A0A2R8Y7K8;A0A2R8YGJ7;A0A2R8Y7A1;A0A2R8YED7;A0A2R8YFM1;A0A2R8Y5R2;A0A2R8YDB6;A0A2R8YE27;A0A2R8YE71;A0A2R8YE65;A0A2R8Y604	A0A2U3TZH5;A0A2R8Y5S6;A0A2R8Y622;A0A2R8Y700;Q8WXI2;A0A2R8Y7K8;A0A2R8YGJ7;A0A2R8Y7A1;A0A2R8YED7;A0A2R8YFM1;A0A2R8Y5R2;A0A2R8YDB6;A0A2R8YE27;A0A2R8YE71	CNKSR2	tr|A0A2U3TZH5|A0A2U3TZH5_HUMAN Connector enhancer of kinase suppressor of ras 2 OS=Homo sapiens OX=9606 GN=CNKSR2 PE=1 SV=1;tr|A0A2R8Y5S6|A0A2R8Y5S6_HUMAN Connector enhancer of kinase suppressor of ras 2 OS=Homo sapiens OX=9606 GN=CNKSR2 PE=1 SV=1;tr|A0A2R		+	+	+	3.54229	3.14232e-08	7.50275	5.07001e-07	6.29499		+	24.3563	20.814	0.522484	0.525862	Connector enhancer of kinase suppressor of ras 2	21742000	19377000	13573000	45285000	0	17639000	0	0	0	0	0	0	24.374	24.2078	23.6942	25.4325	NA	24.0723	NA	NA	NA	NA	NA	NA	24.42	24.3093	23.7434	25.273	NA	23.9823
P11171;A0A2U3TZH6;A0A2R8YD30;A0A2R8Y7Y3;Q4VB86;A0A3B3IU06;A0A2R8Y5Z6;A0A2R8Y5G2;A0A2R8Y570;A0A3B3ITP0;A0A2R8Y6G5;A0A2R8YFR9;A0A2R8YCW8;A0A3B3IUD6;A0A2R8Y7N0;A0A2R8Y420;A0A2R8Y6D0;A0A1B0GWG0;A0A2R8Y4N6;A0A3B3ITC5;A0A2R8Y6T6;A0A2R8Y783;A0A2R8YFU8	P11171;A0A2U3TZH6;A0A2R8YD30;A0A2R8Y7Y3;Q4VB86;A0A3B3IU06;A0A2R8Y5Z6;A0A2R8Y5G2;A0A2R8Y570;A0A3B3ITP0;A0A2R8Y6G5;A0A2R8YFR9;A0A2R8YCW8;A0A3B3IUD6;A0A2R8Y7N0;A0A2R8Y420;A0A2R8Y6D0;A0A1B0GWG0;A0A2R8Y4N6;A0A3B3ITC5;A0A2R8Y6T6	EPB41	sp|P11171|41_HUMAN Protein 4.1 OS=Homo sapiens OX=9606 GN=EPB41 PE=1 SV=4;tr|A0A2U3TZH6|A0A2U3TZH6_HUMAN Protein 4.1 OS=Homo sapiens OX=9606 GN=EPB41 PE=1 SV=1;tr|A0A2R8YD30|A0A2R8YD30_HUMAN Erythrocyte membrane protein band 4.1 (Elliptocytosis 1, RH-linke		+	+	+	6.12266	5.0587e-10	9.29596	2.57227e-08	7.58968		+	27.1373	21.0147	0.368056	0.891641	Protein 4.1	141570000	92289000	171640000	225570000	165080000	133100000	0	0	0	0	0	0	27.0769	26.4597	27.3548	27.749	27.2986	26.9879	NA	NA	NA	NA	NA	NA	27.123	26.5611	27.404	27.5894	27.2484	26.898
E9PNW4;A0A2U3TZL5;P13987;H0YET2	E9PNW4;A0A2U3TZL5;P13987	CD59	tr|E9PNW4|E9PNW4_HUMAN UPAR/Ly6 domain-containing protein OS=Homo sapiens OX=9606 PE=1 SV=1;tr|A0A2U3TZL5|A0A2U3TZL5_HUMAN CD59 glycoprotein (Fragment) OS=Homo sapiens OX=9606 GN=CD59 PE=1 SV=1;sp|P13987|CD59_HUMAN CD59 glycoprotein OS=Homo sapiens OX=9606		+			-0.878415	0.248133	0.605315	0.342126	0.465814			26.9615	27.8399	0.565039	1.90382	CD59 glycoprotein	146160000	55449000	168610000	169340000	148260000	155950000	536470000	60779000	1111700000	98468000	708360000	70812000	27.123	25.7247	27.3291	27.3353	27.1436	27.2165	28.9989	25.8571	30.0501	26.5532	29.3999	26.0775	27.169	25.8261	27.3783	27.1758	27.0934	27.1265
V9GYY3;A0A384N5Y3;F5H2F4;P11586;V9GZ78;A0A494C1T2	V9GYY3;A0A384N5Y3;F5H2F4;P11586;V9GZ78;A0A494C1T2	MTHFD1	tr|V9GYY3|V9GYY3_HUMAN C-1-tetrahydrofolate synthase, cytoplasmic OS=Homo sapiens OX=9606 GN=MTHFD1 PE=1 SV=2;tr|A0A384N5Y3|A0A384N5Y3_HUMAN C-1-tetrahydrofolate synthase, cytoplasmic OS=Homo sapiens OX=9606 GN=MTHFD1 PE=1 SV=1;tr|F5H2F4|F5H2F4_HUMAN C-1-t		+			0.987232	0.00110978	2.95476	0.00436114	2.3604			29.2058	28.2185	0.40015	0.311699	C-1-tetrahydrofolate synthase, cytoplasmic;Methylenetetrahydrofolate dehydrogenase;Methenyltetrahydrofolate cyclohydrolase;Formyltetrahydrofolate synthetase;C-1-tetrahydrofolate synthase, cytoplasmic, N-terminally processed	430000000	538060000	589350000	1141100000	564650000	688840000	286530000	423770000	375570000	286710000	296330000	223130000	28.6798	29.0032	29.1345	30.0878	29.0728	29.3596	28.0941	28.6587	28.4845	28.095	28.1426	27.7333	28.7258	29.1047	29.1837	29.9282	29.0226	29.2696
C9J3L8;C9J5W0;A0A3B3IRT8;E9PAL7;C9IZQ1;P43307	C9J3L8;C9J5W0;A0A3B3IRT8;E9PAL7;C9IZQ1;P43307	SSR1	tr|C9J3L8|C9J3L8_HUMAN Translocon-associated protein subunit alpha OS=Homo sapiens OX=9606 GN=SSR1 PE=1 SV=1;tr|C9J5W0|C9J5W0_HUMAN Translocon-associated protein subunit alpha OS=Homo sapiens OX=9606 GN=SSR1 PE=1 SV=1;tr|A0A3B3IRT8|A0A3B3IRT8_HUMAN Translo		+	+		0.541167	0.41937	0.377403	0.515911	0.287425			25.8637	25.3225	1.27006	1.22339	Translocon-associated protein subunit alpha	94295000	31872000	83149000	14831000	105680000	142080000	0	25322000	0	76852000	0	175680000	26.4907	24.9258	26.3092	23.8221	26.6551	27.0821	NA	24.5939	NA	26.1956	NA	27.3884	26.5367	25.0273	26.3583	23.6625	26.605	26.9922
B4DKB2;A0A3B3ISF9;P42892;E9PJG1;E9PN99;E9PHZ1	B4DKB2;A0A3B3ISF9;P42892	ECE1	tr|B4DKB2|B4DKB2_HUMAN Endothelin-converting enzyme 1 OS=Homo sapiens OX=9606 GN=ECE1 PE=1 SV=1;tr|A0A3B3ISF9|A0A3B3ISF9_HUMAN Endothelin-converting enzyme 1 OS=Homo sapiens OX=9606 GN=ECE1 PE=1 SV=1;sp|P42892|ECE1_HUMAN Endothelin-converting enzyme 1 OS=H		+			-0.902958	0.0242186	1.61585	0.0548431	1.26088			26.8841	27.7871	0.681597	0.578043	Endothelin-converting enzyme 1	110220000	144860000	77525000	121850000	85217000	301690000	159300000	305640000	124670000	375830000	204670000	307770000	26.7158	27.1101	26.2082	26.8605	26.3446	28.1685	27.2472	28.1873	26.8935	28.4855	27.6087	28.1973	26.7619	27.2116	26.2573	26.701	26.2945	28.0785
P14735;A0A3B3ISG5;Q5T5N3	P14735;A0A3B3ISG5	IDE	sp|P14735|IDE_HUMAN Insulin-degrading enzyme OS=Homo sapiens OX=9606 GN=IDE PE=1 SV=4;tr|A0A3B3ISG5|A0A3B3ISG5_HUMAN Insulin-degrading enzyme OS=Homo sapiens OX=9606 GN=IDE PE=1 SV=1		+			-0.412718	0.14239	0.84652	0.221643	0.654347			25.9995	26.4122	0.359109	0.484551	Insulin-degrading enzyme	87800000	66485000	83715000	68618000	51670000	56493000	117330000	105000000	62552000	90091000	122800000	55387000	26.3877	25.9865	26.319	26.0321	25.6228	25.7516	26.806	26.6458	25.8986	26.4249	26.8717	25.723	26.4338	26.088	26.3681	25.8725	25.5727	25.6616
A0A3B3IST1;B5MD23;O75954	A0A3B3IST1;B5MD23;O75954	TSPAN9	tr|A0A3B3IST1|A0A3B3IST1_HUMAN Tetraspanin-9 (Fragment) OS=Homo sapiens OX=9606 GN=TSPAN9 PE=1 SV=1;tr|B5MD23|B5MD23_HUMAN Tetraspanin OS=Homo sapiens OX=9606 GN=TSPAN9 PE=1 SV=1;sp|O75954|TSN9_HUMAN Tetraspanin-9 OS=Homo sapiens OX=9606 GN=TSPAN9 PE=1 SV=		+	+		-1.98403	1.45032e-05	4.83854	0.000101825	3.99214			26.3254	28.3094	0.350554	0.61624	Tetraspanin;Tetraspanin-9	0	0	113030000	75975000	0	69810000	226600000	667840000	196270000	427820000	256280000	387430000	NA	NA	26.7521	26.179	NA	26.0569	27.7556	29.3149	27.5483	28.6724	27.9331	28.5294	NA	NA	26.8013	26.0195	NA	25.967
H3BSW0;A0A3B3ISV5;Q8N9N7	H3BSW0;A0A3B3ISV5;Q8N9N7	LRRC57	tr|H3BSW0|H3BSW0_HUMAN Leucine-rich repeat-containing protein 57 (Fragment) OS=Homo sapiens OX=9606 GN=LRRC57 PE=1 SV=1;tr|A0A3B3ISV5|A0A3B3ISV5_HUMAN Uncharacterized protein OS=Homo sapiens OX=9606 PE=4 SV=1;sp|Q8N9N7|LRC57_HUMAN Leucine-rich repeat-conta		+			-0.208718	0.458364	0.33879	0.551746	0.25826			25.9632	26.1719	0.542296	0.326476	Leucine-rich repeat-containing protein 57	75989000	51828000	95123000	68839000	88564000	36854000	64225000	65570000	85035000	93040000	96038000	54329000	26.1793	25.6272	26.5033	26.0367	26.4002	25.1353	25.9366	25.9665	26.3416	26.4713	26.5171	25.6952	26.2253	25.7287	26.5524	25.8772	26.3501	25.0453
A0A3B3ITK0;P35442	A0A3B3ITK0;P35442	THBS2	tr|A0A3B3ITK0|A0A3B3ITK0_HUMAN Thrombospondin-2 OS=Homo sapiens OX=9606 GN=THBS2 PE=1 SV=1;sp|P35442|TSP2_HUMAN Thrombospondin-2 OS=Homo sapiens OX=9606 GN=THBS2 PE=1 SV=2		+	+	+	3.797	3.90868e-07	6.40797	4.31498e-06	5.36502		+	24.314	20.517	0.437913	0.95878	Thrombospondin-2	23507000	23794000	28359000	13938000	19647000	20348000	0	0	0	0	0	0	24.4866	24.5041	24.7573	23.7325	24.2278	24.2784	NA	NA	NA	NA	NA	NA	24.5326	24.6056	24.8064	23.573	24.1777	24.1884
A0A3B3IUB5;Q8TCT9;A0A075B6F6;A0A0S2Z6F0;A0A3B3IT72;A0A0C4DGU3	A0A3B3IUB5;Q8TCT9;A0A075B6F6;A0A0S2Z6F0;A0A3B3IT72	HM13	tr|A0A3B3IUB5|A0A3B3IUB5_HUMAN Minor histocompatibility antigen H13 OS=Homo sapiens OX=9606 GN=HM13 PE=1 SV=1;sp|Q8TCT9|HM13_HUMAN Minor histocompatibility antigen H13 OS=Homo sapiens OX=9606 GN=HM13 PE=1 SV=1;tr|A0A075B6F6|A0A075B6F6_HUMAN Minor histocomp		+			1.0343	0.158757	0.799266	0.242398	0.615472			26.3864	25.3521	1.53816	1.09247	Minor histocompatibility antigen H13	203660000	37255000	80686000	17914000	183140000	243640000	15193000	51429000	20966000	82454000	36299000	117220000	27.6016	25.1509	26.2658	24.0946	27.4484	27.8602	23.8569	25.6161	24.3215	26.2971	25.1134	26.8046	27.6476	25.2524	26.315	23.935	27.3982	27.7702
A0A3B3IUC1;H0Y9L1	A0A3B3IUC1		tr|A0A3B3IUC1|A0A3B3IUC1_HUMAN E3 ubiquitin-protein ligase NEDD4 OS=Homo sapiens OX=9606 GN=NEDD4 PE=1 SV=1		+	+	+	4.60709	7.32997e-08	7.1349	1.07776e-06	5.96748		+	24.6712	20.0641	0.933366	0.611828		19579000	40974000	47610000	11997000	48854000	0	0	0	0	0	0	0	24.2228	25.2882	25.5048	23.5162	25.542	NA	NA	NA	NA	NA	NA	NA	24.2689	25.3897	25.5539	23.3566	25.4918	NA
A0A494BZU0;P40189;D6RH03;Q5FC05	A0A494BZU0;P40189;D6RH03	IL6ST	tr|A0A494BZU0|A0A494BZU0_HUMAN Interleukin-6 receptor subunit beta OS=Homo sapiens OX=9606 GN=IL6ST PE=1 SV=1;sp|P40189|IL6RB_HUMAN Interleukin-6 receptor subunit beta OS=Homo sapiens OX=9606 GN=IL6ST PE=1 SV=2;tr|D6RH03|D6RH03_HUMAN Interleukin-6 receptor		+	+		-0.325145	0.312116	0.505684	0.407255	0.390133			24.1437	24.4688	0.321217	0.679516	Interleukin-6 receptor subunit beta	0	0	0	0	0	13140000	25341000	11377000	30162000	31205000	15338000	35055000	NA	NA	NA	NA	NA	23.6475	24.595	23.4396	24.8462	24.8953	23.8706	25.0631	NA	NA	NA	NA	NA	23.5575
A0A494C017;C9JJV6;C9JZL8;A0A499FIY8;C9JC07;Q96S97	A0A494C017;C9JJV6;C9JZL8;A0A499FIY8;C9JC07;Q96S97	MYADM	tr|A0A494C017|A0A494C017_HUMAN Myeloid-associated differentiation marker (Fragment) OS=Homo sapiens OX=9606 GN=MYADM PE=1 SV=1;tr|C9JJV6|C9JJV6_HUMAN Myeloid-associated differentiation marker (Fragment) OS=Homo sapiens OX=9606 GN=MYADM PE=1 SV=8;tr|C9JZL8|		+	+	+	-5.68574	1.37566e-08	7.86149	2.9446e-07	6.53097	+		20.9318	26.6176	0.279052	1.17609	Myeloid-associated differentiation marker	0	0	0	0	0	0	238040000	70122000	112250000	63604000	264990000	35132000	NA	NA	NA	NA	NA	NA	27.8266	26.0634	26.7421	25.9226	27.9814	25.0663	NA	NA	NA	NA	NA	NA
H0Y993;A0A494C028;P35659;B4DFG0;H0Y8X0;D6RDA2;A0A494C198;D6R9L5	H0Y993;A0A494C028;P35659;B4DFG0;H0Y8X0;D6RDA2;A0A494C198	DEK	tr|H0Y993|H0Y993_HUMAN DEK oncogene (DNA binding), isoform CRA_b OS=Homo sapiens OX=9606 GN=DEK PE=1 SV=2;tr|A0A494C028|A0A494C028_HUMAN Protein DEK OS=Homo sapiens OX=9606 GN=DEK PE=1 SV=1;sp|P35659|DEK_HUMAN Protein DEK OS=Homo sapiens OX=9606 GN=DEK PE=		+	+		0.129484	0.635068	0.19718	0.711856	0.147608			25.504	25.3745	0.512993	0.330737	Protein DEK	43011000	36895000	27254000	52202000	70178000	78698000	0	47137000	0	36367000	0	66202000	25.3582	25.1369	24.7	25.6376	26.0645	26.2298	NA	25.4904	NA	25.1161	NA	25.9804	25.4043	25.2384	24.7491	25.478	26.0144	26.1399
A0A494C036;A0A494C0U4;P23471;A0A494C0V2	A0A494C036;A0A494C0U4;P23471	PTPRZ1	tr|A0A494C036|A0A494C036_HUMAN Receptor-type tyrosine-protein phosphatase zeta OS=Homo sapiens OX=9606 GN=PTPRZ1 PE=1 SV=1;tr|A0A494C0U4|A0A494C0U4_HUMAN Receptor-type tyrosine-protein phosphatase zeta OS=Homo sapiens OX=9606 GN=PTPRZ1 PE=1 SV=1;sp|P23471|		+	+		3.90498	2.51087e-08	7.60018	4.29923e-07	6.36661			30.3816	26.4766	0.616785	0.54215	Receptor-type tyrosine-protein phosphatase zeta	855080000	1220400000	1097400000	3272700000	1146300000	1873300000	0	166930000	0	134300000	0	93791000	29.6715	30.1847	30.0314	31.6078	30.0943	30.8029	NA	27.3147	NA	27.0009	NA	26.4829	29.7175	30.2862	30.0806	31.4483	30.0442	30.713
A0A494C0G5;A0A087X208;A0A494C1I6	A0A494C0G5;A0A087X208;A0A494C1I6	AGRN	tr|A0A494C0G5|A0A494C0G5_HUMAN Agrin OS=Homo sapiens OX=9606 GN=AGRN PE=1 SV=1;tr|A0A087X208|A0A087X208_HUMAN Agrin OS=Homo sapiens OX=9606 GN=AGRN PE=1 SV=1;tr|A0A494C1I6|A0A494C1I6_HUMAN Agrin OS=Homo sapiens OX=9606 GN=AGRN PE=1 SV=1		+	+		4.40565	8.40989e-06	5.07521	6.29991e-05	4.20067			27.8742	23.4686	1.56215	0.647323		1045000000	100780000	582140000	79739000	379770000	128290000	7077300	10880000	0	8906000	8857800	24369000	29.9609	26.5866	29.1168	26.2488	28.5006	26.9348	22.7548	23.3752	NA	23.0863	23.0785	24.5385	30.0069	26.6881	29.1659	26.0892	28.4504	26.8449
A0A494C0R8;K7EIG1;I3L2B0;I3L4B5;I3L318;I3L3A3;I3L350	A0A494C0R8;K7EIG1;I3L2B0	CLUH	tr|A0A494C0R8|A0A494C0R8_HUMAN Clustered mitochondria protein homolog OS=Homo sapiens OX=9606 GN=CLUH PE=1 SV=1;tr|K7EIG1|K7EIG1_HUMAN Clustered mitochondria protein homolog (Fragment) OS=Homo sapiens OX=9606 GN=CLUH PE=1 SV=2;tr|I3L2B0|I3L2B0_HUMAN Cluste		+	+		1.18215	0.114538	0.941051	0.186778	0.728674			24.7178	23.5357	1.89402	0.221297		0	37827000	8353100	112640000	7797300	161210000	0	0	0	0	0	8941000	NA	25.1729	22.9939	26.7471	22.8945	27.2644	NA	NA	NA	NA	NA	23.092	NA	25.2744	23.043	26.5876	22.8444	27.1744
A0A494C143;Q14689	A0A494C143;Q14689	DIP2A	tr|A0A494C143|A0A494C143_HUMAN Disco-interacting protein 2 homolog A OS=Homo sapiens OX=9606 GN=DIP2A PE=1 SV=1;sp|Q14689|DIP2A_HUMAN Disco-interacting protein 2 homolog A OS=Homo sapiens OX=9606 GN=DIP2A PE=1 SV=2		+			0.918643	0.063038	1.2004	0.117793	0.928882			27.0987	26.1801	0.38596	1.12513	Disco-interacting protein 2 homolog A	110630000	162920000	120590000	225980000	107620000	179070000	150850000	65303000	147980000	32714000	129370000	29151000	26.7212	27.2796	26.8455	27.7516	26.6814	27.4159	27.1685	25.9606	27.1408	24.9634	26.9469	24.797	26.7672	27.3811	26.8947	27.5921	26.6312	27.326
A0A499FIX8;H7BXI1;A0A087WXU3;A0FGR8	A0A499FIX8;H7BXI1;A0A087WXU3;A0FGR8	ESYT2	tr|A0A499FIX8|A0A499FIX8_HUMAN Extended synaptotagmin-2 OS=Homo sapiens OX=9606 GN=ESYT2 PE=1 SV=1;tr|H7BXI1|H7BXI1_HUMAN Extended synaptotagmin-2 OS=Homo sapiens OX=9606 GN=ESYT2 PE=1 SV=2;tr|A0A087WXU3|A0A087WXU3_HUMAN Extended synaptotagmin-2 OS=Homo sa		+			-1.50596	0.0163026	1.78774	0.0397035	1.40117			24.9484	26.4543	1.00421	1.06869	Extended synaptotagmin-2	58480000	13317000	22907000	18518000	77752000	48148000	39103000	141050000	34262000	200270000	81053000	183450000	25.8014	23.6668	24.4493	24.1424	26.2124	25.521	25.2208	27.0716	25.0301	27.5774	26.2724	27.4508	25.8475	23.7683	24.4984	23.9829	26.1622	25.431
U3KPX3;A0A590UJ43;P48729;A0A5F9W493;D6REM4;E7ETM0;Q8N752;H0Y9X2;U3KQK7;A0A590UK94;A0A590UJQ7;E5RG27;U3KQ83;D6RGE5	U3KPX3;A0A590UJ43;P48729;A0A5F9W493;D6REM4;E7ETM0	CSNK1A1	tr|U3KPX3|U3KPX3_HUMAN Casein kinase I isoform alpha OS=Homo sapiens OX=9606 GN=CSNK1A1 PE=1 SV=2;tr|A0A590UJ43|A0A590UJ43_HUMAN Casein kinase I isoform alpha OS=Homo sapiens OX=9606 GN=CSNK1A1 PE=1 SV=1;sp|P48729|KC1A_HUMAN Casein kinase I isoform alpha O		+			0.0225355	0.935247	0.0290739	0.95285	0.0209755			25.9278	25.9052	0.591655	0.214849	Casein kinase I isoform alpha	46291000	82462000	41198000	110140000	43474000	96480000	52110000	84078000	60508000	66708000	63328000	51208000	25.4642	26.2972	25.2961	26.7148	25.3736	26.5237	25.6351	26.3252	25.8506	25.9914	25.9163	25.6099	25.5103	26.3987	25.3452	26.5552	25.3235	26.4338
Q14114;A0A590UJJ8;A0A590UJF9;A0A590UJ57;E9PP15;A0A590UJ98;A0A590UKB1;A0A590UK97;A0A590UK84;A0A590UJT0;A0A590UK53;A0A590UJH5;A0A590UK45;A0A590UKB5;E9PKG2;H0YEV6;H0YEA5;A0A590UJ39;A0A590UJV3;H0YCA4;A0A590UJJ9	Q14114;A0A590UJJ8;A0A590UJF9;A0A590UJ57;E9PP15;A0A590UJ98;A0A590UKB1;A0A590UK97;A0A590UK84;A0A590UJT0;A0A590UK53;A0A590UJH5;A0A590UK45;A0A590UKB5	LRP8	sp|Q14114|LRP8_HUMAN Low-density lipoprotein receptor-related protein 8 OS=Homo sapiens OX=9606 GN=LRP8 PE=1 SV=4;tr|A0A590UJJ8|A0A590UJJ8_HUMAN Low-density lipoprotein receptor-related protein 8 OS=Homo sapiens OX=9606 GN=LRP8 PE=1 SV=1;tr|A0A590UJF9|A0A5		+	+		0.538439	0.31006	0.508555	0.405835	0.391651			26.0927	25.5543	0.69475	1.16889	Low-density lipoprotein receptor-related protein 8	55196000	58685000	38753000	88019000	72276000	180640000	0	67784000	0	148980000	0	99750000	25.7181	25.8065	25.2078	26.3913	26.107	27.4285	NA	26.0144	NA	27.1505	NA	26.5718	25.7641	25.908	25.2569	26.2317	26.0569	27.3386
K7EMV3;A0A590UJJ6;B4DEB1;K7EK07;K7ES00;Q71DI3;Q16695;P84243;P68431;K7EP01;Q6NXT2	K7EMV3;A0A590UJJ6;B4DEB1;K7EK07;K7ES00;Q71DI3;Q16695;P84243;P68431	H3F3B;H3F3A;HIST2H3A;HIST3H3;HIST1H3A	tr|K7EMV3|K7EMV3_HUMAN Histone H3 OS=Homo sapiens OX=9606 GN=H3-3B PE=1 SV=1;tr|A0A590UJJ6|A0A590UJJ6_HUMAN Histone H3 OS=Homo sapiens OX=9606 GN=H3-3A PE=1 SV=1;tr|B4DEB1|B4DEB1_HUMAN Histone H3 OS=Homo sapiens OX=9606 GN=H3-3A PE=1 SV=1;tr|K7EK07|K7EK07_		+	+		1.07809	0.0667383	1.17562	0.123606	0.907961			27.9248	26.8467	0.769619	1.22294	Histone H3;Histone H3.2;Histone H3.1t;Histone H3.3;Histone H3.1	287200000	289570000	240480000	99753000	375700000	392100000	0	433070000	51014000	232000000	0	159790000	28.0975	28.1093	27.8413	26.5719	28.485	28.5466	NA	28.69	25.6044	27.7895	NA	27.2516	28.1435	28.2108	27.8905	26.4123	28.4349	28.4567
A0A590UK80;A0A590UJK4;A0A590UK01;A0A590UJP7;Q13247;A0A0D9SGD2;A0A3B3ISP5;A0A3B3IS65;A0A0A0MRR4;A0A3B3ISS0;A0A3F2YNZ1;Q9Y468	A0A590UK80;A0A590UJK4;A0A590UK01;A0A590UJP7;Q13247	SRSF6	tr|A0A590UK80|A0A590UK80_HUMAN Uncharacterized protein (Fragment) OS=Homo sapiens OX=9606 PE=4 SV=1;tr|A0A590UJK4|A0A590UJK4_HUMAN Serine/arginine-rich-splicing factor 6 OS=Homo sapiens OX=9606 GN=SRSF6 PE=1 SV=1;tr|A0A590UK01|A0A590UK01_HUMAN Serine/argin		+	+		1.14628	0.00148469	2.82836	0.00561271	2.25083			25.6022	24.456	0.660884	0.142631	Serine/arginine-rich splicing factor 6	64939000	0	32359000	35518000	103570000	67150000	0	0	0	0	0	21914000	25.9526	NA	24.9477	25.082	26.626	26.0009	NA	NA	NA	NA	NA	24.3853	25.9986	NA	24.9968	24.9225	26.5759	25.9109
A0A5F9UK94;H0Y360;Q01433;A0A590UK85;A0A590UJY6;A0A590UJX5;E9PJF6;E9PIJ1;H0YF16	A0A5F9UK94;H0Y360;Q01433;A0A590UK85;A0A590UJY6	AMPD2	tr|A0A5F9UK94|A0A5F9UK94_HUMAN AMP deaminase OS=Homo sapiens OX=9606 GN=AMPD2 PE=1 SV=1;tr|H0Y360|H0Y360_HUMAN AMP deaminase OS=Homo sapiens OX=9606 GN=AMPD2 PE=1 SV=2;sp|Q01433|AMPD2_HUMAN AMP deaminase 2 OS=Homo sapiens OX=9606 GN=AMPD2 PE=1 SV=2;tr|A0A5		+	+		-1.23872	0.00422056	2.37463	0.0131883	1.87981			25.8257	27.0644	0.884591	0.193548	AMP deaminase 2	81670000	0	87747000	21286000	73496000	0	134740000	165060000	117700000	121980000	164100000	135800000	26.2833	NA	26.3868	24.3434	26.1312	NA	27.0056	27.2984	26.8105	26.8621	27.29	27.0169	26.3294	NA	26.436	24.1838	26.081	NA
A0A5F9UP49;Q9BRK5;A0A5F9UJX7;H0Y3T6;G3V1E2	A0A5F9UP49;Q9BRK5;A0A5F9UJX7;H0Y3T6;G3V1E2	SDF4	tr|A0A5F9UP49|A0A5F9UP49_HUMAN 45 kDa calcium-binding protein OS=Homo sapiens OX=9606 GN=SDF4 PE=1 SV=1;sp|Q9BRK5|CAB45_HUMAN 45 kDa calcium-binding protein OS=Homo sapiens OX=9606 GN=SDF4 PE=1 SV=1;tr|A0A5F9UJX7|A0A5F9UJX7_HUMAN 45 kDa calcium-binding pro		+	+		-0.0316719	0.948593	0.02292	0.961195	0.0171883			24.925	24.9567	1.15951	0.536851	45 kDa calcium-binding protein	58246000	12304000	31383000	12843000	43618000	89081000	0	17565000	0	34259000	0	48124000	25.7957	23.5526	24.9035	23.6145	25.3784	26.4086	NA	24.0662	NA	25.03	NA	25.5203	25.8417	23.6541	24.9526	23.4549	25.3283	26.3186
A0A5H1ZRP2;A0A5F9UY30;O43493	A0A5H1ZRP2;A0A5F9UY30;O43493	TGOLN2	tr|A0A5H1ZRP2|A0A5H1ZRP2_HUMAN Trans-Golgi network integral membrane protein 2 OS=Homo sapiens OX=9606 GN=TGOLN2 PE=1 SV=1;tr|A0A5F9UY30|A0A5F9UY30_HUMAN Trans-Golgi network integral membrane protein 2 OS=Homo sapiens OX=9606 GN=TGOLN2 PE=1 SV=1;sp|O43493|		+	+		-1.07634	0.0248898	1.60398	0.0559853	1.25193			23.9699	25.0463	1.03358	0.39916	Trans-Golgi network integral membrane protein 2	22787000	16041000	7713400	10020000	12755000	58659000	0	22398000	0	35803000	0	48749000	24.4417	23.9353	22.8789	23.2564	23.6046	25.8058	NA	24.4169	NA	25.0936	NA	25.5389	24.4878	24.0367	22.9281	23.0968	23.5544	25.7159
A0A5F9ZHN7;Q9NTJ5;E9PGZ4;F8WDN7;C9JV50;F8WCQ2;C9J3E3	A0A5F9ZHN7;Q9NTJ5;E9PGZ4	SACM1L	tr|A0A5F9ZHN7|A0A5F9ZHN7_HUMAN Phosphatidylinositide phosphatase SAC1 OS=Homo sapiens OX=9606 GN=SACM1L PE=1 SV=1;sp|Q9NTJ5|SAC1_HUMAN Phosphatidylinositide phosphatase SAC1 OS=Homo sapiens OX=9606 GN=SACM1L PE=1 SV=2;tr|E9PGZ4|E9PGZ4_HUMAN Phosphatidylino		+	+		1.5246	0.000399009	3.39902	0.00180956	2.74243			25.8927	24.3681	0.692284	0.392797	Phosphatidylinositide phosphatase SAC1	67423000	0	38712000	42720000	82473000	144220000	0	17524000	0	16883000	0	32728000	26.0067	NA	25.2063	25.3484	26.2974	27.1037	NA	24.0628	NA	24.0091	NA	24.964	26.0528	NA	25.2554	25.1888	26.2473	27.0137
A0A5F9ZHR7;P11117;E9PQY3;E9PHY0;B7Z7D2;A0A5F9ZH82;A0A5F9ZI20;A0A5F9ZH40;B7Z6U3	A0A5F9ZHR7;P11117;E9PQY3;E9PHY0;B7Z7D2;A0A5F9ZH82	ACP2	tr|A0A5F9ZHR7|A0A5F9ZHR7_HUMAN Lysosomal acid phosphatase OS=Homo sapiens OX=9606 GN=ACP2 PE=1 SV=1;sp|P11117|PPAL_HUMAN Lysosomal acid phosphatase OS=Homo sapiens OX=9606 GN=ACP2 PE=1 SV=3;tr|E9PQY3|E9PQY3_HUMAN Lysosomal acid phosphatase OS=Homo sapiens		+	+		-0.287002	0.602943	0.219723	0.684606	0.164559			26.3836	26.6706	1.21399	0.780677	Lysosomal acid phosphatase	75041000	117010000	33362000	111980000	40453000	364450000	0	133010000	0	233840000	0	165050000	26.1612	26.8021	24.9917	26.7387	25.2697	28.4411	NA	26.987	NA	27.8009	NA	27.2983	26.2072	26.9035	25.0408	26.5791	25.2196	28.3512
V9GYM8;A0A5F9ZI21;Q92974;Q5VY93;V9GYF0;V9GZ14;V9GYF5;V9GYG5;V9GZ58	V9GYM8;A0A5F9ZI21;Q92974	ARHGEF2	tr|V9GYM8|V9GYM8_HUMAN Rho guanine nucleotide exchange factor 2 OS=Homo sapiens OX=9606 GN=ARHGEF2 PE=1 SV=1;tr|A0A5F9ZI21|A0A5F9ZI21_HUMAN Rho guanine nucleotide exchange factor 2 OS=Homo sapiens OX=9606 GN=ARHGEF2 PE=1 SV=1;sp|Q92974|ARHG2_HUMAN Rho guan		+			1.50776	0.16484	0.782939	0.24919	0.60347			27.8536	26.3458	0.436648	2.79846	Rho guanine nucleotide exchange factor 2	187190000	242550000	218440000	419970000	305470000	171780000	15362000	659720000	11424000	477280000	15828000	409700000	27.4799	27.8537	27.7027	28.6457	28.1865	27.356	23.8729	29.2973	23.4456	28.8303	23.916	28.61	27.526	27.9552	27.7518	28.4861	28.1363	27.266
A0A5F9ZI39;P23458;A0A5F9ZHN8;A0A5F9ZH07;A0A5F9ZH32;A0A5F9ZHW0;A0A5F9ZI01;A0A5F9ZHI1;A0A5F9ZHK2;A0A5F9ZH73	A0A5F9ZI39;P23458;A0A5F9ZHN8;A0A5F9ZH07;A0A5F9ZH32	JAK1	tr|A0A5F9ZI39|A0A5F9ZI39_HUMAN Tyrosine-protein kinase OS=Homo sapiens OX=9606 GN=JAK1 PE=1 SV=1;sp|P23458|JAK1_HUMAN Tyrosine-protein kinase JAK1 OS=Homo sapiens OX=9606 GN=JAK1 PE=1 SV=2;tr|A0A5F9ZHN8|A0A5F9ZHN8_HUMAN Tyrosine-protein kinase OS=Homo sapi		+			0.850337	0.0793186	1.10062	0.140546	0.852183			26.4373	25.587	0.94535	0.695735	Tyrosine-protein kinase JAK1	48566000	289650000	76852000	120550000	71328000	65046000	30246000	100850000	57399000	69125000	25804000	48873000	25.5334	28.1097	26.1956	26.8451	26.088	25.955	24.8502	26.5876	25.7745	26.0427	24.6211	25.5425	25.5795	28.2112	26.2447	26.6855	26.0378	25.865
A1L0T0;M0R026;M0QZX5;E9PJS0;E9PL44;M0R1B5;E9PNL1	A1L0T0;M0R026	ILVBL	sp|A1L0T0|ILVBL_HUMAN Acetolactate synthase-like protein OS=Homo sapiens OX=9606 GN=ILVBL PE=1 SV=2;tr|M0R026|M0R026_HUMAN Acetolactate synthase-like protein OS=Homo sapiens OX=9606 GN=ILVBL PE=1 SV=1		+	+		-0.0114023	0.97039	0.0130539	0.978351	0.00950512			25.2146	25.226	0.578232	0.439353	Acetolactate synthase-like protein	35172000	31574000	26954000	29236000	53599000	79763000	0	0	0	40045000	0	70371000	25.0679	24.9122	24.684	24.8012	25.6757	26.2492	NA	NA	NA	25.2551	NA	26.0685	25.114	25.0137	24.7331	24.6417	25.6256	26.1592
A2AEA2;P10321	A2AEA2;P10321	HLA-C	tr|A2AEA2|A2AEA2_HUMAN HLA class I histocompatibility antigen, C alpha chain OS=Homo sapiens OX=9606 GN=HLA-C PE=1 SV=2;sp|P10321|HLAC_HUMAN HLA class I histocompatibility antigen, C alpha chain OS=Homo sapiens OX=9606 GN=HLA-C PE=1 SV=3		+	+		-0.58228	0.0529982	1.27574	0.102692	0.988465			24.2348	24.8171	0.359073	0.52337	HLA class I histocompatibility antigen, Cw-7 alpha chain	0	0	0	14582000	0	0	23874000	17459000	42346000	42735000	33463000	24601000	NA	NA	NA	23.7977	NA	NA	24.5089	24.0575	25.3357	25.3489	24.9961	24.5522	NA	NA	NA	23.6381	NA	NA
A2RU67;Q69YM1	A2RU67	KIAA1467	sp|A2RU67|F234B_HUMAN Protein FAM234B OS=Homo sapiens OX=9606 GN=FAM234B PE=1 SV=1		+	+		-0.340067	0.24714	0.607057	0.341037	0.467199			24.2434	24.5835	0.510278	0.415796	Uncharacterized protein KIAA1467	32806000	12285000	14795000	0	21433000	27675000	0	36044000	0	15801000	0	29916000	24.9675	23.5504	23.8186	NA	24.3533	24.7221	NA	25.1033	NA	23.9135	NA	24.8344	25.0135	23.6519	23.8678	NA	24.3032	24.6321
A6NCS6	A6NCS6	C2orf72	sp|A6NCS6|CB072_HUMAN Uncharacterized protein C2orf72 OS=Homo sapiens OX=9606 GN=C2orf72 PE=1 SV=2		+	+	+	4.8714	4.46512e-09	8.35017	1.1707e-07	6.93156		+	25.1919	20.3205	0.352236	0.834278	Uncharacterized protein C2orf72	34894000	26119000	43277000	62444000	40210000	34378000	0	0	0	0	0	0	25.0565	24.6386	25.3671	25.8961	25.2611	25.035	NA	NA	NA	NA	NA	NA	25.1025	24.7401	25.4162	25.7365	25.2109	24.945
A6NDG6;H3BV17	A6NDG6	PGP	sp|A6NDG6|PGP_HUMAN Glycerol-3-phosphate phosphatase OS=Homo sapiens OX=9606 GN=PGP PE=1 SV=1		+	+		0.747997	0.0157528	1.80264	0.0388078	1.41108			24.2918	23.5438	0.606064	0.135638	Phosphoglycolate phosphatase	25613000	0	27628000	13530000	22345000	13100000	0	12598000	0	14686000	0	0	24.6104	NA	24.7196	23.6897	24.4134	23.6431	NA	23.5867	NA	23.8079	NA	NA	24.6564	NA	24.7688	23.5301	24.3633	23.5531
A6NFX8;Q9UKK9;A6NJU6;A6NCQ0;H0YEY4;C9JYY9	A6NFX8;Q9UKK9	NUDT5	tr|A6NFX8|A6NFX8_HUMAN ADP-sugar pyrophosphatase OS=Homo sapiens OX=9606 GN=NUDT5 PE=1 SV=1;sp|Q9UKK9|NUDT5_HUMAN ADP-sugar pyrophosphatase OS=Homo sapiens OX=9606 GN=NUDT5 PE=1 SV=1		+			-1.08977	0.00272719	2.56428	0.0092824	2.03234			26.4941	27.5838	0.347306	0.616292	ADP-sugar pyrophosphatase	130630000	93563000	99449000	81005000	102600000	75796000	166260000	307290000	88103000	284940000	218090000	220620000	26.9609	26.4794	26.5675	26.2715	26.6125	26.1756	27.3089	28.195	26.3927	28.0861	27.7003	27.717	27.007	26.5809	26.6166	26.1119	26.5623	26.0856
K7EIJ0;K7ENL2;A6NG10;K7EMC9;Q969T9;K7EIN1;K7ESN4;K7EIK1	K7EIJ0;K7ENL2;A6NG10;K7EMC9;Q969T9;K7EIN1;K7ESN4	WBP2	tr|K7EIJ0|K7EIJ0_HUMAN WW domain-binding protein 2 (Fragment) OS=Homo sapiens OX=9606 GN=WBP2 PE=1 SV=1;tr|K7ENL2|K7ENL2_HUMAN WW domain-binding protein 2 OS=Homo sapiens OX=9606 GN=WBP2 PE=1 SV=1;tr|A6NG10|A6NG10_HUMAN WW domain-binding protein 2 OS=Homo		+	+		-0.713081	0.010746	1.96875	0.0286219	1.5433			22.9152	23.6282	0.438203	0.27389	WW domain-binding protein 2	8194300	8003100	7715800	9496800	4619000	11848000	8726700	0	0	0	11130000	0	22.9662	22.9321	22.8794	23.179	22.1391	23.4981	23.057	NA	NA	NA	23.408	NA	23.0122	23.0336	22.9285	23.0194	22.089	23.4082
A6NGW1;O95070;E9PIZ0;C9JST7;E9PS11	A6NGW1;O95070;E9PIZ0;C9JST7	YIF1A	tr|A6NGW1|A6NGW1_HUMAN Protein YIF1A OS=Homo sapiens OX=9606 GN=YIF1A PE=1 SV=1;sp|O95070|YIF1A_HUMAN Protein YIF1A OS=Homo sapiens OX=9606 GN=YIF1A PE=1 SV=2;tr|E9PIZ0|E9PIZ0_HUMAN Protein YIF1A (Fragment) OS=Homo sapiens OX=9606 GN=YIF1A PE=1 SV=1;tr|C9J		+	+	+	2.57742	0.000135696	3.86743	0.000711558	3.14779		+	23.6274	21.05	0.676453	1.09	Protein YIF1A	15163000	10333000	9505500	9557600	0	32752000	0	0	0	0	0	0	23.8541	23.3008	23.1803	23.1882	NA	24.9651	NA	NA	NA	NA	NA	NA	23.9001	23.4022	23.2295	23.0287	NA	24.8751
E9PRJ8;H0YDL9;H0YDJ9;A6NMH8;P60033;E9PJK1;E9PIF1;H0YEE2;E9PM31;E9PQV4	E9PRJ8;H0YDL9;H0YDJ9;A6NMH8;P60033;E9PJK1;E9PIF1;H0YEE2	CD81	tr|E9PRJ8|E9PRJ8_HUMAN Tetraspanin (Fragment) OS=Homo sapiens OX=9606 GN=CD81 PE=1 SV=1;tr|H0YDL9|H0YDL9_HUMAN Tetraspanin (Fragment) OS=Homo sapiens OX=9606 GN=CD81 PE=1 SV=1;tr|H0YDJ9|H0YDJ9_HUMAN Tetraspanin (Fragment) OS=Homo sapiens OX=9606 GN=CD81 PE		+			0.109496	0.867681	0.0616401	0.904328	0.043674			30.1422	30.0327	0.274007	1.72867	Tetraspanin;CD81 antigen	874700000	1093300000	1212800000	1160000000	1629400000	1356200000	2285300000	261190000	4029700000	627700000	2995100000	361480000	29.7042	30.026	30.1757	30.1115	30.6017	30.3369	31.0897	27.9605	31.908	29.2255	31.48	28.4293	29.7503	30.1275	30.2248	29.9519	30.5515	30.247
A6NML8;C9J6U3;K4DI95;O60879	A6NML8;C9J6U3;K4DI95;O60879	DIAPH2	tr|A6NML8|A6NML8_HUMAN Diaphanous homolog 2 (Drosophila), isoform CRA_c OS=Homo sapiens OX=9606 GN=DIAPH2 PE=1 SV=3;tr|C9J6U3|C9J6U3_HUMAN Protein diaphanous homolog 2 OS=Homo sapiens OX=9606 GN=DIAPH2 PE=1 SV=3;tr|K4DI95|K4DI95_HUMAN Diaphanous homolog 2		+	+		-0.0137377	0.950635	0.0219861	0.962683	0.0165166			24.527	24.5407	0.141479	0.409798	Protein diaphanous homolog 2	0	22708000	21233000	32207000	23027000	25149000	0	17459000	0	0	0	0	NA	24.4367	24.3398	24.9409	24.4568	24.584	NA	24.0575	NA	NA	NA	NA	NA	24.5382	24.3889	24.7813	24.4067	24.494
A6PW57;Q99755;A2A5X0;A6PW58;O14986;A0A0A0MT25;A0A0A0MSP5	A6PW57;Q99755	PIP5K1A	tr|A6PW57|A6PW57_HUMAN Phosphatidylinositol 4-phosphate 5-kinase type-1 alpha OS=Homo sapiens OX=9606 GN=PIP5K1A PE=1 SV=2;sp|Q99755|PI51A_HUMAN Phosphatidylinositol 4-phosphate 5-kinase type-1 alpha OS=Homo sapiens OX=9606 GN=PIP5K1A PE=1 SV=1		+			1.0279	0.000138833	3.85751	0.000723486	3.14057			27.7584	26.7305	0.128142	0.305573	Phosphatidylinositol 4-phosphate 5-kinase type-1 alpha	213060000	214310000	237090000	285770000	208040000	228550000	83716000	160540000	101120000	135300000	89912000	107320000	27.6667	27.6751	27.8209	28.0903	27.6323	27.7679	26.319	27.2584	26.5915	27.0116	26.422	26.6773	27.7127	27.7766	27.87	27.9307	27.5821	27.678
A6XND1;A6XND0;P17936;B3KWK7;H0Y5K2;H0Y485;C9JMX4	A6XND1;A6XND0;P17936;B3KWK7;H0Y5K2;H0Y485;C9JMX4	IGFBP3	tr|A6XND1|A6XND1_HUMAN Insulin-like growth factor binding protein 3 isoform b OS=Homo sapiens OX=9606 GN=IGFBP3 PE=1 SV=1;tr|A6XND0|A6XND0_HUMAN Insulin-like growth factor-binding protein 3 OS=Homo sapiens OX=9606 GN=IGFBP3 PE=1 SV=1;sp|P17936|IBP3_HUMAN I		+	+	+	-8.01884	6.50493e-10	9.18676	3.03202e-08	7.51827	+		21.0229	29.0418	0.75446	1.11179	Insulin-like growth factor-binding protein 3	0	0	0	0	0	0	224490000	456060000	1798400000	594010000	268270000	904070000	NA	NA	NA	NA	NA	NA	27.7421	28.7646	30.7441	29.1459	27.9991	29.7519	NA	NA	NA	NA	NA	NA
A8MQ02;J3KN01;P55196;Q5TIG5;H0Y7R8;H0YA98;H0Y8L4;F8W9I4;E9PFY5;H0Y948;H0Y8U8	A8MQ02;J3KN01;P55196;Q5TIG5	MLLT4	tr|A8MQ02|A8MQ02_HUMAN Afadin OS=Homo sapiens OX=9606 GN=AFDN PE=1 SV=2;tr|J3KN01|J3KN01_HUMAN Afadin OS=Homo sapiens OX=9606 GN=AFDN PE=1 SV=1;sp|P55196|AFAD_HUMAN Afadin OS=Homo sapiens OX=9606 GN=AFDN PE=1 SV=3;tr|Q5TIG5|Q5TIG5_HUMAN Afadin OS=Homo sapi		+	+		1.42814	0.028392	1.5468	0.0617923	1.20907			26.4331	25.005	0.495818	1.48211	Afadin	78698000	84786000	121560000	111600000	125680000	52231000	6355900	64955000	0	73698000	0	101790000	26.2298	26.3373	26.8571	26.7338	26.9052	25.6384	22.5997	25.9529	NA	26.1351	NA	26.601	26.2759	26.4388	26.9062	26.5742	26.855	25.5484
A8MVW0;K7EMG4	A8MVW0	FAM171A2	sp|A8MVW0|F1712_HUMAN Protein FAM171A2 OS=Homo sapiens OX=9606 GN=FAM171A2 PE=1 SV=1		+			0.702319	0.0894703	1.04832	0.154934	0.809853			26.0668	25.3645	0.41086	0.891142	Protein FAM171A2	82188000	53417000	93207000	76635000	86237000	47891000	21507000	106260000	56755000	46483000	19158000	52383000	26.2924	25.6708	26.4739	26.1915	26.3618	25.5133	24.3583	26.663	25.7582	25.4702	24.1914	25.6426	26.3385	25.7723	26.5231	26.0319	26.3117	25.4233
B1AK87;B1AK88	B1AK87;B1AK88	CAPZB	tr|B1AK87|B1AK87_HUMAN F-actin-capping protein subunit beta OS=Homo sapiens OX=9606 GN=CAPZB PE=1 SV=1;tr|B1AK88|B1AK88_HUMAN F-actin-capping protein subunit beta OS=Homo sapiens OX=9606 GN=CAPZB PE=1 SV=1		+			-1.26467	0.00010148	3.99362	0.000554671	3.25596			26.651	27.9157	0.317969	0.360396		121010000	84290000	133360000	107080000	122590000	82367000	232510000	285630000	159620000	313970000	329730000	223550000	26.8506	26.3289	26.9908	26.6741	26.8693	26.2956	27.7927	28.0896	27.2501	28.2261	28.2967	27.736	26.8966	26.4303	27.0399	26.5145	26.8191	26.2056
B1ALA9;P60891;A0A2R8Y7H4;B7ZB02;B1ALA7	B1ALA9;P60891;A0A2R8Y7H4;B7ZB02	PRPS1	tr|B1ALA9|B1ALA9_HUMAN Ribose-phosphate pyrophosphokinase 1 OS=Homo sapiens OX=9606 GN=PRPS1 PE=1 SV=2;sp|P60891|PRPS1_HUMAN Ribose-phosphate pyrophosphokinase 1 OS=Homo sapiens OX=9606 GN=PRPS1 PE=1 SV=2;tr|A0A2R8Y7H4|A0A2R8Y7H4_HUMAN Ribose-phosphate pyr		+			0.300906	0.32189	0.492293	0.415805	0.38111			25.1834	24.8825	0.321447	0.617891	Ribose-phosphate pyrophosphokinase 1	35259000	25626000	47553000	52215000	42548000	34433000	29110000	33031000	16092000	58320000	22854000	39530000	25.0715	24.6111	25.503	25.638	25.3426	25.0373	24.795	24.9773	23.9398	25.7975	24.4459	25.2364	25.1175	24.7126	25.5522	25.4784	25.2924	24.9473
B1AMS2;Q14141	B1AMS2;Q14141	SEPT6	tr|B1AMS2|B1AMS2_HUMAN Septin 6, isoform CRA_b OS=Homo sapiens OX=9606 GN=SEPTIN6 PE=1 SV=1;sp|Q14141|SEPT6_HUMAN Septin-6 OS=Homo sapiens OX=9606 GN=SEPTIN6 PE=1 SV=4		+	+		0.746755	0.0206465	1.68515	0.0479182	1.3195			24.9451	24.1983	0.489193	0.455117	Septin-6	43564000	0	39535000	27001000	40672000	20183000	0	0	21924000	0	0	0	25.3766	NA	25.2366	24.6865	25.2775	24.2666	NA	NA	24.386	NA	NA	NA	25.4227	NA	25.2858	24.5269	25.2274	24.1767
B2R5W2;B4DY08;G3V4W0;G3V4C1;P07910;G3V2Q1;G3V576;G3V555;G3V575;G3V251;G3V5X6;G3V3K6;B4DSU6;B2RXH8;O60812;G3V2D6;A0A0G2JNQ3;G3V4M8;A0A0G2JPF8;B7ZW38;P0DMR1;G3V2H6;G3V5V7;B3KT61;E5RG71;Q86SE5	B2R5W2;B4DY08;G3V4W0;G3V4C1;P07910;G3V2Q1;G3V576;G3V555;G3V575;G3V251;G3V5X6;G3V3K6;B4DSU6	HNRNPC	tr|B2R5W2|B2R5W2_HUMAN Heterogeneous nuclear ribonucleoproteins C1/C2 OS=Homo sapiens OX=9606 GN=HNRNPC PE=1 SV=1;tr|B4DY08|B4DY08_HUMAN Heterogeneous nuclear ribonucleoproteins C1/C2 OS=Homo sapiens OX=9606 GN=HNRNPC PE=1 SV=1;tr|G3V4W0|G3V4W0_HUMAN Heter		+	+		0.992624	0.112656	0.948246	0.18478	0.733344			26.4253	25.4326	0.98005	1.23236	Heterogeneous nuclear ribonucleoproteins C1/C2	101370000	34142000	45738000	105670000	240820000	142780000	0	66877000	0	64000000	0	179270000	26.5951	25.025	25.4469	26.655	27.8434	27.0892	NA	25.995	NA	25.9316	NA	27.4176	26.6411	25.1265	25.496	26.4954	27.7932	26.9992
B4DDG0;P41732;B4E171;F8WF47;F8WC96;F8WF53	B4DDG0;P41732;B4E171	TSPAN7	tr|B4DDG0|B4DDG0_HUMAN Tetraspanin OS=Homo sapiens OX=9606 GN=TSPAN7 PE=1 SV=1;sp|P41732|TSN7_HUMAN Tetraspanin-7 OS=Homo sapiens OX=9606 GN=TSPAN7 PE=1 SV=2;tr|B4E171|B4E171_HUMAN Tetraspanin OS=Homo sapiens OX=9606 PE=2 SV=1		+	+		4.23001	4.39728e-06	5.35682	3.48049e-05	4.45836			29.0611	24.8311	1.30179	0.777666	Tetraspanin;Tetraspanin-7	324340000	698050000	276280000	2168700000	195850000	1247900000	0	67522000	0	51217000	0	17136000	28.2729	29.3788	28.0416	31.0142	27.5452	30.2169	NA	26.0089	NA	25.6101	NA	24.0305	28.319	29.4802	28.0907	30.8546	27.495	30.1269
B4DKD1;Q9BSA4	B4DKD1;Q9BSA4	TTYH2	tr|B4DKD1|B4DKD1_HUMAN Protein tweety homolog OS=Homo sapiens OX=9606 GN=TTYH2 PE=1 SV=1;sp|Q9BSA4|TTYH2_HUMAN Protein tweety homolog 2 OS=Homo sapiens OX=9606 GN=TTYH2 PE=1 SV=3		+	+	+	5.52724	7.49949e-10	9.12497	3.14603e-08	7.50224		+	26.1745	20.6472	0.25655	0.847362	Protein tweety homolog;Protein tweety homolog 2	91936000	55167000	62243000	91452000	77428000	90669000	0	0	0	0	0	0	26.4541	25.7173	25.8914	26.4465	26.2064	26.4341	NA	NA	NA	NA	NA	NA	26.5002	25.8188	25.9406	26.2869	26.1562	26.3441
P49589;B4DKY1;E9PRS8	P49589;B4DKY1	CARS	sp|P49589|SYCC_HUMAN Cysteine--tRNA ligase, cytoplasmic OS=Homo sapiens OX=9606 GN=CARS1 PE=1 SV=3;tr|B4DKY1|B4DKY1_HUMAN Cysteinyl-tRNA synthetase 1 OS=Homo sapiens OX=9606 GN=CARS1 PE=1 SV=1		+			-1.13732	0.000637081	3.19581	0.00272016	2.56541			25.7392	26.8766	0.424323	0.381301	Cysteine--tRNA ligase, cytoplasmic	52284000	66493000	49699000	87621000	35176000	62282000	138560000	137150000	109730000	94769000	178640000	92278000	25.6399	25.9867	25.5667	26.3848	25.0681	25.8923	27.0459	27.0312	26.7094	26.4979	27.4125	26.4595	25.6859	26.0882	25.6159	26.2252	25.0179	25.8023
B4DR61;P61619;H7C1Q9;C9JXC6;H7C069;H7C1S8	B4DR61;P61619	SEC61A1	tr|B4DR61|B4DR61_HUMAN Protein transport protein Sec61 subunit alpha isoform 1 OS=Homo sapiens OX=9606 GN=SEC61A1 PE=1 SV=1;sp|P61619|S61A1_HUMAN Protein transport protein Sec61 subunit alpha isoform 1 OS=Homo sapiens OX=9606 GN=SEC61A1 PE=1 SV=2		+	+		0.443425	0.14004	0.853749	0.218389	0.660769			24.3934	23.95	0.510606	0.423402	Protein transport protein Sec61 subunit alpha isoform 1	27506000	12936000	14983000	0	29645000	34480000	0	13458000	12042000	16060000	0	27255000	24.7132	23.6249	23.8368	NA	24.8213	25.0393	NA	23.682	23.5216	23.937	NA	24.7	24.7593	23.7264	23.886	NA	24.7711	24.9493
B4DR80;Q9Y6E0;H0Y630;Q5JV98;Q5JV99	B4DR80;Q9Y6E0;H0Y630;Q5JV98	STK24	tr|B4DR80|B4DR80_HUMAN Serine/threonine-protein kinase 24 OS=Homo sapiens OX=9606 GN=STK24 PE=1 SV=1;sp|Q9Y6E0|STK24_HUMAN Serine/threonine-protein kinase 24 OS=Homo sapiens OX=9606 GN=STK24 PE=1 SV=1;tr|H0Y630|H0Y630_HUMAN Serine/threonine-protein kinase		+			-0.135628	0.629167	0.201234	0.707602	0.150211			26.3965	26.5321	0.482703	0.415382	Serine/threonine-protein kinase 24;Serine/threonine-protein kinase 24 36 kDa subunit;Serine/threonine-protein kinase 24 12 kDa subunit	63693000	97924000	97828000	150820000	96387000	57534000	109050000	165680000	77920000	91273000	76724000	78884000	25.9246	26.5452	26.5437	27.1683	26.5223	25.7779	26.7004	27.3038	26.2155	26.4437	26.1932	26.2332	25.9707	26.6466	26.5929	27.0087	26.4722	25.6879
P0CG48;F5H265;Q96C32;Q5PY61;J3QKN0;F5GXK7;F5H747;F5H388;B4DV12;F5H2Z3;F5GYU3;F5H6Q2;J3QS39;P0CG47;J3QTR3;P62987;M0R1V7;M0R1M6;F5GZ39;J3QSA3	P0CG48;F5H265;Q96C32;Q5PY61;J3QKN0;F5GXK7;F5H747;F5H388;B4DV12;F5H2Z3;F5GYU3;F5H6Q2;J3QS39;P0CG47;J3QTR3;P62987;M0R1V7;M0R1M6;F5GZ39	UBC;UBB;RPS27A;UBA52	sp|P0CG48|UBC_HUMAN Polyubiquitin-C OS=Homo sapiens OX=9606 GN=UBC PE=1 SV=3;tr|F5H265|F5H265_HUMAN Polyubiquitin-C (Fragment) OS=Homo sapiens OX=9606 GN=UBC PE=1 SV=1;tr|Q96C32|Q96C32_HUMAN Polyubiquitin-C OS=Homo sapiens OX=9606 GN=UBC PE=1 SV=1;tr|Q5PY6		+			1.27338	0.00103687	2.98427	0.00413271	2.38376			33.7098	32.4364	0.542121	0.492528	Polyubiquitin-C;Ubiquitin;Polyubiquitin-B;Ubiquitin;Ubiquitin-60S ribosomal protein L40;Ubiquitin;60S ribosomal protein L40	11089000000	20436000000	10482000000	19110000000	8786500000	20710000000	7154500000	7845100000	6686700000	4030000000	6695300000	3544600000	33.3684	34.2504	33.2872	34.1536	33.0326	34.2696	32.7362	32.8691	32.6386	31.9081	32.6405	31.723	33.4145	34.3519	33.3363	33.994	32.9825	34.1796
H0Y9V7;B4E2Q0;P98194;H0Y8X9;H0Y9S7	H0Y9V7;B4E2Q0;P98194	ATP2C1	tr|H0Y9V7|H0Y9V7_HUMAN Calcium-transporting ATPase type 2C member 1 (Fragment) OS=Homo sapiens OX=9606 GN=ATP2C1 PE=1 SV=1;tr|B4E2Q0|B4E2Q0_HUMAN Calcium-transporting ATPase OS=Homo sapiens OX=9606 GN=ATP2C1 PE=1 SV=1;sp|P98194|AT2C1_HUMAN Calcium-transpor		+	+		0.673578	0.28455	0.545842	0.381674	0.418307			23.1052	22.4317	1.57027	0.446115	Calcium-transporting ATPase;Calcium-transporting ATPase type 2C member 1	6244600	3887000	3325800	7643800	12899000	72835000	0	0	3480200	0	0	0	22.5742	21.8902	21.6653	22.8659	23.6208	26.1181	NA	NA	21.7307	NA	NA	NA	22.6202	21.9917	21.7144	22.7063	23.5706	26.0282
B5MCF9;O00541;B3KXD6;H7BYY8	B5MCF9;O00541;B3KXD6	PES1	tr|B5MCF9|B5MCF9_HUMAN Pescadillo homolog OS=Homo sapiens OX=9606 GN=PES1 PE=1 SV=1;sp|O00541|PESC_HUMAN Pescadillo homolog OS=Homo sapiens OX=9606 GN=PES1 PE=1 SV=1;tr|B3KXD6|B3KXD6_HUMAN Pescadillo homolog OS=Homo sapiens OX=9606 GN=PES1 PE=1 SV=1		+	+	+	4.22239	1.32066e-07	6.87921	1.7313e-06	5.76163		+	24.8354	20.613	0.707084	0.802196	Pescadillo homolog	21874000	0	14670000	34683000	49001000	60777000	0	0	0	0	0	0	24.3827	NA	23.8064	25.0477	25.5463	25.857	NA	NA	NA	NA	NA	NA	24.4288	NA	23.8555	24.8882	25.4962	25.7671
B7Z317;P62079	B7Z317;P62079	TSPAN5	tr|B7Z317|B7Z317_HUMAN Tetraspanin OS=Homo sapiens OX=9606 GN=TSPAN5 PE=1 SV=1;sp|P62079|TSN5_HUMAN Tetraspanin-5 OS=Homo sapiens OX=9606 GN=TSPAN5 PE=1 SV=1		+	+	+	-4.50919	1.05895e-09	8.97512	4.09572e-08	7.38767	+		21.2879	25.797	0.527802	0.467864	Tetraspanin;Tetraspanin-5	0	0	0	0	0	0	32291000	75058000	77478000	68536000	66233000	42900000	NA	NA	NA	NA	NA	NA	24.9446	26.1615	26.2073	26.0304	25.981	25.3545	NA	NA	NA	NA	NA	NA
B7Z613;C9JZE8;C9J8H8	B7Z613	GPM6B	tr|B7Z613|B7Z613_HUMAN Neuronal membrane glycoprotein M6-b OS=Homo sapiens OX=9606 GN=GPM6B PE=1 SV=1		+			3.26518	9.53716e-08	7.02058	1.33361e-06	5.87497			29.268	26.0028	0.627077	0.417599		921090000	307640000	1019100000	616040000	797900000	552280000	76033000	58408000	75284000	60017000	97176000	44133000	29.7788	28.1967	29.9246	29.1984	29.5716	29.0408	26.1801	25.7997	26.1658	25.8389	26.5341	25.3954	29.8248	28.2982	29.9738	29.0389	29.5215	28.9509
B7Z6D5;Q96GQ7;A0A087X059;A0A087WYH5	B7Z6D5;Q96GQ7	DDX27	tr|B7Z6D5|B7Z6D5_HUMAN Probable ATP-dependent RNA helicase DDX27 OS=Homo sapiens OX=9606 GN=DDX27 PE=1 SV=1;sp|Q96GQ7|DDX27_HUMAN Probable ATP-dependent RNA helicase DDX27 OS=Homo sapiens OX=9606 GN=DDX27 PE=1 SV=2		+	+		-0.153619	0.545939	0.262856	0.635288	0.197029			24.0952	24.2488	0.380068	0.391145	Probable ATP-dependent RNA helicase DDX27	22390000	0	12219000	15019000	23395000	22284000	0	13552000	0	0	0	25034000	24.4164	NA	23.5426	23.8403	24.4797	24.4095	NA	23.692	NA	NA	NA	24.5774	24.4624	NA	23.5918	23.6807	24.4295	24.3195
B7ZKQ9;Q8WTV0;F5H4X0;F5H5E8	B7ZKQ9;Q8WTV0;F5H4X0	SCARB1	tr|B7ZKQ9|B7ZKQ9_HUMAN SCARB1 protein OS=Homo sapiens OX=9606 GN=SCARB1 PE=1 SV=1;sp|Q8WTV0|SCRB1_HUMAN Scavenger receptor class B member 1 OS=Homo sapiens OX=9606 GN=SCARB1 PE=1 SV=1;tr|F5H4X0|F5H4X0_HUMAN Scavenger receptor class B member 1 OS=Homo sapie		+			0.74363	0.0254027	1.59512	0.0567586	1.24597			30.0971	29.3535	0.65955	0.247757	Scavenger receptor class B member 1	895610000	1220800000	837990000	1956500000	634190000	2168100000	693320000	629380000	740160000	605230000	871340000	569330000	29.7383	30.1852	29.6424	30.8656	29.2403	31.0138	29.3689	29.2294	29.4633	29.1729	29.6987	29.0847	29.7844	30.2867	29.6915	30.7061	29.1902	30.9238
C9J0K6;P30626;B4DHQ6	C9J0K6;P30626	SRI	tr|C9J0K6|C9J0K6_HUMAN Sorcin OS=Homo sapiens OX=9606 GN=SRI PE=1 SV=1;sp|P30626|SORCN_HUMAN Sorcin OS=Homo sapiens OX=9606 GN=SRI PE=1 SV=1		+			-1.32186	0.000135437	3.86826	0.000711558	3.14779			25.6738	26.9957	0.254496	0.48318	Sorcin	54381000	39625000	54215000	58352000	48883000	75821000	122210000	180340000	68894000	165070000	169520000	125830000	25.6966	25.2399	25.6922	25.7983	25.5428	26.1761	26.8648	27.4261	26.0379	27.2985	27.3369	26.9069	25.7427	25.3414	25.7413	25.6387	25.4927	26.0861
C9J2Y9;P30876;A0A1W2PPT5;C9J4M6;C9JMN3;C9JZW8	C9J2Y9;P30876;A0A1W2PPT5;C9J4M6	POLR2B	tr|C9J2Y9|C9J2Y9_HUMAN DNA-directed RNA polymerase subunit beta OS=Homo sapiens OX=9606 GN=POLR2B PE=1 SV=2;sp|P30876|RPB2_HUMAN DNA-directed RNA polymerase II subunit RPB2 OS=Homo sapiens OX=9606 GN=POLR2B PE=1 SV=1;tr|A0A1W2PPT5|A0A1W2PPT5_HUMAN DNA-dire		+	+		0.539797	0.0730924	1.13613	0.13245	0.877947			24.7608	24.221	0.596075	0.248146	DNA-directed RNA polymerase;DNA-directed RNA polymerase II subunit RPB2	24149000	25780000	13466000	42822000	32345000	48809000	0	21921000	0	16465000	0	23933000	24.5255	24.6197	23.6828	25.3518	24.947	25.5406	NA	24.3858	NA	23.9729	NA	24.5125	24.5715	24.7212	23.732	25.1923	24.8969	25.4507
C9J5X1;P08069;H0YNR0;H0YMJ5;H3BSZ8	C9J5X1;P08069	IGF1R	tr|C9J5X1|C9J5X1_HUMAN Tyrosine-protein kinase receptor OS=Homo sapiens OX=9606 GN=IGF1R PE=1 SV=1;sp|P08069|IGF1R_HUMAN Insulin-like growth factor 1 receptor OS=Homo sapiens OX=9606 GN=IGF1R PE=1 SV=1		+	+		1.45423	0.169624	0.770512	0.254588	0.594162			26.0722	24.6179	2.75307	0.240961	Tyrosine-protein kinase receptor;Insulin-like growth factor 1 receptor;Insulin-like growth factor 1 receptor alpha chain;Insulin-like growth factor 1 receptor beta chain	284090000	20783000	438120000	17015000	443940000	6778100	0	33217000	0	27323000	0	20260000	28.0818	24.3089	28.7068	24.0203	28.7258	22.6924	NA	24.9854	NA	24.7036	NA	24.2721	28.1278	24.4104	28.7559	23.8607	28.6756	22.6025
C9J7K9;O15162;C9J0H3;C9J9P4;C9JE06;H7C5I5	C9J7K9;O15162;C9J0H3;C9J9P4;C9JE06	PLSCR1	tr|C9J7K9|C9J7K9_HUMAN Phospholipid scramblase OS=Homo sapiens OX=9606 GN=PLSCR1 PE=1 SV=1;sp|O15162|PLS1_HUMAN Phospholipid scramblase 1 OS=Homo sapiens OX=9606 GN=PLSCR1 PE=1 SV=1;tr|C9J0H3|C9J0H3_HUMAN Phospholipid scramblase (Fragment) OS=Homo sapiens		+	+		0.254737	0.69685	0.156861	0.764438	0.116658			26.4495	26.1948	0.567789	1.64084	Phospholipid scramblase 1	92051000	0	132770000	105660000	146140000	57344000	179600000	15548000	201070000	50403000	208630000	32384000	26.4559	NA	26.9844	26.6549	27.1228	25.7731	27.4202	23.8902	27.5831	25.587	27.6364	24.9488	26.502	NA	27.0335	26.4953	27.0726	25.6832
C9J840	C9J840	MAP4K4	tr|C9J840|C9J840_HUMAN Mitogen-activated protein kinase kinase kinase kinase 4 OS=Homo sapiens OX=9606 GN=MAP4K4 PE=1 SV=3		+	+		0.987975	0.000279143	3.55417	0.00132692	2.87716			26.1319	25.1439	0.121557	0.343887		0	0	0	87245000	66370000	0	0	49237000	24189000	48234000	35540000	38044000	NA	NA	NA	26.3786	25.984	NA	NA	25.5532	24.5278	25.5235	25.0829	25.1812	NA	NA	NA	26.219	25.9339	NA
C9J9K3;P08865;A0A0C4DG17;F8WD59	C9J9K3;P08865;A0A0C4DG17;F8WD59	RPSA	tr|C9J9K3|C9J9K3_HUMAN 40S ribosomal protein SA (Fragment) OS=Homo sapiens OX=9606 GN=RPSA PE=1 SV=8;sp|P08865|RSSA_HUMAN 40S ribosomal protein SA OS=Homo sapiens OX=9606 GN=RPSA PE=1 SV=4;tr|A0A0C4DG17|A0A0C4DG17_HUMAN 40S ribosomal protein SA OS=Homo sap		+			-0.686635	0.0266523	1.57427	0.0588455	1.23029			27.5143	28.2009	0.508526	0.386741	40S ribosomal protein SA	121160000	324850000	161900000	227820000	160160000	229260000	356480000	233100000	393640000	228570000	358510000	299740000	26.8523	28.2752	27.2705	27.7633	27.2549	27.7724	28.4092	27.7964	28.5523	27.7681	28.4174	28.1591	26.8984	28.3767	27.3197	27.6038	27.2048	27.6824
C9JFE4;Q13098;A0A096LP07;A0A096LPJ3;A8K070;J3KSA5;J3QLT0;J3KRJ4;J3QS88;J3KTB0;J3QS84;J3QLE8;J3QL53;J3KRE8;J3QQX0	C9JFE4;Q13098;A0A096LP07;A0A096LPJ3;A8K070	GPS1	tr|C9JFE4|C9JFE4_HUMAN COP9 signalosome complex subunit 1 OS=Homo sapiens OX=9606 GN=GPS1 PE=1 SV=2;sp|Q13098|CSN1_HUMAN COP9 signalosome complex subunit 1 OS=Homo sapiens OX=9606 GN=GPS1 PE=1 SV=4;tr|A0A096LP07|A0A096LP07_HUMAN COP9 signalosome complex su		+			-0.535048	0.021741	1.66272	0.0500104	1.30094			24.7759	25.311	0.263144	0.279185	COP9 signalosome complex subunit 1	34276000	21692000	34146000	31105000	30115000	25385000	43433000	44049000	32840000	41878000	55426000	33216000	25.0307	24.3707	25.0252	24.8906	24.844	24.5975	25.3723	25.3926	24.969	25.3197	25.7241	24.9854	25.0768	24.4721	25.0744	24.7311	24.7938	24.5075
C9JIF9;P13798;H7C393;H7C1U0;C9JLK2;F8WEH5;H0YFE5	C9JIF9;P13798;H7C393;H7C1U0	APEH	tr|C9JIF9|C9JIF9_HUMAN Acylamino-acid-releasing enzyme OS=Homo sapiens OX=9606 GN=APEH PE=1 SV=1;sp|P13798|ACPH_HUMAN Acylamino-acid-releasing enzyme OS=Homo sapiens OX=9606 GN=APEH PE=1 SV=4;tr|H7C393|H7C393_HUMAN Acylamino-acid-releasing enzyme (Fragment		+			-0.239376	0.352166	0.453253	0.447991	0.34873			27.2709	27.5103	0.416377	0.353993	Acylamino-acid-releasing enzyme	250180000	112370000	191870000	148360000	167340000	144670000	179710000	245110000	114920000	228870000	193660000	202580000	27.8984	26.7437	27.5156	27.1445	27.3182	27.1082	27.4211	27.8689	26.7761	27.77	27.529	27.5939	27.9445	26.8452	27.5647	26.985	27.2681	27.0182
C9JIZ6;P07602;Q5BJH1;A0A0J9YXB8	C9JIZ6;P07602;Q5BJH1	PSAP	tr|C9JIZ6|C9JIZ6_HUMAN Prosaposin OS=Homo sapiens OX=9606 GN=PSAP PE=1 SV=2;sp|P07602|SAP_HUMAN Prosaposin OS=Homo sapiens OX=9606 GN=PSAP PE=1 SV=2;tr|Q5BJH1|Q5BJH1_HUMAN PSAP protein OS=Homo sapiens OX=9606 GN=PSAP PE=1 SV=1		+	+		0.528435	0.209452	0.678916	0.298861	0.524531			25.1968	24.6683	0.951002	0.40659	Prosaposin;Saposin-A;Saposin-B-Val;Saposin-B;Saposin-C;Saposin-D	27546000	26724000	0	29633000	44035000	148850000	0	18986000	0	24910000	0	37179000	24.7153	24.6716	NA	24.8207	25.3921	27.1493	NA	24.1784	NA	24.5702	NA	25.148	24.7614	24.7731	NA	24.6611	25.342	27.0593
C9JJX6;E9PDC3;O00192	C9JJX6;E9PDC3;O00192	ARVCF	tr|C9JJX6|C9JJX6_HUMAN Armadillo repeat protein deleted in velo-cardio-facial syndrome OS=Homo sapiens OX=9606 GN=ARVCF PE=1 SV=1;tr|E9PDC3|E9PDC3_HUMAN Armadillo repeat protein deleted in velo-cardio-facial syndrome OS=Homo sapiens OX=9606 GN=ARVCF PE=1 S		+	+		1.62713	8.93069e-06	5.04911	6.66031e-05	4.17651			26.4944	24.8673	0.454139	0.176137	Armadillo repeat protein deleted in velo-cardio-facial syndrome	91078000	93799000	100360000	160450000	96435000	57794000	0	39064000	0	32458000	0	28596000	26.4406	26.4831	26.5806	27.2575	26.5231	25.7844	NA	25.2193	NA	24.9521	NA	24.7693	26.4867	26.5846	26.6298	27.098	26.4729	25.6944
C9JNW5;C9JXB8;P83731	C9JNW5;C9JXB8;P83731	RPL24	tr|C9JNW5|C9JNW5_HUMAN 60S ribosomal protein L24 OS=Homo sapiens OX=9606 GN=RPL24 PE=1 SV=1;tr|C9JXB8|C9JXB8_HUMAN 60S ribosomal protein L24 OS=Homo sapiens OX=9606 GN=RPL24 PE=1 SV=1;sp|P83731|RL24_HUMAN 60S ribosomal protein L24 OS=Homo sapiens OX=9606 G		+	+		0.775002	0.0095154	2.02157	0.0258782	1.58707			26.1677	25.3927	0.171232	0.545254	60S ribosomal protein L24	83388000	68115000	0	0	0	65635000	31068000	72405000	29989000	31641000	48271000	66033000	26.3133	26.0215	NA	NA	NA	25.968	24.8889	26.1096	24.8379	24.9153	25.5247	25.9767	26.3594	26.123	NA	NA	NA	25.878
C9JYN0;H7C4J8;A0A0U1RQT9	C9JYN0	SYPL1	tr|C9JYN0|C9JYN0_HUMAN Synaptophysin-like protein 1 OS=Homo sapiens OX=9606 GN=SYPL1 PE=1 SV=1		+			-0.46021	0.261761	0.582096	0.355368	0.449322			26.8931	27.3533	0.719049	0.709642		156890000	75089000	129930000	77434000	116310000	291970000	106040000	277480000	85952000	284300000	134880000	243950000	27.2252	26.1621	26.9532	26.2065	26.7934	28.1212	26.66	28.0478	26.357	28.0828	27.0071	27.862	27.2712	26.2636	27.0023	26.0469	26.7433	28.0313
C9JYY6;Q92823;F8W775;A0A087X2B3;C9JH43	C9JYY6;Q92823;F8W775;A0A087X2B3	NRCAM	tr|C9JYY6|C9JYY6_HUMAN Neuronal cell adhesion molecule OS=Homo sapiens OX=9606 GN=NRCAM PE=1 SV=3;sp|Q92823|NRCAM_HUMAN Neuronal cell adhesion molecule OS=Homo sapiens OX=9606 GN=NRCAM PE=1 SV=3;tr|F8W775|F8W775_HUMAN Neuronal cell adhesion molecule OS=Hom		+	+	+	-5.41524	6.70041e-06	5.1739	5.08746e-05	4.2935	+		21.0289	26.4441	0.98816	1.8008	Neuronal cell adhesion molecule	0	0	0	0	0	0	26369000	391690000	0	236380000	27461000	255050000	NA	NA	NA	NA	NA	NA	24.6523	28.5451	NA	27.8165	24.7109	27.9262	NA	NA	NA	NA	NA	NA
C9JZR2;O60716;E9PKY0;E9PRE2;H0YC95;E9PKL1	C9JZR2;O60716	CTNND1	tr|C9JZR2|C9JZR2_HUMAN Catenin delta-1 OS=Homo sapiens OX=9606 GN=CTNND1 PE=1 SV=2;sp|O60716|CTND1_HUMAN Catenin delta-1 OS=Homo sapiens OX=9606 GN=CTNND1 PE=1 SV=1		+			-0.547367	0.0479024	1.31964	0.0939022	1.02732			29.6686	30.2159	0.416663	0.367829	Catenin delta-1	638810000	956330000	745480000	1500600000	644770000	941280000	898220000	1916700000	1188500000	1472700000	916500000	1268400000	29.2508	29.8329	29.4736	30.4829	29.2642	29.81	29.7425	30.836	30.1465	30.4558	29.7716	30.2404	29.2969	29.9344	29.5227	30.3233	29.2141	29.7201
CON__ENSEMBL:ENSBTAP00000018574	CON__ENSEMBL:ENSBTAP00000018574			+	+	+		-0.175253	0.465803	0.331798	0.559897	0.251892			24.0352	24.2105	0.453444	0.193041		12151000	10275000	20674000	26533000	21998000	0	0	17449000	0	17474000	0	18947000	23.5346	23.2926	24.3013	24.6613	24.3909	NA	NA	24.0566	NA	24.0587	NA	24.1755	23.5806	23.3941	24.3505	24.5017	24.3407	NA
CON__ENSEMBL:ENSBTAP00000024146	CON__ENSEMBL:ENSBTAP00000024146			+	+	+		0.0855546	0.620339	0.207371	0.699641	0.155125			23.8509	23.7653	0.19069	0.0586554		12738000	0	16985000	15416000	15310000	14991000	0	14041000	0	0	0	0	23.6026	NA	24.0178	23.8779	23.868	23.8376	NA	23.7431	NA	NA	NA	NA	23.6487	NA	24.0669	23.7184	23.8178	23.7476
CON__ENSEMBL:ENSBTAP00000031900	CON__ENSEMBL:ENSBTAP00000031900			+	+	+	+	3.93547	1.73276e-08	7.76126	3.42066e-07	6.46589		+	24.2028	20.2673	0.237814	0.761001		19085000	20392000	0	16782000	24984000	19646000	0	0	0	0	0	0	24.1859	24.2815	NA	24.0004	24.5745	24.2277	NA	NA	NA	NA	NA	NA	24.232	24.383	NA	23.8408	24.5244	24.1378
CON__P00761	CON__P00761			+	+			0.43326	0.255497	0.592614	0.349409	0.456666			35.6075	35.1743	0.761914	0.523687		91050000000	88444000000	62372000000	33958000000	36487000000	35531000000	34277000000	40717000000	21397000000	70871000000	37170000000	40205000000	36.4059	36.364	35.8602	34.983	35.0867	35.0484	34.9965	35.2449	34.3167	36.0445	35.1134	35.2267	36.452	36.4655	35.9093	34.8235	35.0365	34.9584
CON__P02533;P02533;CON__Q6IFX2;K7ENV3;A0A3B3IS58;CON__P35900;CON__Q9D312;P35900	CON__P02533;P02533	KRT14	;sp|P02533|K1C14_HUMAN Keratin, type I cytoskeletal 14 OS=Homo sapiens OX=9606 GN=KRT14 PE=1 SV=4	+	+			0.0651239	0.911833	0.0400845	0.934852	0.029257			27.1381	27.0729	1.3386	0.791699	Keratin, type I cytoskeletal 14	512830000	303560000	124440000	87353000	42729000	154190000	90522000	323930000	91161000	227970000	159030000	76073000	28.9339	28.1774	26.8909	26.3804	25.3487	27.2001	26.4318	28.2711	26.4419	27.7643	27.2447	26.1809	28.98	28.2789	26.94	26.2208	25.2986	27.1102
CON__P02662	CON__P02662			+	+			0.412687	0.189829	0.721637	0.27771	0.556408			24.4937	24.081	0.521498	0.491313		36954000	27367000	24661000	15168000	25217000	19568000	18020000	10876000	18964000	18338000	14835000	28766000	25.1392	24.7059	24.5557	23.8545	24.5879	24.222	24.1031	23.3746	24.1768	24.1283	23.8225	24.7779	25.1853	24.8074	24.6049	23.695	24.5377	24.132
CON__P02672	CON__P02672			+	+	+		0.908033	0.0445946	1.35072	0.0888715	1.05124			26.0954	25.1874	0.213565	1.03785		0	0	63028000	97425000	89212000	70259000	0	73403000	36971000	64526000	13619000	70607000	NA	NA	25.9095	26.5378	26.4107	26.0662	NA	26.1293	25.1399	25.9434	23.6991	26.0733	NA	NA	25.9586	26.3782	26.3606	25.9762
CON__P02768-1;P02768;A0A0C4DGB6;H0YA55;B7WNR0;D6RHD5;C9JKR2;A0A087WWT3;H7C013	CON__P02768-1;P02768;A0A0C4DGB6;H0YA55;B7WNR0;D6RHD5;C9JKR2;A0A087WWT3	ALB	;sp|P02768|ALBU_HUMAN Serum albumin OS=Homo sapiens OX=9606 GN=ALB PE=1 SV=2;tr|A0A0C4DGB6|A0A0C4DGB6_HUMAN Serum albumin OS=Homo sapiens OX=9606 GN=ALB PE=1 SV=1;tr|H0YA55|H0YA55_HUMAN Serum albumin (Fragment) OS=Homo sapiens OX=9606 GN=ALB PE=1 SV=1;tr|B	+	+			0.400119	0.658182	0.181654	0.72996	0.136701			29.5596	29.1595	1.22821	2.10105	Serum albumin	454240000	2386900000	500460000	561800000	2218500000	389830000	718720000	3337600000	67430000	489570000	2500800000	218560000	28.7589	31.1525	28.8987	29.0655	31.0469	28.5383	29.4209	31.6362	26.0069	28.8669	31.2197	27.7035	28.8049	31.254	28.9478	28.9059	30.9968	28.4483
CON__P02769	CON__P02769			+	+			0.430471	0.412589	0.384482	0.509437	0.29291			35.8481	35.4176	0.729476	1.14334		35883000000	35147000000	99067000000	64729000000	129250000000	57524000000	14262000000	86569000000	30918000000	106100000000	24654000000	87139000000	35.0626	35.0327	36.5277	35.9137	36.9114	35.7434	33.7315	36.3331	34.8477	36.6266	34.5211	36.3426	35.1086	35.1342	36.5768	35.7541	36.8612	35.6535
H0Y8D1;CON__P07477;E7EQ64;P07477;A6XGL3;A6XMV8;A0A0J9YYC8;A6XMV9;Q8NHM4;P07478	H0Y8D1;CON__P07477;E7EQ64;P07477;A6XGL3;A6XMV8;A0A0J9YYC8;A6XMV9;Q8NHM4;P07478	PRSS1;PRSS3P2;PRSS2	tr|H0Y8D1|H0Y8D1_HUMAN Trypsin-1 (Fragment) OS=Homo sapiens OX=9606 GN=PRSS1 PE=1 SV=1;;tr|E7EQ64|E7EQ64_HUMAN Trypsin-1 OS=Homo sapiens OX=9606 GN=PRSS1 PE=1 SV=1;sp|P07477|TRY1_HUMAN Trypsin-1 OS=Homo sapiens OX=9606 GN=PRSS1 PE=1 SV=1;tr|A6XGL3|A6XGL3_H	+	+	+		1.41653	0.0169611	1.77054	0.0408333	1.38899			30.9145	29.498	0.604234	1.24416	Trypsin-1;Alpha-trypsin chain 1;Alpha-trypsin chain 2;Putative trypsin-6;Trypsin-2	3435500000	0	3052200000	0	2161400000	0	1097300000	1352400000	647520000	142880000	1079900000	1192800000	31.6779	NA	31.5072	NA	31.0093	NA	30.0313	30.3329	29.2703	27.0902	30.0083	30.1517	31.7239	NA	31.5563	NA	30.9592	NA
P08779;CON__P08779;K7ENW6	P08779;CON__P08779	KRT16	sp|P08779|K1C16_HUMAN Keratin, type I cytoskeletal 16 OS=Homo sapiens OX=9606 GN=KRT16 PE=1 SV=4;	+	+	+		0.318549	0.64852	0.188077	0.722107	0.141398			25.6623	25.3437	1.30573	1.32536	Keratin, type I cytoskeletal 16	203360000	90786000	26363000	19212000	0	40885000	17749000	124230000	11082000	104500000	42567000	51067000	27.5995	26.436	24.652	24.1955	NA	25.2851	24.0812	26.8884	23.4017	26.6389	25.3432	25.6059	27.6455	26.5375	24.7012	24.0359	NA	25.1951
CON__P13645;P13645;CON__P02535-1;CON__Q7Z3Y7;Q7Z3Y7;CON__Q148H6;CON__Q2M2I5;Q2M2I5	CON__P13645;P13645	KRT10	;sp|P13645|K1C10_HUMAN Keratin, type I cytoskeletal 10 OS=Homo sapiens OX=9606 GN=KRT10 PE=1 SV=6	+	+			0.328962	0.440365	0.356187	0.536625	0.270329			30.8126	30.4836	1.01104	0.361737	Keratin, type I cytoskeletal 10	5626900000	3121500000	1575800000	1419600000	1015000000	1211400000	1121200000	2023600000	1592500000	1487400000	1925200000	1030600000	32.3897	31.5396	30.5534	30.4028	29.9188	30.174	30.0624	30.9143	30.5686	30.4701	30.8424	29.9408	32.4358	31.6411	30.6026	30.2433	29.8687	30.0841
CON__P13647;P13647;F8W0C6;H0YI76;F8VV57;F8VU69	CON__P13647;P13647	KRT5	;sp|P13647|K2C5_HUMAN Keratin, type II cytoskeletal 5 OS=Homo sapiens OX=9606 GN=KRT5 PE=1 SV=3	+	+			0.179611	0.710099	0.148681	0.77527	0.110547			26.1851	26.0055	1.20998	0.316657	Keratin, type II cytoskeletal 5	225670000	156420000	80303000	28050000	45930000	58004000	59662000	106840000	67534000	63187000	56198000	56920000	27.7496	27.2208	26.259	24.7415	25.4529	25.7896	25.8303	26.6709	26.0091	25.9131	25.744	25.7624	27.7957	27.3223	26.3081	24.5819	25.4028	25.6997
CON__P15497	CON__P15497			+	+			1.05397	0.0618593	1.20859	0.115848	0.936111			27.8136	26.7596	0.68681	1.19453		304430000	127250000	134040000	283930000	253230000	495690000	39668000	144350000	36969000	280360000	183620000	183790000	28.1815	26.9231	26.9981	28.081	27.9159	28.8849	25.2415	27.105	25.1398	28.0627	27.4521	27.4535	28.2276	27.0246	27.0472	27.9214	27.8657	28.7949
CON__P35908v2;P35908	CON__P35908v2;P35908	KRT2	;sp|P35908|K22E_HUMAN Keratin, type II cytoskeletal 2 epidermal OS=Homo sapiens OX=9606 GN=KRT2 PE=1 SV=2	+	+			0.366362	0.470285	0.327639	0.564073	0.248664			30.4661	30.0997	1.21978	0.476346	Keratin, type II cytoskeletal 2 epidermal	5786400000	2599100000	1155800000	999030000	652860000	1008500000	1166000000	1613500000	1368300000	1189900000	1176100000	599600000	32.43	31.2754	30.1062	29.896	29.2822	29.9096	30.1189	30.5875	30.3497	30.1482	30.1314	29.1594	32.4761	31.3769	30.1554	29.7364	29.2321	29.8196
CON__P41361	CON__P41361			+	+	+		0.589413	0.154335	0.811535	0.236722	0.625761			25.9484	25.359	0.334343	0.945104		49801000	52443000	62889000	60542000	96252000	82690000	0	84150000	0	64689000	0	84847000	25.5697	25.6442	25.9063	25.8514	26.5203	26.3012	NA	26.3265	NA	25.947	NA	26.3384	25.6157	25.7457	25.9554	25.6919	26.4702	26.2112
CON__P48668;P48668	CON__P48668;P48668	KRT6C	;sp|P48668|K2C6C_HUMAN Keratin, type II cytoskeletal 6C OS=Homo sapiens OX=9606 GN=KRT6C PE=1 SV=3	+	+	+		-0.126462	0.834242	0.0787078	0.878205	0.0564041			26.129	26.2555	1.42466	0.728367	Keratin, type II cytoskeletal 6C	289040000	136000000	28576000	23106000	0	84269000	0	140240000	33328000	121070000	104790000	62727000	28.1067	27.019	24.7683	24.4618	NA	26.3285	NA	27.0633	24.9902	26.8513	26.6429	25.9026	28.1528	27.1205	24.8174	24.3022	NA	26.2385
CON__Q2UVX4	CON__Q2UVX4			+	+	+		-0.553342	0.0440364	1.35619	0.0880728	1.05516			23.8424	24.3957	0.51317	0.189591		9317100	0	10214000	27741000	18802000	18452000	0	0	0	18314000	0	19450000	23.1514	NA	23.284	24.7255	24.1644	24.1373	NA	NA	NA	24.1264	NA	24.2133	23.1975	NA	23.3332	24.566	24.1142	24.0473
CON__Q32PI4	CON__Q32PI4			+	+	+		0.59388	0.370637	0.431051	0.466214	0.331415			26.1389	25.545	1.27951	1.17758		15334000	0	108940000	100520000	139970000	46651000	0	101150000	19832000	124800000	0	88887000	23.8702	NA	26.699	26.5829	27.0605	25.4754	NA	26.5919	24.2413	26.895	NA	26.4055	23.9163	NA	26.7481	26.4233	27.0104	25.3854
CON__Q86YZ3;Q86YZ3	CON__Q86YZ3;Q86YZ3	HRNR	;sp|Q86YZ3|HORN_HUMAN Hornerin OS=Homo sapiens OX=9606 GN=HRNR PE=1 SV=2	+	+	+		-0.557781	0.270609	0.567658	0.364843	0.437894			22.9055	23.4632	1.10871	0.652371	Hornerin	11897000	17957000	15557000	3996200	4482400	4242600	15216000	16896000	6485300	11517000	6649100	0	23.5041	24.098	23.8911	21.9302	22.0958	22.0165	23.8591	24.0102	22.6287	23.4573	22.6647	NA	23.5502	24.1995	23.9402	21.7706	22.0457	21.9265
Q13557;D6R938;E9PF82;E9PBG7;H0Y9J2;H0Y9C2;A0A5F9ZHM9;D6RFJ0;A0A5F9ZHR5;A0A5F9ZH21;A0A5K1VW76;A0A5F9ZHY2;A0A5F9ZH90;A0A5F9ZH50;Q9UQM7;H7BXS4;H7BZC6;E7EQE4;E9PBE8	Q13557;D6R938;E9PF82;E9PBG7;H0Y9J2;H0Y9C2	CAMK2D	sp|Q13557|KCC2D_HUMAN Calcium/calmodulin-dependent protein kinase type II subunit delta OS=Homo sapiens OX=9606 GN=CAMK2D PE=1 SV=3;tr|D6R938|D6R938_HUMAN Calcium/calmodulin-dependent protein kinase (CaM kinase) II delta, isoform CRA_e OS=Homo sapiens OX=9		+	+		0.568077	0.0744013	1.12842	0.134242	0.872111			24.499	23.9309	0.399482	0.573226	Calcium/calmodulin-dependent protein kinase type II subunit delta	0	0	0	26483000	0	14592000	0	24869000	26541000	10423000	13260000	11434000	NA	NA	NA	24.6586	NA	23.7987	NA	24.5678	24.6617	23.3133	23.6606	23.4468	NA	NA	NA	24.499	NA	23.7087
D6RGI3;D6RER5;Q9NVA2;D6RDU5;H0Y961;H0Y9G8;D6RDP1;D6R9Y6	D6RGI3;D6RER5;Q9NVA2;D6RDU5	SEPT11	tr|D6RGI3|D6RGI3_HUMAN Septin 11, isoform CRA_b OS=Homo sapiens OX=9606 GN=SEPTIN11 PE=1 SV=1;tr|D6RER5|D6RER5_HUMAN Septin-11 OS=Homo sapiens OX=9606 GN=SEPTIN11 PE=1 SV=1;sp|Q9NVA2|SEP11_HUMAN Septin-11 OS=Homo sapiens OX=9606 GN=SEPTIN11 PE=1 SV=3;tr|D6		+			-1.61379	0.0130969	1.88283	0.03345	1.4756			26.9454	28.5592	1.46192	0.3878	Septin-11	265330000	16451000	221390000	168810000	221470000	138500000	247480000	392010000	335390000	610760000	455690000	393700000	27.9832	23.9717	27.722	27.3308	27.7225	27.0453	27.8827	28.5463	28.3213	29.186	28.7635	28.5525	28.0293	24.0732	27.7712	27.1713	27.6724	26.9553
D6REX3;O94979;H7BXG7;D6RHZ5;H0YAB3;H0Y8V7;H0Y9K1;H0Y8W8;H0Y9T9;D6RE64;D6RCQ9;H0YAF5;H0Y9V3;D6RBT0;D6RHE8	D6REX3;O94979;H7BXG7;D6RHZ5	SEC31A	tr|D6REX3|D6REX3_HUMAN Protein transport protein Sec31A OS=Homo sapiens OX=9606 GN=SEC31A PE=1 SV=1;sp|O94979|SC31A_HUMAN Protein transport protein Sec31A OS=Homo sapiens OX=9606 GN=SEC31A PE=1 SV=3;tr|H7BXG7|H7BXG7_HUMAN Protein transport protein Sec31A O		+			0.685587	0.0600513	1.22148	0.113018	0.946853			25.2891	24.6035	0.705927	0.431027	Protein transport protein Sec31A	58859000	27001000	62277000	28871000	68830000	25933000	18684000	24018000	35346000	25620000	35997000	17463000	25.8108	24.6865	25.8922	24.7831	26.0365	24.6283	24.1553	24.5176	25.075	24.6108	25.1014	24.0578	25.8568	24.788	25.9413	24.6236	25.9864	24.5383
E5RI99;P62888;E5RJH3;A0A0B4J213;A0A0C4DH44	E5RI99;P62888	RPL30	tr|E5RI99|E5RI99_HUMAN 60S ribosomal protein L30 (Fragment) OS=Homo sapiens OX=9606 GN=RPL30 PE=1 SV=1;sp|P62888|RL30_HUMAN 60S ribosomal protein L30 OS=Homo sapiens OX=9606 GN=RPL30 PE=1 SV=2		+	+		0.536554	0.0339596	1.46904	0.0716783	1.14461			25.3987	24.8622	0.342437	0.318273	60S ribosomal protein L30	31143000	46300000	32233000	62486000	52304000	52978000	0	34647000	37056000	26385000	24771000	39202000	24.8924	25.4645	24.942	25.897	25.6404	25.6589	NA	25.0462	25.1432	24.6532	24.5621	25.2244	24.9385	25.566	24.9912	25.7375	25.5903	25.5689
E5RIA4;E7ETB3;Q9ULA0;E7EMB6;C9JBE1;F8WAN0;B9ZVU2;E7EPX3;C9J1E2;C9JRG3;E5RJ35	E5RIA4;E7ETB3;Q9ULA0;E7EMB6;C9JBE1;F8WAN0	DNPEP	tr|E5RIA4|E5RIA4_HUMAN Aspartyl aminopeptidase OS=Homo sapiens OX=9606 GN=DNPEP PE=1 SV=1;tr|E7ETB3|E7ETB3_HUMAN Aspartyl aminopeptidase OS=Homo sapiens OX=9606 GN=DNPEP PE=1 SV=2;sp|Q9ULA0|DNPEP_HUMAN Aspartyl aminopeptidase OS=Homo sapiens OX=9606 GN=DNP		+	+		-0.744318	0.00624477	2.20448	0.018098	1.74237			25.9591	26.7034	0.23092	0.415757	Aspartyl aminopeptidase	59596000	0	59348000	0	51733000	0	117560000	93994000	101940000	108230000	173750000	74839000	25.8287	NA	25.8227	NA	25.6246	NA	26.8088	26.4861	26.6031	26.6895	27.3724	26.1573	25.8748	NA	25.8718	NA	25.5744	NA
E5RIW3;E5RJD8;O75347;E5RHG6;E5RIX8;A0A494C144	E5RIW3;E5RJD8;O75347;E5RHG6	TBCA	tr|E5RIW3|E5RIW3_HUMAN Tubulin-specific chaperone A OS=Homo sapiens OX=9606 GN=TBCA PE=1 SV=1;tr|E5RJD8|E5RJD8_HUMAN Tubulin-specific chaperone A OS=Homo sapiens OX=9606 GN=TBCA PE=1 SV=1;sp|O75347|TBCA_HUMAN Tubulin-specific chaperone A OS=Homo sapiens OX		+	+		-0.545147	0.0696696	1.15696	0.127626	0.89406			26.2926	26.8377	0.526311	0.367804	Tubulin-specific chaperone A	124730000	76234000	119120000	0	53198000	76802000	99781000	149830000	76940000	155300000	147090000	105480000	26.8942	26.1839	26.8278	NA	25.6649	26.1946	26.5723	27.1588	26.1972	27.2105	27.1321	26.6524	26.9403	26.2854	26.877	NA	25.6147	26.1047
E7EN73;Q8IZA0;C9J519;B1AN15;H0Y4S8	E7EN73;Q8IZA0;C9J519	KIAA0319L	tr|E7EN73|E7EN73_HUMAN Dyslexia-associated protein KIAA0319-like protein (Fragment) OS=Homo sapiens OX=9606 GN=KIAA0319L PE=1 SV=1;sp|Q8IZA0|K319L_HUMAN Dyslexia-associated protein KIAA0319-like protein OS=Homo sapiens OX=9606 GN=KIAA0319L PE=1 SV=2;tr|C9J		+	+		1.96306	0.00218013	2.66152	0.007767	2.10975			27.3123	25.3492	0.982483	0.966095	Dyslexia-associated protein KIAA0319-like protein	210830000	188900000	69052000	130290000	119450000	537550000	0	92278000	0	72917000	0	72448000	27.6515	27.493	26.0412	26.9572	26.8318	29.0018	NA	26.4595	NA	26.1198	NA	26.1104	27.6976	27.5945	26.0903	26.7976	26.7817	28.9119
E7EV99;E7ENY0;P35611;A0A0A0MSR2;H0Y9H2;D6RF25;D6RJE2;D6RAH3;H0YFD8;H0YG19	E7EV99;E7ENY0;P35611;A0A0A0MSR2;H0Y9H2	ADD1	tr|E7EV99|E7EV99_HUMAN Alpha-adducin OS=Homo sapiens OX=9606 GN=ADD1 PE=1 SV=1;tr|E7ENY0|E7ENY0_HUMAN Alpha-adducin OS=Homo sapiens OX=9606 GN=ADD1 PE=1 SV=1;sp|P35611|ADDA_HUMAN Alpha-adducin OS=Homo sapiens OX=9606 GN=ADD1 PE=1 SV=2;tr|A0A0A0MSR2|A0A0A0M		+	+		-0.284922	0.446969	0.349723	0.542702	0.265439			24.5867	24.8716	0.901491	0.192059	Alpha-adducin	0	20548000	19190000	90128000	15170000	32414000	22984000	0	36429000	0	29106000	0	NA	24.2925	24.1939	26.4255	23.8547	24.9501	24.4541	NA	25.1186	NA	24.7948	NA	NA	24.394	24.243	26.2659	23.8046	24.8601
E7EQR4;P15311	E7EQR4;P15311	EZR	tr|E7EQR4|E7EQR4_HUMAN Ezrin OS=Homo sapiens OX=9606 GN=EZR PE=1 SV=3;sp|P15311|EZRI_HUMAN Ezrin OS=Homo sapiens OX=9606 GN=EZR PE=1 SV=4		+			-0.299624	0.207005	0.68402	0.296377	0.528155			30.9597	31.2593	0.390766	0.250709	Ezrin	2845000000	1744200000	2756900000	1951400000	2085600000	1600000000	2095900000	3564400000	2069400000	2537500000	2394100000	2859000000	31.4058	30.6999	31.3604	30.8619	30.9578	30.5754	30.9649	31.731	30.9466	31.2408	31.1568	31.4129	31.4518	30.8014	31.4095	30.7023	30.9077	30.4855
E7ESK6;E9PBI9;P34741;E5RJB8;E5RHU3	E7ESK6;E9PBI9;P34741;E5RJB8;E5RHU3	SDC2	tr|E7ESK6|E7ESK6_HUMAN Syndecan OS=Homo sapiens OX=9606 GN=SDC2 PE=1 SV=1;tr|E9PBI9|E9PBI9_HUMAN Syndecan OS=Homo sapiens OX=9606 GN=SDC2 PE=1 SV=1;sp|P34741|SDC2_HUMAN Syndecan-2 OS=Homo sapiens OX=9606 GN=SDC2 PE=1 SV=2;tr|E5RJB8|E5RJB8_HUMAN Syndecan-2		+	+		-1.61592	0.0547741	1.26142	0.105161	0.978144			23.584	25.1999	1.0003	1.84448	Syndecan;Syndecan-2	14840000	3930700	15928000	0	8716500	0	18672000	159930000	5117900	110930000	22560000	79786000	23.823	21.9064	23.9251	NA	23.0553	NA	24.1544	27.2529	22.2871	26.7251	24.4273	26.2496	23.869	22.0078	23.9742	NA	23.0052	NA
E7ET49;Q8NCG7	E7ET49;Q8NCG7	DAGLB	tr|E7ET49|E7ET49_HUMAN Sn1-specific diacylglycerol lipase beta OS=Homo sapiens OX=9606 GN=DAGLB PE=1 SV=1;sp|Q8NCG7|DGLB_HUMAN Sn1-specific diacylglycerol lipase beta OS=Homo sapiens OX=9606 GN=DAGLB PE=1 SV=2		+	+		1.33778	0.00237094	2.62508	0.00834054	2.07881			25.2646	23.9268	0.808856	0.39063	Sn1-specific diacylglycerol lipase beta	28245000	34658000	27042000	29555000	47309000	124450000	0	0	0	23129000	0	9711000	24.7515	25.0467	24.6887	24.8169	25.4956	26.891	NA	NA	NA	24.4632	NA	23.2112	24.7976	25.1482	24.7378	24.6573	25.4455	26.801
E7ETU9	E7ETU9	PLOD2	tr|E7ETU9|E7ETU9_HUMAN Procollagen-lysine,2-oxoglutarate 5-dioxygenase 2 OS=Homo sapiens OX=9606 GN=PLOD2 PE=1 SV=1		+	+	+	4.68187	1.65701e-07	6.78068	2.07941e-06	5.68206		+	25.4693	20.7874	0.774588	0.955217		49309000	44837000	32592000	34525000	32233000	134600000	0	0	0	0	0	0	25.5553	25.4182	24.958	25.0411	24.942	27.0041	NA	NA	NA	NA	NA	NA	25.6014	25.5197	25.0072	24.8816	24.8919	26.9141
E7ETZ4;Q9Y6E2;Q75MG1;B5MCH7;B5MCE7;E9PFD4;E7EMS9;E9PFE3;C9JF98;F8WDX8	E7ETZ4;Q9Y6E2;Q75MG1;B5MCH7;B5MCE7;E9PFD4	BZW2	tr|E7ETZ4|E7ETZ4_HUMAN Basic leucine zipper and W2 domain-containing protein 2 (Fragment) OS=Homo sapiens OX=9606 GN=BZW2 PE=1 SV=1;sp|Q9Y6E2|BZW2_HUMAN Basic leucine zipper and W2 domain-containing protein 2 OS=Homo sapiens OX=9606 GN=BZW2 PE=1 SV=1;tr|Q7		+			0.38457	0.292361	0.534081	0.387426	0.411811			25.8168	25.4322	0.770835	0.428329	Basic leucine zipper and W2 domain-containing protein 2	26197000	77990000	46304000	146830000	55924000	58944000	61362000	38339000	58338000	37624000	49024000	31680000	24.6429	26.2168	25.4646	27.1296	25.737	25.8128	25.8708	25.1923	25.7979	25.1651	25.547	24.9171	24.689	26.3183	25.5138	26.97	25.6868	25.7229
E7EX73;E9PGM1;E7EUU4;Q04637;C9JF13;C9J6B6;C9K073;C9J2Z7;H7C044;H7C0V6;F8WCF2;C9JWH7;C9J556;C9JHW9;C9JSU8;C9JWW9	E7EX73;E9PGM1;E7EUU4;Q04637;C9JF13	EIF4G1	tr|E7EX73|E7EX73_HUMAN Eukaryotic translation initiation factor 4 gamma 1 OS=Homo sapiens OX=9606 GN=EIF4G1 PE=1 SV=1;tr|E9PGM1|E9PGM1_HUMAN Eukaryotic translation initiation factor 4 gamma 1 OS=Homo sapiens OX=9606 GN=EIF4G1 PE=1 SV=1;tr|E7EUU4|E7EUU4_HUM		+	+		-0.121956	0.597538	0.223635	0.68116	0.166751			24.6776	24.7996	0.269768	0.3766	Eukaryotic translation initiation factor 4 gamma 1	23355000	0	24068000	40509000	0	22413000	0	44225000	33600000	33988000	22276000	23501000	24.4772	NA	24.5206	25.2717	NA	24.4178	NA	25.3984	25.002	25.0185	24.409	24.4862	24.5233	NA	24.5698	25.1122	NA	24.3279
E7EV01;O15484;A0A3B3IRX8;E9PS73	E7EV01;O15484;A0A3B3IRX8	CAPN5	tr|E7EV01|E7EV01_HUMAN Calpain-5 OS=Homo sapiens OX=9606 GN=CAPN5 PE=1 SV=2;sp|O15484|CAN5_HUMAN Calpain-5 OS=Homo sapiens OX=9606 GN=CAPN5 PE=1 SV=2;tr|A0A3B3IRX8|A0A3B3IRX8_HUMAN Calpain-5 (Fragment) OS=Homo sapiens OX=9606 GN=CAPN5 PE=1 SV=1		+			-1.10033	0.114989	0.939342	0.18715	0.727809			26.2471	27.3475	1.70664	0.471645	Calpain-5	143570000	86967000	229990000	31711000	221410000	13600000	220160000	143930000	230840000	130940000	208470000	115650000	27.0972	26.374	27.777	24.9185	27.7221	23.6971	27.714	27.1008	27.7823	26.9643	27.6353	26.7852	27.1432	26.4755	27.8261	24.7589	27.672	23.6071
E7EVB6;O60941;E9PEY4;F8W9U0;E7ES64;E9PE76;F8WD22	E7EVB6;O60941;E9PEY4	DTNB	tr|E7EVB6|E7EVB6_HUMAN Dystrobrevin OS=Homo sapiens OX=9606 GN=DTNB PE=1 SV=3;sp|O60941|DTNB_HUMAN Dystrobrevin beta OS=Homo sapiens OX=9606 GN=DTNB PE=1 SV=1;tr|E9PEY4|E9PEY4_HUMAN Dystrobrevin OS=Homo sapiens OX=9606 GN=DTNB PE=1 SV=1		+	+		0.837756	0.424991	0.371621	0.521678	0.282597			25.2176	24.3798	2.72312	0.70015	Dystrobrevin;Dystrobrevin beta	7513000	94893000	7176600	566560000	7428100	175940000	0	8938600	0	24079000	0	0	22.841	26.4998	22.7749	29.0777	22.8246	27.3905	NA	23.0916	NA	24.5213	NA	NA	22.887	26.6013	22.824	28.9181	22.7744	27.3005
G3V2E7;F8W6L3;G3V3H3;G3V5R9;E7EVH7;Q07866;G5E9S8;H0YG16;H0YJU9;H0YJL0;G3V2P7;H0YJT3;H0YGB8;K7EL76;Q6P597	G3V2E7;F8W6L3;G3V3H3;G3V5R9;E7EVH7;Q07866;G5E9S8	KLC1	tr|G3V2E7|G3V2E7_HUMAN Kinesin light chain 1 OS=Homo sapiens OX=9606 GN=KLC1 PE=1 SV=1;tr|F8W6L3|F8W6L3_HUMAN Kinesin light chain 1 OS=Homo sapiens OX=9606 GN=KLC1 PE=1 SV=1;tr|G3V3H3|G3V3H3_HUMAN Kinesin light chain 1 OS=Homo sapiens OX=9606 GN=KLC1 PE=1		+			1.33665	0.0669755	1.17408	0.123772	0.907378			25.129	23.7923	1.7633	0.452948	Kinesin light chain 1	10288000	35602000	15307000	290840000	17223000	93329000	9568000	15226000	16530000	25379000	11859000	12079000	23.2945	25.0855	23.8677	28.1157	24.0378	26.4758	23.1898	23.86	23.9786	24.5971	23.4995	23.526	23.3405	25.1869	23.9168	27.9561	23.9877	26.3859
E7EVJ5;Q96F07;H7C229;E7EW33;A0A087WWZ1;A0A087WTQ3;A0A087WVE1	E7EVJ5;Q96F07;H7C229;E7EW33	CYFIP2	tr|E7EVJ5|E7EVJ5_HUMAN Cytoplasmic FMR1-interacting protein OS=Homo sapiens OX=9606 GN=CYFIP2 PE=1 SV=1;sp|Q96F07|CYFP2_HUMAN Cytoplasmic FMR1-interacting protein 2 OS=Homo sapiens OX=9606 GN=CYFIP2 PE=1 SV=2;tr|H7C229|H7C229_HUMAN Cytoplasmic FMR1-interac		+			0.192382	0.422511	0.374162	0.519014	0.284821			26.3228	26.1304	0.354916	0.336866	Cytoplasmic FMR1-interacting protein 2	72683000	53815000	101760000	127990000	83418000	88372000	68213000	111070000	58071000	67847000	85897000	57049000	26.1151	25.6815	26.6006	26.9315	26.3139	26.3971	26.0235	26.7269	25.7913	26.0158	26.3561	25.7657	26.1612	25.783	26.6497	26.7719	26.2637	26.3071
E7EWD3;O75077	E7EWD3;O75077	ADAM23	tr|E7EWD3|E7EWD3_HUMAN Disintegrin and metalloproteinase domain-containing protein 23 OS=Homo sapiens OX=9606 GN=ADAM23 PE=1 SV=2;sp|O75077|ADA23_HUMAN Disintegrin and metalloproteinase domain-containing protein 23 OS=Homo sapiens OX=9606 GN=ADAM23 PE=1 SV		+	+		-0.0638685	0.886333	0.0524032	0.918268	0.0370306			25.2826	25.3465	0.599621	0.979092	Disintegrin and metalloproteinase domain-containing protein 23	33494000	63180000	30743000	58094000	22833000	57542000	0	76981000	0	88980000	0	75277000	24.9974	25.913	24.8738	25.7919	24.4446	25.7781	NA	26.198	NA	26.407	NA	26.1657	25.0435	26.0145	24.9229	25.6323	24.3945	25.6881
E7EX17;P23588;F8VX11;F8W0K0;F8VSC7;F8VP89;F8VYE9;F8VRU1	E7EX17;P23588;F8VX11	EIF4B	tr|E7EX17|E7EX17_HUMAN Eukaryotic translation initiation factor 4B OS=Homo sapiens OX=9606 GN=EIF4B PE=1 SV=1;sp|P23588|IF4B_HUMAN Eukaryotic translation initiation factor 4B OS=Homo sapiens OX=9606 GN=EIF4B PE=1 SV=2;tr|F8VX11|F8VX11_HUMAN Eukaryotic tran		+			-0.95603	0.0767036	1.11518	0.137362	0.862132			23.9945	24.9505	0.934088	0.937253	Eukaryotic translation initiation factor 4B	26906000	29899000	14836000	5724400	18923000	18106000	20246000	17828000	93860000	41648000	39777000	19274000	24.6814	24.8336	23.8226	22.4487	24.1736	24.11	24.2711	24.0876	26.484	25.3117	25.2454	24.2002	24.7275	24.9351	23.8717	22.2891	24.1235	24.02
E7EX44;Q05682;C9JEK3;C9JE79;F8WE61;REV__H0YH95;REV__H0YEF9;REV__E9PJZ7;REV__Q13136;REV__A0A2R8Y7R9	E7EX44;Q05682	CALD1	tr|E7EX44|E7EX44_HUMAN Caldesmon OS=Homo sapiens OX=9606 GN=CALD1 PE=1 SV=1;sp|Q05682|CALD1_HUMAN Caldesmon OS=Homo sapiens OX=9606 GN=CALD1 PE=1 SV=3		+	+	+	-5.09623	1.73515e-10	9.76066	1.00399e-08	7.99827	+		20.858	25.9542	0.415874	0.542531	Caldesmon	0	0	0	0	0	0	36180000	58100000	113150000	73103000	77670000	52056000	NA	NA	NA	NA	NA	NA	25.1087	25.792	26.7537	26.1234	26.2109	25.6336	NA	NA	NA	NA	NA	NA
E7EX90;Q14203;Q6AWB1;E7EWF7;C9JJD0;C9JKG6;E9PCY0;C9JZA4;C9JTE5;C9JJN7;C9J1B7	E7EX90;Q14203;Q6AWB1	DCTN1;DKFZp686E0752	tr|E7EX90|E7EX90_HUMAN Dynactin subunit 1 OS=Homo sapiens OX=9606 GN=DCTN1 PE=1 SV=1;sp|Q14203|DCTN1_HUMAN Dynactin subunit 1 OS=Homo sapiens OX=9606 GN=DCTN1 PE=1 SV=3;tr|Q6AWB1|Q6AWB1_HUMAN Dynactin subunit 1 OS=Homo sapiens OX=9606 GN=DCTN1 PE=1 SV=1		+			-2.03123	0.000229152	3.63988	0.00113093	2.94656			24.2225	26.2537	0.799206	0.673696	Dynactin subunit 1	27347000	33244000	20199000	30188000	9447400	11537000	89671000	50901000	157420000	53732000	103010000	61432000	24.7049	24.9866	24.2678	24.8475	23.1715	23.4598	26.4181	25.6012	27.23	25.6793	26.6182	25.8725	24.7509	25.0881	24.3169	24.6879	23.1213	23.3698
F8VZJ2;H0YHX9;Q13765;E9PAV3;F8W0W4;F8W1N5;F8VNW4;F8VZ58;Q9BZK3	F8VZJ2;H0YHX9;Q13765;E9PAV3;F8W0W4;F8W1N5;F8VNW4	NACA	tr|F8VZJ2|F8VZJ2_HUMAN Nascent polypeptide-associated complex subunit alpha OS=Homo sapiens OX=9606 GN=NACA PE=1 SV=1;tr|H0YHX9|H0YHX9_HUMAN Nascent polypeptide-associated complex subunit alpha OS=Homo sapiens OX=9606 GN=NACA PE=1 SV=2;sp|Q13765|NACA_HUMAN		+	+		-0.211417	0.627981	0.202053	0.706742	0.150739			25.9562	26.1676	1.05894	0.339067	Nascent polypeptide-associated complex subunit alpha;Nascent polypeptide-associated complex subunit alpha, muscle-specific form	0	61718000	0	180520000	38681000	166200000	62958000	85175000	48012000	79130000	91829000	91268000	NA	25.8792	NA	27.4276	25.2051	27.3083	25.9079	26.3439	25.5169	26.2377	26.4524	26.4436	NA	25.9807	NA	27.268	25.155	27.2184
E9PC69;Q7KZI7;E7ETY4;F5H4F6;F5H6N2;Q96L34;K7EN95;K7EK17;K7EKG8;F5H4J8;Q6IPE9	E9PC69;Q7KZI7;E7ETY4	MARK2	tr|E9PC69|E9PC69_HUMAN Non-specific serine/threonine protein kinase OS=Homo sapiens OX=9606 GN=MARK2 PE=1 SV=3;sp|Q7KZI7|MARK2_HUMAN Serine/threonine-protein kinase MARK2 OS=Homo sapiens OX=9606 GN=MARK2 PE=1 SV=2;tr|E7ETY4|E7ETY4_HUMAN Non-specific serine		+	+		0.825601	0.0142618	1.84583	0.0357183	1.44711			24.0156	23.19	0.521074	0.461525	Serine/threonine-protein kinase MARK2	13973000	0	16065000	32983000	18900000	10419000	0	6934500	0	10108000	0	7047900	23.7361	NA	23.9374	24.9752	24.1719	23.3127	NA	22.7254	NA	23.269	NA	22.7488	23.7822	NA	23.9866	24.8157	24.1217	23.2227
E9PD53;Q9NTJ3;C9JR83;C9J9E4;C9J578;C9JVD8;C9JWF0;C9IYK2;C9JJ64	E9PD53;Q9NTJ3	SMC4	tr|E9PD53|E9PD53_HUMAN Structural maintenance of chromosomes protein OS=Homo sapiens OX=9606 GN=SMC4 PE=1 SV=1;sp|Q9NTJ3|SMC4_HUMAN Structural maintenance of chromosomes protein 4 OS=Homo sapiens OX=9606 GN=SMC4 PE=1 SV=2		+	+		0.461733	0.0673532	1.17164	0.124333	0.905414			25.6961	25.2344	0.434226	0.218208	Structural maintenance of chromosomes protein;Structural maintenance of chromosomes protein 4	48863000	48390000	34672000	74240000	49485000	92040000	0	47753000	0	37174000	0	48388000	25.5422	25.5282	25.0473	26.1457	25.5605	26.4558	NA	25.5091	NA	25.1478	NA	25.5281	25.5883	25.6297	25.0964	25.9861	25.5103	26.3658
E9PDR0;P05166;E7EUY3;C9JQS9;E7EX59;E7ETT1;E9PEC3;E7ETT4;F8WBI9;E7ENC1;H7C5C9;C9JVW9;C9JAW3;C9JVY9	E9PDR0;P05166;E7EUY3;C9JQS9;E7EX59;E7ETT1;E9PEC3;E7ETT4;F8WBI9	PCCB	tr|E9PDR0|E9PDR0_HUMAN Propionyl-CoA carboxylase beta chain, mitochondrial OS=Homo sapiens OX=9606 GN=PCCB PE=1 SV=1;sp|P05166|PCCB_HUMAN Propionyl-CoA carboxylase beta chain, mitochondrial OS=Homo sapiens OX=9606 GN=PCCB PE=1 SV=3;tr|E7EUY3|E7EUY3_HUMAN P		+	+		1.26299	0.0174653	1.75782	0.0418072	1.37875			25.274	24.011	1.21951	0.122658	Propionyl-CoA carboxylase beta chain, mitochondrial	16351000	55331000	14204000	156050000	40493000	58999000	0	0	17339000	0	0	0	23.9629	25.7216	23.7598	27.2174	25.2712	25.8142	NA	NA	24.0475	NA	NA	NA	24.0089	25.8231	23.8089	27.0579	25.221	25.7242
H0Y547;E9PEJ6;P98196;H0Y8F0	H0Y547;E9PEJ6;P98196	ATP11A	tr|H0Y547|H0Y547_HUMAN Phospholipid-transporting ATPase (Fragment) OS=Homo sapiens OX=9606 GN=ATP11A PE=1 SV=1;tr|E9PEJ6|E9PEJ6_HUMAN Phospholipid-transporting ATPase OS=Homo sapiens OX=9606 GN=ATP11A PE=1 SV=1;sp|P98196|AT11A_HUMAN Probable phospholipid-t		+	+		1.02159	0.000183749	3.73577	0.000925921	3.03343			25.7453	24.7237	0.110055	0.335342	Phospholipid-transporting ATPase;Probable phospholipid-transporting ATPase IH	48669000	53410000	61056000	59930000	58935000	60681000	0	0	0	0	0	36526000	25.5365	25.6706	25.8636	25.8368	25.8126	25.8547	NA	NA	NA	NA	NA	25.1224	25.5826	25.7721	25.9128	25.6772	25.7625	25.7648
E9PFN4;A0A0A0MST8	E9PFN4;A0A0A0MST8	SLC4A7	tr|E9PFN4|E9PFN4_HUMAN Anion exchange protein OS=Homo sapiens OX=9606 GN=SLC4A7 PE=1 SV=1;tr|A0A0A0MST8|A0A0A0MST8_HUMAN Anion exchange protein OS=Homo sapiens OX=9606 GN=SLC4A7 PE=1 SV=1		+			-0.267857	0.522633	0.281803	0.613272	0.212347			29.6765	29.9443	0.159466	1.04477	Anion exchange protein	993270000	700290000	890820000	892410000	880920000	879860000	1848200000	627530000	1866200000	551700000	2036500000	465490000	29.8876	29.3834	29.7306	29.7331	29.7144	29.7127	30.7835	29.2251	30.7975	29.0393	30.9234	28.7942	29.9337	29.4849	29.7797	29.5736	29.6643	29.6227
E9PFR3;Q14738;H0Y8C4;H7C5Q9;H0YJ35;H0YJ49	E9PFR3;Q14738;H0Y8C4	PPP2R5D	tr|E9PFR3|E9PFR3_HUMAN Serine/threonine-protein phosphatase 2A 56 kDa regulatory subunit OS=Homo sapiens OX=9606 GN=PPP2R5D PE=1 SV=1;sp|Q14738|2A5D_HUMAN Serine/threonine-protein phosphatase 2A 56 kDa regulatory subunit delta isoform OS=Homo sapiens OX=96		+			0.0329066	0.878801	0.0561093	0.912518	0.0397587			24.1499	24.117	0.281006	0.297694	Serine/threonine-protein phosphatase 2A 56 kDa regulatory subunit delta isoform	14549000	15688000	19004000	28042000	16400000	22393000	12063000	23028000	18047000	20761000	15354000	21134000	23.7944	23.9032	24.1798	24.7411	23.9672	24.4165	23.5241	24.4569	24.1053	24.3074	23.8721	24.3331	23.8405	24.0046	24.2289	24.5815	23.917	24.3266
E9PFW3;Q96CW1;A0A087WY71;C9JJ47;H7C4C3	E9PFW3;Q96CW1;A0A087WY71;C9JJ47	AP2M1	tr|E9PFW3|E9PFW3_HUMAN AP-2 complex subunit mu OS=Homo sapiens OX=9606 GN=AP2M1 PE=1 SV=1;sp|Q96CW1|AP2M1_HUMAN AP-2 complex subunit mu OS=Homo sapiens OX=9606 GN=AP2M1 PE=1 SV=2;tr|A0A087WY71|A0A087WY71_HUMAN AP-2 complex subunit mu OS=Homo sapiens OX=960		+			1.4404	0.000620188	3.20748	0.00265478	2.57597			28.445	27.0046	0.7652	0.203303	AP-2 complex subunit mu	217350000	637870000	237600000	576560000	220110000	611860000	100030000	173470000	138110000	128760000	134410000	133800000	27.6954	29.2487	27.824	29.1029	27.7136	29.1886	26.5759	27.3701	27.0412	26.9401	27.0021	26.9955	27.7415	29.3502	27.8731	28.9433	27.6635	29.0987
E9PG40;P05067;A0A0A0MRG2;H7C0V9;H7C2L2	E9PG40;P05067;A0A0A0MRG2;H7C0V9	APP	tr|E9PG40|E9PG40_HUMAN Amyloid-beta precursor protein OS=Homo sapiens OX=9606 GN=APP PE=1 SV=1;sp|P05067|A4_HUMAN Amyloid-beta precursor protein OS=Homo sapiens OX=9606 GN=APP PE=1 SV=3;tr|A0A0A0MRG2|A0A0A0MRG2_HUMAN Amyloid-beta precursor protein OS=Homo		+			1.54005	0.0178026	1.74952	0.0424933	1.37168			26.5902	25.0501	1.05037	1.11251	Amyloid beta A4 protein;N-APP;Soluble APP-alpha;Soluble APP-beta;C99;Beta-amyloid protein 42;Beta-amyloid protein 40;C83;P3(42);P3(40);C80;Gamma-secretase C-terminal fragment 59;Gamma-secretase C-terminal fragment 57;Gamma-secretase C-terminal fragment 50;C31	135410000	64086000	74543000	41919000	124530000	338170000	22607000	22361000	38237000	66671000	12534000	101340000	27.0128	25.9335	26.1516	25.3211	26.8919	28.3332	24.4303	24.4145	25.1885	25.9906	23.5793	26.5946	27.0588	26.035	26.2007	25.1615	26.8418	28.2432
E9PGC0;P20936	E9PGC0;P20936	RASA1	tr|E9PGC0|E9PGC0_HUMAN Ras GTPase-activating protein 1 OS=Homo sapiens OX=9606 GN=RASA1 PE=1 SV=1;sp|P20936|RASA1_HUMAN Ras GTPase-activating protein 1 OS=Homo sapiens OX=9606 GN=RASA1 PE=1 SV=1		+	+		-0.599587	0.218451	0.660646	0.309334	0.509573			24.133	24.7326	1.11037	0.515178	Ras GTPase-activating protein 1	0	0	0	10342000	0	5967500	27526000	44881000	0	30928000	14377000	27306000	NA	NA	NA	23.302	NA	22.5087	24.7143	25.4196	NA	24.8824	23.7773	24.7027	NA	NA	NA	23.1424	NA	22.4187
Q5TG12;E9PGC5;Q15262;H0Y6P5;H0Y6V4;A0A0G2JQF6;H0YDP9;E9PRW2	Q5TG12;E9PGC5;Q15262	PTPRK	tr|Q5TG12|Q5TG12_HUMAN Receptor-type tyrosine-protein phosphatase kappa OS=Homo sapiens OX=9606 GN=PTPRK PE=1 SV=1;tr|E9PGC5|E9PGC5_HUMAN Receptor-type tyrosine-protein phosphatase kappa OS=Homo sapiens OX=9606 GN=PTPRK PE=1 SV=1;sp|Q15262|PTPRK_HUMAN Rece		+			0.672161	0.00680345	2.16727	0.0193823	1.71259			27.1772	26.505	0.213032	0.338685	Protein-tyrosine-phosphatase;Receptor-type tyrosine-protein phosphatase kappa	139250000	155190000	131110000	219740000	141570000	148850000	109960000	136420000	80586000	88205000	94653000	68845000	27.0531	27.2095	26.9662	27.7112	27.0769	27.1493	26.7124	27.0235	26.264	26.3944	26.4961	26.0368	27.0992	27.3109	27.0153	27.5517	27.0268	27.0593
E9PGT1;Q15631;H7C1D4;A0A0J9YVW2	E9PGT1;Q15631;H7C1D4	TSN	tr|E9PGT1|E9PGT1_HUMAN Translin OS=Homo sapiens OX=9606 GN=TSN PE=1 SV=1;sp|Q15631|TSN_HUMAN Translin OS=Homo sapiens OX=9606 GN=TSN PE=1 SV=1;tr|H7C1D4|H7C1D4_HUMAN Translin (Fragment) OS=Homo sapiens OX=9606 GN=TSN PE=1 SV=1		+			-1.95084	2.3931e-06	5.62104	2.10242e-05	4.67728			24.7805	26.7314	0.374605	0.386132	Translin	39869000	31116000	27509000	22586000	32814000	24330000	101920000	163300000	79385000	114980000	142720000	82149000	25.2488	24.8912	24.7134	24.4289	24.9678	24.5362	26.6029	27.2829	26.2424	26.7768	27.0886	26.2917	25.2948	24.9926	24.7625	24.2694	24.9177	24.4463
E9PIM6;E9PNQ8;P04216;J3QRJ3	E9PIM6;E9PNQ8;P04216;J3QRJ3	THY1	tr|E9PIM6|E9PIM6_HUMAN Thy-1 membrane glycoprotein (Fragment) OS=Homo sapiens OX=9606 GN=THY1 PE=1 SV=8;tr|E9PNQ8|E9PNQ8_HUMAN Thy-1 membrane glycoprotein (Fragment) OS=Homo sapiens OX=9606 GN=THY1 PE=1 SV=1;sp|P04216|THY1_HUMAN Thy-1 membrane glycoprotein		+	+		4.89051	1.49746e-08	7.82464	3.14092e-07	6.50294			31.0759	26.1854	0.827878	0.604414	Thy-1 membrane glycoprotein	3656600000	733060000	3126600000	2507000000	3305100000	2080200000	0	118520000	64324000	137140000	46117000	78018000	31.7679	29.4494	31.5419	31.2233	31.622	30.9541	NA	26.8206	25.9389	27.0311	25.4588	26.2173	31.8139	29.5508	31.5911	31.0638	31.5719	30.8641
P29692;E9PK01;E9PRY8;A0A087X1X7;E9PL12;E9PI39;E9PQ49;E9PPR1;E9PMW7;E9PIZ1;H0YCK7;E9PQZ1;E9PK06;E9PK72;E9PKK3;H0YE72;E9PQC9;E9PJD0;E9PNW6	P29692;E9PK01;E9PRY8;A0A087X1X7;E9PL12;E9PI39;E9PQ49;E9PPR1;E9PMW7;E9PIZ1;H0YCK7;E9PQZ1	EEF1D	sp|P29692|EF1D_HUMAN Elongation factor 1-delta OS=Homo sapiens OX=9606 GN=EEF1D PE=1 SV=5;tr|E9PK01|E9PK01_HUMAN Elongation factor 1-delta (Fragment) OS=Homo sapiens OX=9606 GN=EEF1D PE=1 SV=1;tr|E9PRY8|E9PRY8_HUMAN Elongation factor 1-delta OS=Homo sapien		+			-0.882586	0.00409444	2.38781	0.0128661	1.89055			24.9619	25.8445	0.425397	0.375327	Elongation factor 1-delta	29955000	40143000	31663000	42394000	19531000	41493000	46380000	73639000	67789000	57012000	40973000	82352000	24.8363	25.2586	24.9163	25.3374	24.2193	25.3064	25.467	26.134	26.0145	25.7648	25.2882	26.2953	24.8824	25.3601	24.9654	25.1778	24.1691	25.2164
E9PKG1;Q99873;E9PIX6;E9PQ98;H0YDE4;E9PNR9;E9PMW9;Q9NR22;E9PMZ2	E9PKG1;Q99873;E9PIX6;E9PQ98;H0YDE4	PRMT1	tr|E9PKG1|E9PKG1_HUMAN Protein arginine N-methyltransferase 1 OS=Homo sapiens OX=9606 GN=PRMT1 PE=1 SV=1;sp|Q99873|ANM1_HUMAN Protein arginine N-methyltransferase 1 OS=Homo sapiens OX=9606 GN=PRMT1 PE=1 SV=3;tr|E9PIX6|E9PIX6_HUMAN Protein arginine N-methyl		+	+		0.31707	0.382545	0.417317	0.478065	0.320513			26.1825	25.8654	0.491251	0.733795	Protein arginine N-methyltransferase 1	100780000	45687000	99342000	64137000	105650000	67603000	88405000	0	69743000	37874000	120280000	45664000	26.5866	25.4453	26.5659	25.9347	26.6547	26.0106	26.3976	NA	26.0555	25.1747	26.8418	25.4446	26.6327	25.5468	26.615	25.7751	26.6046	25.9206
E9PLK3;P55786;A6NEC2;E9PP11;H0YDG0;E9PJY4;E9PJ74;E9PPD4;H0YCQ5;E9PRQ5;E9PI82;E9PJF9;E9PPZ2	E9PLK3;P55786	NPEPPS	tr|E9PLK3|E9PLK3_HUMAN Aminopeptidase OS=Homo sapiens OX=9606 GN=NPEPPS PE=1 SV=1;sp|P55786|PSA_HUMAN Puromycin-sensitive aminopeptidase OS=Homo sapiens OX=9606 GN=NPEPPS PE=1 SV=2		+			0.154795	0.603141	0.219581	0.684606	0.164559			30.0671	29.9123	0.248068	0.644866	Puromycin-sensitive aminopeptidase	1404600000	1063900000	1253900000	1168600000	978720000	1015100000	835990000	1761000000	461660000	1395000000	854280000	1223200000	30.3875	29.9867	30.2238	30.1221	29.8663	29.919	29.6389	30.7137	28.7823	30.3776	29.6701	30.188	30.4336	30.0882	30.2729	29.9626	29.8162	29.829
Q8NBI5;E9PS74;H0YD64	Q8NBI5;E9PS74;H0YD64	SLC43A3	sp|Q8NBI5|S43A3_HUMAN Solute carrier family 43 member 3 OS=Homo sapiens OX=9606 GN=SLC43A3 PE=1 SV=2;tr|E9PS74|E9PS74_HUMAN Solute carrier family 43 member 3 (Fragment) OS=Homo sapiens OX=9606 GN=SLC43A3 PE=1 SV=1;tr|H0YD64|H0YD64_HUMAN Solute carrier fami		+	+		0.483902	0.155742	0.807593	0.238445	0.622612			25.7182	25.2343	0.774974	0.152576	Solute carrier family 43 member 3	41179000	64146000	39162000	105230000	26375000	105850000	37071000	0	38371000	0	46097000	0	25.2954	25.9349	25.223	26.649	24.6527	26.6574	25.1438	NA	25.1935	NA	25.4582	NA	25.3415	26.0363	25.2721	26.4894	24.6025	26.5675
E9PSI1;E9PJC4;E9PQY7;E9PS99;E9PL78;E9PJM1;E9PMQ9;O15321;E9PNW2;G3V1B9	E9PSI1		tr|E9PSI1|E9PSI1_HUMAN Transmembrane 9 superfamily member OS=Homo sapiens OX=9606 PE=3 SV=1		+	+		1.58754	2.32486e-05	4.6336	0.000150622	3.82211			26.1054	24.5179	0.402426	0.369893		69204000	64894000	55302000	104260000	52443000	112000000	0	0	28640000	20601000	0	35338000	26.0444	25.9516	25.7208	26.6356	25.6442	26.7389	NA	NA	24.7715	24.2962	NA	25.0747	26.0904	26.0531	25.77	26.476	25.5941	26.649
F5GYN4;J3KR44;Q96FW1;F5H6Q1;F5GYJ8;F5H3F0	F5GYN4;J3KR44;Q96FW1;F5H6Q1;F5GYJ8;F5H3F0	OTUB1	tr|F5GYN4|F5GYN4_HUMAN Ubiquitin thioesterase OTUB1 OS=Homo sapiens OX=9606 GN=OTUB1 PE=1 SV=1;tr|J3KR44|J3KR44_HUMAN Ubiquitin thioesterase OS=Homo sapiens OX=9606 GN=OTUB1 PE=1 SV=2;sp|Q96FW1|OTUB1_HUMAN Ubiquitin thioesterase OTUB1 OS=Homo sapiens OX=96		+	+		-0.690855	0.0281714	1.55019	0.0614715	1.21133			24.8917	25.5826	0.527257	0.389587	Ubiquitin thioesterase OTUB1	35904000	16043000	45327000	30161000	42790000	0	53871000	57796000	43899000	71600000	31563000	48524000	25.0976	23.9354	25.4339	24.8462	25.3508	NA	25.683	25.7845	25.3877	26.0935	24.9117	25.5322	25.1437	24.0369	25.483	24.6866	25.3006	NA
F5GYQ1;P61421;J3QL14;R4GN72;H3BQB4;H3BSG7;H3BQJ1	F5GYQ1;P61421;J3QL14;R4GN72	ATP6V0D1	tr|F5GYQ1|F5GYQ1_HUMAN V-type proton ATPase subunit OS=Homo sapiens OX=9606 GN=ATP6V0D1 PE=1 SV=1;sp|P61421|VA0D1_HUMAN V-type proton ATPase subunit d 1 OS=Homo sapiens OX=9606 GN=ATP6V0D1 PE=1 SV=1;tr|J3QL14|J3QL14_HUMAN V-type proton ATPase subunit d 1 (		+	+		1.26959	0.0430948	1.36557	0.0866026	1.06247			27.1049	25.8353	0.935007	1.2053	V-type proton ATPase subunit d 1	101530000	226450000	79931000	116340000	100900000	450160000	0	105690000	27497000	141960000	0	143710000	26.5973	27.7546	26.2523	26.7938	26.5884	28.7459	NA	26.6553	24.7128	27.0809	NA	27.0986	26.6434	27.8561	26.3014	26.6342	26.5382	28.6559
F5GZS6;J3KPF3;P08195;H0YFS2;F5GZI0;H0YFX4;F5GZR9	F5GZS6;J3KPF3;P08195	SLC3A2	tr|F5GZS6|F5GZS6_HUMAN 4F2 cell-surface antigen heavy chain OS=Homo sapiens OX=9606 GN=SLC3A2 PE=1 SV=1;tr|J3KPF3|J3KPF3_HUMAN 4F2 cell-surface antigen heavy chain OS=Homo sapiens OX=9606 GN=SLC3A2 PE=1 SV=1;sp|P08195|4F2_HUMAN 4F2 cell-surface antigen hea		+			0.776749	0.0285834	1.54389	0.0621281	1.20671			33.3363	32.5596	0.689348	0.348031	4F2 cell-surface antigen heavy chain	18075000000	5494800000	15359000000	8460800000	15741000000	8600900000	6608300000	5656000000	5425800000	5655200000	9784800000	5337800000	34.0733	32.3554	33.8384	32.9781	33.8738	33.0018	32.6216	32.3971	32.3372	32.3969	33.1879	32.3136	34.1193	32.4569	33.8875	32.8186	33.8237	32.9119
F5H365;Q15436;G3V4V1;G3V1W4;G3V3G5;G3V2R6;G3V5X8;G3V4Q2;G3V5K1	F5H365;Q15436	SEC23A	tr|F5H365|F5H365_HUMAN Protein transport protein SEC23 OS=Homo sapiens OX=9606 GN=SEC23A PE=1 SV=1;sp|Q15436|SC23A_HUMAN Protein transport protein Sec23A OS=Homo sapiens OX=9606 GN=SEC23A PE=1 SV=2		+	+		0.132984	0.455793	0.341233	0.55023	0.259456			23.649	23.5161	0.114708	0.195928	Protein transport protein Sec23A	0	10567000	0	14328000	0	14529000	11184000	12506000	12813000	12609000	13468000	9117500	NA	23.3331	NA	23.7723	NA	23.7924	23.4149	23.5761	23.6111	23.588	23.683	23.1202	NA	23.4345	NA	23.6128	NA	23.7025
F8VY35;F5H4R6;P55209;F8W0J6;H0YIV4;F8VUX1;F8W020;H0YH88;H0YHC3;F8VXI6;F8VVB5;B7Z4K9	F8VY35;F5H4R6;P55209;F8W0J6;H0YIV4;F8VUX1;F8W020;H0YH88;H0YHC3;F8VXI6;F8VVB5	NAP1L1	tr|F8VY35|F8VY35_HUMAN Nucleosome assembly protein 1-like 1 (Fragment) OS=Homo sapiens OX=9606 GN=NAP1L1 PE=1 SV=1;tr|F5H4R6|F5H4R6_HUMAN Nucleosome assembly protein 1-like 1 OS=Homo sapiens OX=9606 GN=NAP1L1 PE=1 SV=1;sp|P55209|NP1L1_HUMAN Nucleosome asse		+			-0.333563	0.258223	0.588006	0.352013	0.453441			28.111	28.4445	0.2234	0.62442	Nucleosome assembly protein 1-like 1	242750000	259200000	304190000	424570000	265700000	295260000	624530000	221020000	420060000	271330000	483570000	290870000	27.8549	27.9495	28.1804	28.6614	27.9852	28.1374	29.2182	27.7196	28.646	28.0155	28.8491	28.1158	27.901	28.051	28.2295	28.5019	27.9351	28.0474
F5H6E2;O00159;I3L501;I3L3Y6;I3L3F5	F5H6E2;O00159	MYO1C	tr|F5H6E2|F5H6E2_HUMAN Unconventional myosin-Ic OS=Homo sapiens OX=9606 GN=MYO1C PE=1 SV=1;sp|O00159|MYO1C_HUMAN Unconventional myosin-Ic OS=Homo sapiens OX=9606 GN=MYO1C PE=1 SV=4		+			-0.067434	0.900302	0.0456117	0.927383	0.0327409			29.6217	29.6891	1.36504	0.363991	Unconventional myosin-Ic	377940000	4390800000	513890000	1406800000	458010000	621110000	663350000	1325800000	873170000	965780000	603500000	875040000	28.4936	32.0318	28.9369	30.3898	28.7708	29.2103	29.3052	30.3042	29.7017	29.8471	29.1688	29.7048	28.5396	32.1333	28.986	30.2302	28.7207	29.1203
O75581;F5H7J9;H0YGW5	O75581;F5H7J9;H0YGW5	LRP6	sp|O75581|LRP6_HUMAN Low-density lipoprotein receptor-related protein 6 OS=Homo sapiens OX=9606 GN=LRP6 PE=1 SV=2;tr|F5H7J9|F5H7J9_HUMAN Low-density lipoprotein receptor-related protein OS=Homo sapiens OX=9606 GN=LRP6 PE=1 SV=1;tr|H0YGW5|H0YGW5_HUMAN Low-d		+	+		0.981365	0.00772386	2.11217	0.0216733	1.66407			25.1841	24.2027	0.394807	0.650153	Low-density lipoprotein receptor-related protein 6	48246000	34387000	55147000	35587000	32352000	31293000	33897000	0	19814000	0	0	9440900	25.5239	25.0354	25.7168	25.0848	24.9474	24.8993	25.0147	NA	24.24	NA	NA	23.1705	25.57	25.1368	25.7659	24.9253	24.8972	24.8094
F6PQP6;I3L2B2;E9PBC1;O95208;I3L356;I3L2H1;J3KSF8;J3KTF6;J3KSA6;J3KSC7;J3QLN2	F6PQP6;I3L2B2;E9PBC1;O95208	EPN2	tr|F6PQP6|F6PQP6_HUMAN Epsin-2 (Fragment) OS=Homo sapiens OX=9606 GN=EPN2 PE=1 SV=8;tr|I3L2B2|I3L2B2_HUMAN Epsin-2 OS=Homo sapiens OX=9606 GN=EPN2 PE=1 SV=1;tr|E9PBC1|E9PBC1_HUMAN Epsin-2 OS=Homo sapiens OX=9606 GN=EPN2 PE=1 SV=1;sp|O95208|EPN2_HUMAN Epsin		+	+		1.33688	3.53245e-05	4.45192	0.000212866	3.67189			26.2532	24.9163	0.398795	0.172002	Epsin-2	76530000	77577000	58020000	115550000	58981000	119780000	23613000	0	28741000	0	33219000	0	26.1895	26.2091	25.79	26.7839	25.8137	26.8358	24.4931	NA	24.7766	NA	24.9855	NA	26.2356	26.3106	25.8392	26.6244	25.7636	26.7458
F6TLX2	F6TLX2	GLOD4	tr|F6TLX2|F6TLX2_HUMAN Glyoxalase domain-containing protein 4 OS=Homo sapiens OX=9606 GN=GLOD4 PE=1 SV=1		+			-1.37558	0.000104258	3.98189	0.000566163	3.24706			25.7655	27.1411	0.514698	0.211186		80852000	36053000	87060000	48132000	47215000	64153000	115900000	143280000	131590000	195540000	150150000	152570000	26.2688	25.1036	26.3755	25.5205	25.4927	25.935	26.7883	27.0943	26.9715	27.5429	27.1618	27.1849	26.3148	25.2051	26.4247	25.3609	25.4426	25.845
F8VV56;F8W022;F8VWK8;P08962;F8VNT9	F8VV56;F8W022;F8VWK8;P08962;F8VNT9	CD63	tr|F8VV56|F8VV56_HUMAN CD63 antigen OS=Homo sapiens OX=9606 GN=CD63 PE=1 SV=1;tr|F8W022|F8W022_HUMAN Tetraspanin (Fragment) OS=Homo sapiens OX=9606 GN=CD63 PE=1 SV=1;tr|F8VWK8|F8VWK8_HUMAN Tetraspanin (Fragment) OS=Homo sapiens OX=9606 GN=CD63 PE=1 SV=1;sp		+			0.482477	0.373464	0.427751	0.468715	0.329091			29.6158	29.1333	0.661664	1.23367	Tetraspanin;CD63 antigen	602250000	642590000	543690000	1256800000	651290000	1933500000	717460000	284030000	2018000000	348050000	1084200000	250130000	29.1658	29.2593	29.0182	30.2271	29.2787	30.8486	29.4183	28.0815	30.9103	28.3747	30.014	27.8981	29.2118	29.3608	29.0674	30.0675	29.2286	30.7586
Q9H2H9;F8VX04;F8VX12	Q9H2H9;F8VX04	SLC38A1	sp|Q9H2H9|S38A1_HUMAN Sodium-coupled neutral amino acid transporter 1 OS=Homo sapiens OX=9606 GN=SLC38A1 PE=1 SV=1;tr|F8VX04|F8VX04_HUMAN Sodium-coupled neutral amino acid transporter 1 OS=Homo sapiens OX=9606 GN=SLC38A1 PE=1 SV=1		+			0.925029	0.0360672	1.44289	0.0749692	1.12512			27.0463	26.1213	0.537722	0.867976	Sodium-coupled neutral amino acid transporter 1	130340000	78381000	123080000	136010000	159140000	279730000	29550000	120150000	51779000	161160000	49314000	96411000	26.9577	26.224	26.875	27.0191	27.2457	28.0595	24.8167	26.8403	25.6259	27.2639	25.5555	26.5227	27.0038	26.3255	26.9242	26.8596	27.1956	27.9695
F8VYE8;P36873;F8W0W8;F8VR82;A0A087WYY5;H0Y3Y6;F8WE71;F8W1A0;F8W0V8	F8VYE8;P36873;F8W0W8;F8VR82;A0A087WYY5	PPP1CC	tr|F8VYE8|F8VYE8_HUMAN Serine/threonine-protein phosphatase OS=Homo sapiens OX=9606 GN=PPP1CC PE=1 SV=1;sp|P36873|PP1G_HUMAN Serine/threonine-protein phosphatase PP1-gamma catalytic subunit OS=Homo sapiens OX=9606 GN=PPP1CC PE=1 SV=1;tr|F8W0W8|F8W0W8_HUMAN		+			0.196383	0.437485	0.359037	0.533891	0.272548			24.2675	24.0711	0.376521	0.381652	Serine/threonine-protein phosphatase;Serine/threonine-protein phosphatase PP1-gamma catalytic subunit	16523000	23042000	18552000	34103000	15548000	19451000	23065000	13761000	17652000	14577000	22977000	14871000	23.978	24.4578	24.1451	25.0234	23.8902	24.2133	24.4592	23.7141	24.0733	23.7972	24.4537	23.826	24.024	24.5592	24.1942	24.8638	23.8401	24.1234
F8W914;H7C106;A0A0U1RQR6	F8W914;H7C106	RTN4	tr|F8W914|F8W914_HUMAN Reticulon OS=Homo sapiens OX=9606 GN=RTN4 PE=1 SV=1;tr|H7C106|H7C106_HUMAN Reticulon (Fragment) OS=Homo sapiens OX=9606 GN=RTN4 PE=1 SV=1		+	+		1.60068	0.0328555	1.48339	0.0698752	1.15568			24.5479	22.9472	1.64468	0.792818	Reticulon	0	0	0	3886300	0	34761000	11331000	3913800	10641000	6252500	5665300	15581000	NA	NA	NA	21.89	NA	25.051	23.4338	21.9001	23.3431	22.576	22.4337	23.8933	NA	NA	NA	21.7304	NA	24.961
F8W9W2;P43250;D6RHX8;D6RHC7;D6RDA3	F8W9W2;P43250;D6RHX8	GRK6	tr|F8W9W2|F8W9W2_HUMAN G protein-coupled receptor kinase OS=Homo sapiens OX=9606 GN=GRK6 PE=1 SV=1;sp|P43250|GRK6_HUMAN G protein-coupled receptor kinase 6 OS=Homo sapiens OX=9606 GN=GRK6 PE=1 SV=2;tr|D6RHX8|D6RHX8_HUMAN G protein-coupled receptor kinase O		+	+		0.43287	0.109104	0.96216	0.180861	0.742656			24.8877	24.4549	0.476145	0.293319	G protein-coupled receptor kinase 6	27419000	29476000	25871000	65962000	24136000	28871000	0	31489000	0	21565000	0	16300000	24.7087	24.813	24.6248	25.9751	24.5247	24.7831	NA	24.9083	NA	24.3622	NA	23.9584	24.7547	24.9145	24.674	25.8156	24.4745	24.6931
F8WCD0;Q8NC42	F8WCD0;Q8NC42	RNF149	tr|F8WCD0|F8WCD0_HUMAN E3 ubiquitin-protein ligase RNF149 OS=Homo sapiens OX=9606 GN=RNF149 PE=1 SV=1;sp|Q8NC42|RN149_HUMAN E3 ubiquitin-protein ligase RNF149 OS=Homo sapiens OX=9606 GN=RNF149 PE=2 SV=2		+	+		1.16879	4.44853e-05	4.35178	0.000261917	3.58184			25.2222	24.0534	0.220646	0.257116	E3 ubiquitin-protein ligase RNF149	35455000	34129000	35581000	52846000	33779000	50251000	0	18643000	0	0	0	0	25.0795	25.0245	25.0846	25.6553	25.0096	25.5826	NA	24.1521	NA	NA	NA	NA	25.1255	25.126	25.1337	25.4957	24.9595	25.4927
F8WCF6;P59998;F8WDD7;A0A0A6YYG9;R4GN08;H7C0A3;F8WDW3;F8WE39	F8WCF6;P59998;F8WDD7;A0A0A6YYG9;R4GN08;H7C0A3	ARPC4-TTLL3;ARPC4	tr|F8WCF6|F8WCF6_HUMAN Actin-related protein 2/3 complex subunit 4 OS=Homo sapiens OX=9606 GN=ARPC4-TTLL3 PE=3 SV=1;sp|P59998|ARPC4_HUMAN Actin-related protein 2/3 complex subunit 4 OS=Homo sapiens OX=9606 GN=ARPC4 PE=1 SV=3;tr|F8WDD7|F8WDD7_HUMAN Actin-re		+			-1.27344	0.00308326	2.51099	0.0103062	1.9869			26.2065	27.4799	0.734725	0.493485	Actin-related protein 2/3 complex subunit 4	89278000	166900000	86766000	48603000	68849000	53517000	161970000	291110000	98142000	231560000	204040000	183200000	26.4118	27.3144	26.3706	25.5345	26.0369	25.6735	27.2712	28.117	26.5484	27.7868	27.6043	27.4488	26.4579	27.4159	26.4198	25.375	25.9868	25.5835
G3V394	G3V394	MYO5A	tr|G3V394|G3V394_HUMAN Unconventional myosin-Va OS=Homo sapiens OX=9606 GN=MYO5A PE=1 SV=1		+	+		1.90567	0.0846697	1.07227	0.148615	0.827938			25.2736	23.3679	2.77919	0.493909		3280600	226630000	6293000	386630000	23614000	111970000	0	0	7360700	0	0	0	21.6455	27.7558	22.5853	28.5264	24.4931	26.7385	NA	NA	22.8114	NA	NA	NA	21.6916	27.8572	22.6345	28.3668	24.443	26.6486
G3V4S9;G3V5H8;G3V2I9;G3V5G0;G3V392;G3V271;G3V5B7;G3V2Y3;G3V5S0;G3V383;G3V4S2;G3V285;G3V3X2;G3V5V9;G3V5G7;G3V280;G3V239;G3V3X3;G3V5D7;G3V5A6;G3V3C3;G3V2T2;G3V3D5;G3V5P9;G3V420;G3V2S0;G3V358;G3V3P1;G3V4T9;G3V5B5;G3V552;G3V3P6;G3V237;G3V2A6;G3V4X3	G3V4S9;G3V5H8;G3V2I9	NDRG2	tr|G3V4S9|G3V4S9_HUMAN Protein NDRG2 (Fragment) OS=Homo sapiens OX=9606 GN=NDRG2 PE=1 SV=8;tr|G3V5H8|G3V5H8_HUMAN Protein NDRG2 (Fragment) OS=Homo sapiens OX=9606 GN=NDRG2 PE=1 SV=1;tr|G3V2I9|G3V2I9_HUMAN Protein NDRG2 (Fragment) OS=Homo sapiens OX=9606 GN		+	+	+	4.41385	1.23246e-06	5.90923	1.17504e-05	4.92995		+	25.5306	21.1167	0.98736	0.992267		105820000	24986000	80706000	30556000	81975000	26052000	0	0	0	0	0	0	26.657	24.5746	26.2662	24.865	26.2887	24.6349	NA	NA	NA	NA	NA	NA	26.7031	24.6761	26.3153	24.7054	26.2385	24.5449
G3V5Z7;P60900;G3V295;G3V3I1;G3V3U4;G3V4S5;G3V2S7;H0YJC4	G3V5Z7;P60900;G3V295;G3V3I1	PSMA6	tr|G3V5Z7|G3V5Z7_HUMAN Proteasome subunit alpha type OS=Homo sapiens OX=9606 GN=PSMA6 PE=1 SV=1;sp|P60900|PSA6_HUMAN Proteasome subunit alpha type-6 OS=Homo sapiens OX=9606 GN=PSMA6 PE=1 SV=1;tr|G3V295|G3V295_HUMAN Proteasome subunit alpha type OS=Homo sap		+			-0.518534	0.0373366	1.42787	0.0767779	1.11476			26.3821	26.9007	0.32984	0.316064	Proteasome subunit alpha type;Proteasome subunit alpha type-6	120220000	90694000	86304000	73328000	73362000	94960000	138270000	127360000	111500000	117340000	171250000	91267000	26.8411	26.4345	26.3629	26.1279	26.1285	26.5008	27.0429	26.9243	26.7325	26.8061	27.3515	26.4436	26.8872	26.536	26.4121	25.9683	26.0784	26.4108
G3XAI2;P07942;E7EPA6;E9PCS6;C9J296	G3XAI2;P07942	LAMB1	tr|G3XAI2|G3XAI2_HUMAN Laminin subunit beta-1 OS=Homo sapiens OX=9606 GN=LAMB1 PE=1 SV=1;sp|P07942|LAMB1_HUMAN Laminin subunit beta-1 OS=Homo sapiens OX=9606 GN=LAMB1 PE=1 SV=2		+			-0.494861	0.371617	0.429905	0.467096	0.330594			26.9532	27.4481	1.31204	0.57602	Laminin subunit beta-1	401430000	57870000	281690000	42230000	162190000	115320000	176990000	199580000	129140000	141830000	142750000	379940000	28.5806	25.7863	28.0695	25.3318	27.2731	26.7811	27.3991	27.5724	26.9444	27.0796	27.0889	28.5012	28.6266	25.8878	28.1187	25.1722	27.223	26.6911
G5E9E7;A0A087X0K9	G5E9E7;A0A087X0K9	TJP1	tr|G5E9E7|G5E9E7_HUMAN Tight junction protein 1 (Zona occludens 1), isoform CRA_e OS=Homo sapiens OX=9606 GN=TJP1 PE=1 SV=1;tr|A0A087X0K9|A0A087X0K9_HUMAN Tight junction protein ZO-1 OS=Homo sapiens OX=9606 GN=TJP1 PE=1 SV=1		+			-1.15535	0.00148513	2.82824	0.00561271	2.25083			24.8487	26.004	0.381218	0.567444		21284000	43039000	27990000	29816000	37696000	28348000	91660000	73688000	105430000	44158000	43399000	63374000	24.3433	25.3591	24.7384	24.8296	25.1679	24.7567	26.4498	26.1349	26.6517	25.3962	25.3712	25.9174	24.3893	25.4606	24.7876	24.67	25.1178	24.6668
G5EA09	G5EA09	SDCBP	tr|G5EA09|G5EA09_HUMAN Syndecan binding protein (Syntenin), isoform CRA_a OS=Homo sapiens OX=9606 GN=SDCBP PE=1 SV=1		+			1.42702	0.028336	1.54766	0.0617503	1.20936			29.1101	27.6831	0.831298	1.32101		249350000	1013000000	470770000	1289700000	436930000	606760000	618700000	101230000	384200000	126300000	419190000	73203000	27.8936	29.916	28.8104	30.2644	28.7028	29.1766	29.2047	26.5931	28.5173	26.9123	28.643	26.1254	27.9397	30.0175	28.8596	30.1048	28.6527	29.0866
G8JLA2;F8VZU9;F8W180;F8VXL3	G8JLA2;F8VZU9;F8W180	MYL6	tr|G8JLA2|G8JLA2_HUMAN Myosin light polypeptide 6 OS=Homo sapiens OX=9606 GN=MYL6 PE=1 SV=1;tr|F8VZU9|F8VZU9_HUMAN Myosin light polypeptide 6 OS=Homo sapiens OX=9606 GN=MYL6 PE=1 SV=1;tr|F8W180|F8W180_HUMAN Myosin light polypeptide 6 OS=Homo sapiens OX=960		+			0.253739	0.68621	0.163543	0.755551	0.121736			25.4174	25.1636	1.65372	0.176394		17620000	398450000	39333000	38159000	22643000	36447000	36010000	48951000	32874000	34984000	37353000	34657000	24.0707	28.5698	25.2292	25.1855	24.4326	25.1193	25.1019	25.5448	24.9704	25.0602	25.1547	25.0466	24.1168	28.6713	25.2784	25.026	24.3824	25.0293
P31943;G8JLB6;E9PCY7;H0YB39;D6RBM0;H0YBD7;E7EN40;E5RGV0;D6RIU0;D6RIT2;D6R9T0;D6RFM3;D6RAM1;D6RDU3;D6RJ04;D6RIH9;E7EQJ0;H0YBG7;D6RDL0;D6RF17;E5RGH4;D6R9D3;H0YAQ2;E5RJ94	P31943;G8JLB6;E9PCY7;H0YB39;D6RBM0	HNRNPH1	sp|P31943|HNRH1_HUMAN Heterogeneous nuclear ribonucleoprotein H OS=Homo sapiens OX=9606 GN=HNRNPH1 PE=1 SV=4;tr|G8JLB6|G8JLB6_HUMAN Heterogeneous nuclear ribonucleoprotein H OS=Homo sapiens OX=9606 GN=HNRNPH1 PE=1 SV=1;tr|E9PCY7|E9PCY7_HUMAN Heterogeneous		+	+		0.778507	0.115783	0.936356	0.188259	0.725244			24.5836	23.8051	0.974636	0.732354	Heterogeneous nuclear ribonucleoprotein H;Heterogeneous nuclear ribonucleoprotein H, N-terminally processed	15379000	76395000	23106000	17459000	37448000	15286000	0	6535100	19245000	0	0	27478000	23.8745	26.187	24.4618	24.0575	25.1584	23.8657	NA	22.6398	24.198	NA	NA	24.7118	23.9205	26.2885	24.5109	23.8979	25.1082	23.7757
H0Y3H2;Q99758	H0Y3H2;Q99758	ABCA3	tr|H0Y3H2|H0Y3H2_HUMAN ATP-binding cassette sub-family A member 3 OS=Homo sapiens OX=9606 GN=ABCA3 PE=1 SV=1;sp|Q99758|ABCA3_HUMAN ATP-binding cassette sub-family A member 3 OS=Homo sapiens OX=9606 GN=ABCA3 PE=1 SV=2		+	+	+	6.71399	3.61258e-10	9.44218	2.02064e-08	7.69451		+	27.9048	21.1908	0.707036	0.765236	ATP-binding cassette sub-family A member 3	221000000	314760000	149300000	257530000	167280000	604510000	0	0	0	0	0	0	27.7195	28.2297	27.1536	27.9402	27.3177	29.1712	NA	NA	NA	NA	NA	NA	27.7655	28.3312	27.2028	27.7806	27.2675	29.0812
P53041;H0YDU8;A8MU39	P53041;H0YDU8;A8MU39	PPP5C	sp|P53041|PPP5_HUMAN Serine/threonine-protein phosphatase 5 OS=Homo sapiens OX=9606 GN=PPP5C PE=1 SV=1;tr|H0YDU8|H0YDU8_HUMAN Serine/threonine-protein phosphatase (Fragment) OS=Homo sapiens OX=9606 GN=PPP5C PE=1 SV=1;tr|A8MU39|A8MU39_HUMAN Serine/threonine		+	+		-0.415476	0.190507	0.720088	0.27785	0.55619			24.2652	24.6807	0.213145	0.692579	Serine/threonine-protein phosphatase 5;Serine/threonine-protein phosphatase	21038000	0	15143000	0	21509000	0	34633000	16192000	0	19986000	47485000	17536000	24.3265	NA	23.8521	NA	24.3584	NA	25.0456	23.9488	NA	24.2525	25.501	24.0638	24.3726	NA	23.9013	NA	24.3083	NA
H0YHA7;J3QQ67;Q07020;G3V203;F8VYV2;F8VUA6;A0A075B7A0	H0YHA7;J3QQ67;Q07020;G3V203;F8VYV2;F8VUA6;A0A075B7A0	RPL18	tr|H0YHA7|H0YHA7_HUMAN 60S ribosomal protein L18 (Fragment) OS=Homo sapiens OX=9606 GN=RPL18 PE=1 SV=1;tr|J3QQ67|J3QQ67_HUMAN 60S ribosomal protein L18 (Fragment) OS=Homo sapiens OX=9606 GN=RPL18 PE=1 SV=1;sp|Q07020|RL18_HUMAN 60S ribosomal protein L18 OS=		+	+		1.9784	0.0279067	1.55429	0.0610528	1.21429			28.3654	26.387	0.398268	2.1585	60S ribosomal protein L18	382040000	217230000	258300000	473610000	358220000	505000000	12120000	398610000	46714000	228620000	0	383950000	28.5091	27.6946	27.9445	28.8191	28.4163	28.9117	23.5309	28.5704	25.4774	27.7684	NA	28.5163	28.5552	27.7961	27.9936	28.6596	28.3661	28.8217
H0YMF4;H0YKD8;P46779;H0YLP6	H0YMF4;H0YKD8;P46779;H0YLP6	RPL28	tr|H0YMF4|H0YMF4_HUMAN 60S ribosomal protein L28 OS=Homo sapiens OX=9606 GN=RPL28 PE=1 SV=1;tr|H0YKD8|H0YKD8_HUMAN 60S ribosomal protein L28 OS=Homo sapiens OX=9606 GN=RPL28 PE=1 SV=1;sp|P46779|RL28_HUMAN 60S ribosomal protein L28 OS=Homo sapiens OX=9606 G		+	+		0.264331	0.299298	0.523895	0.3939	0.404614			24.3682	24.1039	0.354489	0.399129	60S ribosomal protein L28	20113000	16580000	16844000	33787000	19157000	30463000	0	22235000	0	13570000	0	23994000	24.2616	23.9829	24.0057	25.01	24.1914	24.8606	NA	24.4063	NA	23.6939	NA	24.5162	24.3077	24.0844	24.0549	24.8504	24.1412	24.7706
H0YNG3;P67812;H0YNX5;H0YKT4;H0YNA5;P0C7V7	H0YNG3;P67812;H0YNX5;H0YKT4;H0YNA5	SEC11A	tr|H0YNG3|H0YNG3_HUMAN Signal peptidase complex catalytic subunit SEC11 OS=Homo sapiens OX=9606 GN=SEC11A PE=1 SV=1;sp|P67812|SC11A_HUMAN Signal peptidase complex catalytic subunit SEC11A OS=Homo sapiens OX=9606 GN=SEC11A PE=1 SV=1;tr|H0YNX5|H0YNX5_HUMAN S		+	+		0.800043	0.0233663	1.63141	0.0531283	1.27467			25.3378	24.5377	0.62085	0.437088	Signal peptidase complex catalytic subunit SEC11;Signal peptidase complex catalytic subunit SEC11A;Signal peptidase I	56518000	54123000	30282000	23967000	41458000	67863000	0	0	0	21913000	0	39311000	25.7522	25.6897	24.852	24.5145	25.3051	26.0161	NA	NA	NA	24.3853	NA	25.2284	25.7983	25.7912	24.9011	24.355	25.255	25.9262
H0YNK6;Q06418;H3BPR7;H0YN24	H0YNK6;Q06418;H3BPR7	TYRO3	tr|H0YNK6|H0YNK6_HUMAN Tyrosine-protein kinase receptor TYRO3 OS=Homo sapiens OX=9606 GN=TYRO3 PE=1 SV=1;sp|Q06418|TYRO3_HUMAN Tyrosine-protein kinase receptor TYRO3 OS=Homo sapiens OX=9606 GN=TYRO3 PE=1 SV=1;tr|H3BPR7|H3BPR7_HUMAN Tyrosine-protein kinase		+	+		0.0393735	0.921708	0.0354067	0.941954	0.0259705			23.5128	23.4734	0.974689	0.272868	Receptor protein-tyrosine kinase;Tyrosine-protein kinase receptor TYRO3	4892600	27777000	9791500	21885000	15739000	6888900	0	0	0	0	0	8389700	22.2222	24.7274	23.2231	24.3834	23.9078	22.7158	NA	NA	NA	NA	NA	23.0002	22.2682	24.8289	23.2722	24.2239	23.8577	22.6259
H3BLU2;Q13449;F5H5G1;C9J5G3	H3BLU2;Q13449;F5H5G1;C9J5G3	LSAMP	tr|H3BLU2|H3BLU2_HUMAN Limbic system-associated membrane protein (Fragment) OS=Homo sapiens OX=9606 GN=LSAMP PE=1 SV=1;sp|Q13449|LSAMP_HUMAN Limbic system-associated membrane protein OS=Homo sapiens OX=9606 GN=LSAMP PE=1 SV=2;tr|F5H5G1|F5H5G1_HUMAN Limbic		+	+		2.50437	0.00576208	2.23942	0.0169628	1.7705			29.0231	26.5187	0.40741	2.03981	Limbic system-associated membrane protein	628100000	339000000	778760000	540580000	635470000	497040000	340690000	0	320770000	0	335330000	0	29.2264	28.3367	29.5366	29.0099	29.2432	28.8888	28.3439	NA	28.257	NA	28.321	NA	29.2725	28.4382	29.5857	28.8504	29.1931	28.7988
H3BNC9;P08708	H3BNC9;P08708	RPS17	tr|H3BNC9|H3BNC9_HUMAN Uncharacterized protein OS=Homo sapiens OX=9606 PE=3 SV=2;sp|P08708|RS17_HUMAN 40S ribosomal protein S17 OS=Homo sapiens OX=9606 GN=RPS17 PE=1 SV=2		+			-0.137909	0.600275	0.22165	0.683353	0.165355			25.1045	25.2424	0.483472	0.315065	40S ribosomal protein S17	24265000	34915000	22696000	54549000	40115000	56261000	27608000	34587000	51592000	38669000	47952000	39868000	24.5324	25.0573	24.4359	25.701	25.2576	25.7456	24.7186	25.0437	25.6206	25.2047	25.5151	25.2487	24.5784	25.1588	24.4851	25.5415	25.2075	25.6557
H3BPE1;H3BQK9;H0Y314;H0Y4F5	H3BPE1;H3BQK9	MACF1	tr|H3BPE1|H3BPE1_HUMAN Microtubule-actin cross-linking factor 1, isoforms 1/2/3/5 OS=Homo sapiens OX=9606 GN=MACF1 PE=1 SV=1;tr|H3BQK9|H3BQK9_HUMAN Microtubule-actin cross-linking factor 1, isoforms 1/2/3/5 OS=Homo sapiens OX=9606 GN=MACF1 PE=1 SV=1		+	+		-0.402496	0.662379	0.178893	0.733645	0.134514			25.5562	25.9587	1.33528	2.09261		27460000	78848000	0	188280000	16784000	98830000	220970000	33630000	296450000	25714000	155340000	8140300	24.7108	26.2326	NA	27.4883	24.0006	26.5584	27.7193	25.0032	28.1432	24.6161	27.2109	22.9567	24.7569	26.3341	NA	27.3287	23.9504	26.4685
H3BTN5;H3BQ34;H3BTJ2;H3BUW1;H3BT25;H3BU13;H3BN34;H3BQZ3	H3BTN5;H3BQ34	PKM	tr|H3BTN5|H3BTN5_HUMAN Pyruvate kinase (Fragment) OS=Homo sapiens OX=9606 GN=PKM PE=1 SV=1;tr|H3BQ34|H3BQ34_HUMAN Pyruvate kinase OS=Homo sapiens OX=9606 GN=PKM PE=1 SV=1		+	+		-1.52822	0.0421411	1.37529	0.0851961	1.06958			23.5575	25.0857	0.53303	1.76928	Pyruvate kinase	8375500	0	17514000	12853000	15532000	7995700	94978000	8293300	131250000	13426000	84702000	0	22.9977	NA	24.062	23.6156	23.8887	22.9308	26.5011	22.9835	26.9677	23.6785	26.3359	NA	23.0438	NA	24.1111	23.456	23.8386	22.8408
H3BU86;O14662;Q96NX8;B7ZBM8;H0YEW0	H3BU86;O14662;Q96NX8;B7ZBM8	STX16-NPEPL1;STX16	tr|H3BU86|H3BU86_HUMAN STX16-NPEPL1 readthrough (NMD candidate) OS=Homo sapiens OX=9606 GN=STX16-NPEPL1 PE=3 SV=1;sp|O14662|STX16_HUMAN Syntaxin-16 OS=Homo sapiens OX=9606 GN=STX16 PE=1 SV=3;tr|Q96NX8|Q96NX8_HUMAN Syntaxin-16 OS=Homo sapiens OX=9606 GN=STX		+	+	+	2.51784	2.79695e-06	5.55332	2.39453e-05	4.62078		+	23.2926	20.7748	0.656474	0.442016	Syntaxin-16	12958000	7062700	0	6050200	9693600	21271000	0	0	0	0	0	0	23.6273	22.7518	NA	22.5286	23.2086	24.3424	NA	NA	NA	NA	NA	NA	23.6734	22.8533	NA	22.369	23.1585	24.2524
H7BXY3;Q7L2E3	H7BXY3;Q7L2E3	DHX30	tr|H7BXY3|H7BXY3_HUMAN ATP-dependent RNA helicase DHX30 OS=Homo sapiens OX=9606 GN=DHX30 PE=1 SV=1;sp|Q7L2E3|DHX30_HUMAN ATP-dependent RNA helicase DHX30 OS=Homo sapiens OX=9606 GN=DHX30 PE=1 SV=1		+	+	+	1.62875	0.000312913	3.50458	0.00146259	2.83488		+	22.7056	21.0768	0.674627	0.492492	Putative ATP-dependent RNA helicase DHX30	4541800	6369500	3255700	12450000	8425600	11133000	0	0	0	0	0	0	22.1148	22.6027	21.6345	23.5696	23.0063	23.4083	NA	NA	NA	NA	NA	NA	22.1609	22.7042	21.6837	23.4101	22.9562	23.3184
H7BYT1;P48730;B0QY36;J3QQI9;H0Y2N6;J3KRM8;B4DLF1	H7BYT1;P48730;B0QY36	CSNK1D;CSNK1E	tr|H7BYT1|H7BYT1_HUMAN Casein kinase I isoform delta OS=Homo sapiens OX=9606 GN=CSNK1D PE=1 SV=2;sp|P48730|KC1D_HUMAN Casein kinase I isoform delta OS=Homo sapiens OX=9606 GN=CSNK1D PE=1 SV=2;tr|B0QY36|B0QY36_HUMAN Casein kinase I isoform epsilon (Fragment		+			-0.213805	0.525946	0.279059	0.616728	0.209906			23.8019	24.0157	0.505645	0.635089	Casein kinase I isoform delta	8632700	18375000	10126000	22757000	14544000	19762000	19681000	9206500	32039000	18094000	14670000	14382000	23.0414	24.1312	23.2716	24.4398	23.7939	24.2362	24.2303	23.1342	24.9333	24.109	23.8064	23.7778	23.0874	24.2327	23.3207	24.2802	23.7438	24.1463
H7BZJ3	H7BZJ3	PDIA3	tr|H7BZJ3|H7BZJ3_HUMAN Protein disulfide-isomerase A3 (Fragment) OS=Homo sapiens OX=9606 GN=PDIA3 PE=1 SV=1		+	+		0.748311	0.235586	0.627851	0.328155	0.483921			27.9818	27.2335	1.05995	1.23481		516810000	87835000	413440000	0	409740000	371910000	0	381220000	0	360340000	0	311670000	28.9451	26.3883	28.6231	NA	28.6101	28.4704	NA	28.506	NA	28.4248	NA	28.2154	28.9911	26.4898	28.6722	NA	28.56	28.3804
H7C3C4	H7C3C4	SLC4A7	tr|H7C3C4|H7C3C4_HUMAN Anion exchange protein (Fragment) OS=Homo sapiens OX=9606 GN=SLC4A7 PE=1 SV=1		+			-0.372509	0.34264	0.465162	0.43952	0.357021			26.0764	26.4489	0.246611	0.935472	Anion exchange protein	70520000	77842000	65218000	89797000	53588000	78253000	169450000	76359000	106520000	41640000	189830000	50504000	26.0715	26.214	25.9588	26.4202	25.6754	26.2216	27.3363	26.1863	26.6665	25.3115	27.5001	25.5899	26.1176	26.3155	26.0079	26.2606	25.6253	26.1317
H7C3M7	H7C3M7	FARP2	tr|H7C3M7|H7C3M7_HUMAN FERM, ARHGEF and pleckstrin domain-containing protein 2 (Fragment) OS=Homo sapiens OX=9606 GN=FARP2 PE=1 SV=2		+	+	+	4.4494	2.37577e-08	7.6242	4.19636e-07	6.37713		+	25.0656	20.6162	0.628648	0.724215		26117000	31170000	23823000	83582000	25850000	48057000	0	0	0	0	0	0	24.6385	24.8937	24.5059	26.3167	24.6237	25.5182	NA	NA	NA	NA	NA	NA	24.6845	24.9951	24.555	26.1571	24.5735	25.4283
H9KV31;O15394	H9KV31;O15394	NCAM2	tr|H9KV31|H9KV31_HUMAN Neural cell adhesion molecule 2 OS=Homo sapiens OX=9606 GN=NCAM2 PE=1 SV=2;sp|O15394|NCAM2_HUMAN Neural cell adhesion molecule 2 OS=Homo sapiens OX=9606 GN=NCAM2 PE=1 SV=2		+	+		-1.58064	0.00346362	2.46047	0.0112853	1.94749			26.5007	28.0813	0.300087	1.12545	Neural cell adhesion molecule 2	0	88192000	0	132850000	0	132370000	143190000	583410000	104040000	646180000	169080000	514480000	NA	26.3941	NA	26.9852	NA	26.98	27.0934	29.1199	26.6326	29.2674	27.3331	28.9385	NA	26.4956	NA	26.8257	NA	26.89
I3L0N3;P46459;I3L2G1;I3L0L3;K7EQD6;I3L338;I3L4Q9	I3L0N3;P46459	NSF	tr|I3L0N3|I3L0N3_HUMAN Vesicle-fusing ATPase OS=Homo sapiens OX=9606 GN=NSF PE=1 SV=1;sp|P46459|NSF_HUMAN Vesicle-fusing ATPase OS=Homo sapiens OX=9606 GN=NSF PE=1 SV=3		+	+		1.46891	0.00431508	2.36501	0.0133622	1.87412			26.581	25.1121	0.594571	0.939704	Vesicle-fusing ATPase	80778000	56257000	88951000	197210000	159680000	86363000	10985000	64625000	54510000	56017000	0	42491000	26.2675	25.7455	26.4065	27.5552	27.2506	26.3639	23.389	25.9456	25.7	25.7394	NA	25.3407	26.3135	25.847	26.4557	27.3956	27.2005	26.2739
J3QS48;I3L295;J3KT75;J3QW43;J3QRD5;O75352;J3KSI4;I3L1D2;I3L4E0;J3KTK8;J3QQZ4;I3L405;I3L261	J3QS48;I3L295;J3KT75;J3QW43;J3QRD5;O75352;J3KSI4;I3L1D2;I3L4E0;J3KTK8;J3QQZ4	MPDU1	tr|J3QS48|J3QS48_HUMAN Mannose-P-dolichol utilization defect 1 protein OS=Homo sapiens OX=9606 GN=MPDU1 PE=1 SV=1;tr|I3L295|I3L295_HUMAN Mannose-P-dolichol utilization defect 1 isoform 2 OS=Homo sapiens OX=9606 GN=MPDU1 PE=1 SV=1;tr|J3KT75|J3KT75_HUMAN Man		+	+		-0.179992	0.733938	0.134341	0.796088	0.0990389			23.9555	24.1355	1.11884	0.815948	Mannose-P-dolichol utilization defect 1 protein	25167000	0	13238000	4100900	20256000	29076000	0	6587700	0	18692000	0	22847000	24.585	NA	23.6582	21.9675	24.2718	24.7933	NA	22.6513	NA	24.1559	NA	24.4455	24.6311	NA	23.7073	21.8079	24.2217	24.7034
I3L397;I3L504;P63241;Q6IS14;F8WCJ1;C9J7B5;C9J4W5;Q9GZV4	I3L397;I3L504;P63241;Q6IS14;F8WCJ1;C9J7B5;C9J4W5;Q9GZV4	EIF5A;EIF5AL1;EIF5A2	tr|I3L397|I3L397_HUMAN Eukaryotic translation initiation factor 5A (Fragment) OS=Homo sapiens OX=9606 GN=EIF5A PE=1 SV=8;tr|I3L504|I3L504_HUMAN Eukaryotic translation initiation factor 5A-1 OS=Homo sapiens OX=9606 GN=EIF5A PE=1 SV=1;sp|P63241|IF5A1_HUMAN E		+			0.267695	0.176401	0.753499	0.26218	0.581401			26.4166	26.149	0.1803	0.243311	Eukaryotic translation initiation factor 5A;Eukaryotic translation initiation factor 5A-1;Eukaryotic translation initiation factor 5A-1-like;Eukaryotic translation initiation factor 5A-2	81971000	82276000	106750000	100840000	95321000	80186000	76359000	89822000	72970000	68909000	55369000	82752000	26.2886	26.294	26.6697	26.5875	26.5063	26.2568	26.1863	26.4206	26.1208	26.0382	25.7226	26.3023	26.3347	26.3955	26.7188	26.4279	26.4561	26.1669
J3KQU4;I3L4I4;O75674;I3NI44;I3L3T4;I3L367;I3L1G1;I3L4G0;I3L1Q1;I3L4N3;I3L0N2;I3L3M3	J3KQU4;I3L4I4;O75674;I3NI44;I3L3T4;I3L367;I3L1G1;I3L4G0	TOM1L1	tr|J3KQU4|J3KQU4_HUMAN TOM1-like protein 1 OS=Homo sapiens OX=9606 GN=TOM1L1 PE=1 SV=1;tr|I3L4I4|I3L4I4_HUMAN TOM1-like protein 1 OS=Homo sapiens OX=9606 GN=TOM1L1 PE=1 SV=1;sp|O75674|TM1L1_HUMAN TOM1-like protein 1 OS=Homo sapiens OX=9606 GN=TOM1L1 PE=1 S		+	+	+	5.00611	9.08696e-09	8.04158	2.11777e-07	6.67412		+	25.7728	20.7667	0.54889	0.840247	TOM1-like protein 1	63087000	53097000	38936000	72115000	36956000	109720000	0	0	0	0	0	0	25.9108	25.6621	25.2146	26.1038	25.1393	26.7093	NA	NA	NA	NA	NA	NA	25.9569	25.7636	25.2637	25.9442	25.0892	26.6193
J3KMZ9;P01130;H0YMD1;H0YM92;H0YMQ3	J3KMZ9;P01130;H0YMD1	LDLR	tr|J3KMZ9|J3KMZ9_HUMAN Low-density lipoprotein receptor (Fragment) OS=Homo sapiens OX=9606 GN=LDLR PE=1 SV=1;sp|P01130|LDLR_HUMAN Low-density lipoprotein receptor OS=Homo sapiens OX=9606 GN=LDLR PE=1 SV=1;tr|H0YMD1|H0YMD1_HUMAN Low-density lipoprotein rece		+			-2.2243	0.000132353	3.87827	0.000698988	3.15553			25.194	27.4183	1.01277	0.382127	Low-density lipoprotein receptor	35749000	24876000	17165000	61453000	26845000	136370000	213170000	167300000	234220000	190800000	168160000	115650000	25.0914	24.5683	24.033	25.873	24.6782	27.023	27.6674	27.3179	27.8033	27.5075	27.3253	26.7852	25.1375	24.6697	24.0821	25.7134	24.628	26.933
J3KN67;A0A2R2Y2Q3;A0A494C0P6;P06753;A0A494C034;A0A494C0I0;A0A2R8Y6A3	J3KN67;A0A2R2Y2Q3;A0A494C0P6;P06753	TPM3	tr|J3KN67|J3KN67_HUMAN Tropomyosin alpha-3 chain OS=Homo sapiens OX=9606 GN=TPM3 PE=1 SV=1;tr|A0A2R2Y2Q3|A0A2R2Y2Q3_HUMAN Tropomyosin 3 nu OS=Homo sapiens OX=9606 GN=TPM3 PE=1 SV=1;tr|A0A494C0P6|A0A494C0P6_HUMAN Tropomyosin alpha-3 chain OS=Homo sapiens OX		+	+		0.861855	0.000566361	3.24691	0.00246399	2.60836			24.491	23.6292	0.187514	0.256611	Tropomyosin alpha-3 chain	0	18249000	0	0	0	0	9205800	13139000	0	13762000	17280000	12168000	NA	24.1213	NA	NA	NA	NA	23.1341	23.6474	NA	23.7142	24.0426	23.5366	NA	24.2228	NA	NA	NA	NA
J3KNV4;G3V2C6;G3V2I4;H0YJ26;H0YJ98	J3KNV4	ITGA7	tr|J3KNV4|J3KNV4_HUMAN Integrin alpha-7 OS=Homo sapiens OX=9606 GN=ITGA7 PE=1 SV=1		+	+		1.29923	0.00424906	2.37171	0.0132281	1.8785			25.9983	24.6991	0.484149	0.829536		43774000	0	75528000	0	49625000	0	52375000	13096000	18391000	22704000	27604000	48095000	25.3836	NA	26.1705	NA	25.5646	NA	25.6424	23.6426	24.1325	24.4364	24.7184	25.5194	25.4296	NA	26.2197	NA	25.5144	NA
J3KQ32;Q9NTK5;C9JTK6;C9JCJ9	J3KQ32;Q9NTK5	OLA1	tr|J3KQ32|J3KQ32_HUMAN Obg-like ATPase 1 OS=Homo sapiens OX=9606 GN=OLA1 PE=1 SV=1;sp|Q9NTK5|OLA1_HUMAN Obg-like ATPase 1 OS=Homo sapiens OX=9606 GN=OLA1 PE=1 SV=2		+			-0.821352	0.00124195	2.9059	0.0048129	2.31759			26.9011	27.7224	0.265318	0.246002	Obg-like ATPase 1	145350000	123900000	131890000	134780000	137940000	94233000	171590000	300630000	221960000	241440000	222610000	178470000	27.115	26.8846	26.9748	27.006	27.0395	26.4897	27.3544	28.1634	27.7257	27.8471	27.7299	27.4111	27.161	26.9861	27.0239	26.8465	26.9893	26.3998
J3KQA0;P21579;O00445;K7EJS7;F8VXH0;C9JX50	J3KQA0;P21579	SYT1	tr|J3KQA0|J3KQA0_HUMAN Synaptotagmin I, isoform CRA_b OS=Homo sapiens OX=9606 GN=SYT1 PE=1 SV=1;sp|P21579|SYT1_HUMAN Synaptotagmin-1 OS=Homo sapiens OX=9606 GN=SYT1 PE=1 SV=1		+	+	+	-6.16283	2.52379e-05	4.59795	0.000162257	3.7898	+		21.2763	27.4392	0.407272	2.64997	Synaptotagmin-1	0	0	0	0	0	0	888580000	0	779010000	42224000	1151200000	26039000	NA	NA	NA	NA	NA	NA	29.7269	NA	29.5371	25.3316	30.1005	24.6342	NA	NA	NA	NA	NA	NA
J3KQJ1;Q8NBJ7;C9JL30;A8MXB9;A0A494C1B1;C9J660;H7C3B2;F8WA42;E9PBT8;J3QT17;E9PG02;F8WEX5;F8WEV7;F8WES7	J3KQJ1;Q8NBJ7;C9JL30;A8MXB9;A0A494C1B1;C9J660;H7C3B2;F8WA42;E9PBT8;J3QT17	SUMF2	tr|J3KQJ1|J3KQJ1_HUMAN Inactive C-alpha-formylglycine-generating enzyme 2 OS=Homo sapiens OX=9606 GN=SUMF2 PE=1 SV=1;sp|Q8NBJ7|SUMF2_HUMAN Inactive C-alpha-formylglycine-generating enzyme 2 OS=Homo sapiens OX=9606 GN=SUMF2 PE=1 SV=2;tr|C9JL30|C9JL30_HUMAN		+	+		-1.8526	0.00283926	2.54679	0.00954766	2.0201			23.2326	25.0852	1.17305	0.661619	Sulfatase-modifying factor 2	7925700	10677000	0	7018100	4130600	46513000	0	23519000	0	0	0	78725000	22.9181	23.348	NA	22.7426	21.9779	25.4711	NA	24.4873	NA	NA	NA	26.2303	22.9642	23.4495	NA	22.5831	21.9278	25.3812
Q9BTW9;J3KR97;A0A0J9YVR1;A0A0J9YWI5;I3L439;I3L163;I3L500;I3L143;I3L1S3;I3L0V3;I3L131;I3L3H4;A0A0J9YXU4;I3L120;I3L4D2;A0A0J9YVU1;A0A0J9YYG2;A0A0J9YY08	Q9BTW9;J3KR97	TBCD	sp|Q9BTW9|TBCD_HUMAN Tubulin-specific chaperone D OS=Homo sapiens OX=9606 GN=TBCD PE=1 SV=2;tr|J3KR97|J3KR97_HUMAN Tubulin-specific chaperone D OS=Homo sapiens OX=9606 GN=TBCD PE=1 SV=1		+	+		0.709279	0.0418066	1.37875	0.0846219	1.07252			24.3292	23.6199	0.759142	0.114585	Tubulin-specific chaperone D	21614000	8736800	16581000	48105000	32179000	19426000	0	12265000	0	14453000	0	13580000	24.3655	23.0587	23.983	25.5197	24.9396	24.2115	NA	23.548	NA	23.7849	NA	23.695	24.4115	23.1602	24.0322	25.3601	24.8895	24.1215
J3KTA4;P17844;J3QRQ7;J3KRZ1;J3QSF1;J3KRX8;J3KTQ4;J3QR02;X6RLV5;J3QRN5;J3QLG9;J3QR62	J3KTA4;P17844	DDX5	tr|J3KTA4|J3KTA4_HUMAN Probable ATP-dependent RNA helicase DDX5 OS=Homo sapiens OX=9606 GN=DDX5 PE=1 SV=1;sp|P17844|DDX5_HUMAN Probable ATP-dependent RNA helicase DDX5 OS=Homo sapiens OX=9606 GN=DDX5 PE=1 SV=1		+	+		1.1582	0.00922421	2.03507	0.0251678	1.59915			26.3579	25.1997	0.459302	0.855288	Probable ATP-dependent RNA helicase DDX5	58478000	109220000	0	76120000	130830000	105670000	0	44786000	26737000	53895000	0	101100000	25.8014	26.7027	NA	26.1818	26.9631	26.655	NA	25.4165	24.6723	25.6836	NA	26.5912	25.8474	26.8041	NA	26.0222	26.913	26.565
J3QR09;J3KTE4;P84098	J3QR09;J3KTE4;P84098	RPL19	tr|J3QR09|J3QR09_HUMAN Ribosomal protein L19 OS=Homo sapiens OX=9606 GN=RPL19 PE=1 SV=1;tr|J3KTE4|J3KTE4_HUMAN Ribosomal protein L19 OS=Homo sapiens OX=9606 GN=RPL19 PE=1 SV=1;sp|P84098|RL19_HUMAN 60S ribosomal protein L19 OS=Homo sapiens OX=9606 GN=RPL19		+	+		-0.230446	0.43308	0.363432	0.5289	0.276627			24.7469	24.9773	0.653344	0.158451	Ribosomal protein L19;60S ribosomal protein L19	33228000	12961000	18003000	42365000	45452000	35835000	0	33668000	0	36561000	0	37105000	24.9859	23.6277	24.1017	25.3364	25.4378	25.0949	NA	25.0049	NA	25.1238	NA	25.1451	25.032	23.7292	24.1509	25.1768	25.3877	25.0049
J3KTL2;Q07955;J3KSR8;J3QQV5;J3KSW7	J3KTL2;Q07955	SRSF1	tr|J3KTL2|J3KTL2_HUMAN Serine/arginine-rich-splicing factor 1 OS=Homo sapiens OX=9606 GN=SRSF1 PE=1 SV=1;sp|Q07955|SRSF1_HUMAN Serine/arginine-rich splicing factor 1 OS=Homo sapiens OX=9606 GN=SRSF1 PE=1 SV=2		+	+		1.18023	0.0140408	1.85261	0.0354293	1.45064			25.5145	24.3343	0.960028	0.501045	Serine/arginine-rich splicing factor 1	60292000	16657000	41463000	38531000	136870000	59309000	0	15337000	0	15413000	0	34336000	25.8455	23.9896	25.3053	25.1995	27.0282	25.8217	NA	23.8705	NA	23.8776	NA	25.0332	25.8915	24.0911	25.3545	25.04	26.9781	25.7318
J3QRS3;P19105;O14950;P24844;J3KTJ1	J3QRS3;P19105;O14950	MYL12A;MYL12B	tr|J3QRS3|J3QRS3_HUMAN Myosin regulatory light chain 12A OS=Homo sapiens OX=9606 GN=MYL12A PE=1 SV=1;sp|P19105|ML12A_HUMAN Myosin regulatory light chain 12A OS=Homo sapiens OX=9606 GN=MYL12A PE=1 SV=2;sp|O14950|ML12B_HUMAN Myosin regulatory light chain 12B		+	+		1.39686	0.169917	0.769764	0.254672	0.594019			24.979	23.5821	2.45173	1.01605	Myosin regulatory light chain 12A;Myosin regulatory light chain 12B	0	906230000	18356000	8823700	0	0	2985400	17664000	10341000	16564000	19850000	20368000	NA	29.7553	24.1297	23.073	NA	NA	21.5095	24.0743	23.3019	23.9815	24.2426	24.2798	NA	29.8568	24.1789	22.9134	NA	NA
J3QRU1;P07947;Q5TGY6;P09769	J3QRU1;P07947	YES1	tr|J3QRU1|J3QRU1_HUMAN Tyrosine-protein kinase OS=Homo sapiens OX=9606 GN=YES1 PE=1 SV=1;sp|P07947|YES_HUMAN Tyrosine-protein kinase Yes OS=Homo sapiens OX=9606 GN=YES1 PE=1 SV=3		+			-0.208999	0.529053	0.276501	0.619506	0.207955			27.2837	27.4927	0.678368	0.416915	Non-specific protein-tyrosine kinase;Tyrosine-protein kinase Yes	169780000	228570000	222220000	177150000	188760000	70858000	153910000	267100000	262920000	183780000	124760000	170480000	27.3391	27.7681	27.7274	27.4004	27.492	26.0784	27.1975	27.9928	27.97	27.4534	26.8946	27.345	27.3852	27.8695	27.7766	27.2408	27.4418	25.9885
Q13620;K4DI93;A6NE76	Q13620;K4DI93	CUL4B	sp|Q13620|CUL4B_HUMAN Cullin-4B OS=Homo sapiens OX=9606 GN=CUL4B PE=1 SV=4;tr|K4DI93|K4DI93_HUMAN Cullin 4B, isoform CRA_e OS=Homo sapiens OX=9606 GN=CUL4B PE=1 SV=1		+			-0.565483	0.0364619	1.43816	0.0754948	1.12208			25.3758	25.9413	0.254297	0.461501	Cullin-4B	48146000	35170000	43449000	42095000	59118000	39960000	82941000	40309000	72976000	78178000	72012000	48507000	25.5209	25.0678	25.3728	25.3271	25.8171	25.2521	26.3056	25.2646	26.1209	26.2203	26.1017	25.5317	25.567	25.1693	25.422	25.1676	25.7669	25.1621
K4DIA7;P48509;E9PMR4;E9PRJ3;E9PP93;E9PK37;E9PSA1;E9PJE8;E9PJC8;E9PLZ6;K4DIB7	K4DIA7;P48509;E9PMR4;E9PRJ3	CD151	tr|K4DIA7|K4DIA7_HUMAN Tetraspanin (Fragment) OS=Homo sapiens OX=9606 GN=CD151 PE=1 SV=1;sp|P48509|CD151_HUMAN CD151 antigen OS=Homo sapiens OX=9606 GN=CD151 PE=1 SV=3;tr|E9PMR4|E9PMR4_HUMAN Tetraspanin OS=Homo sapiens OX=9606 GN=CD151 PE=1 SV=1;tr|E9PRJ3|		+			-0.519498	0.205714	0.686736	0.295033	0.53013			27.1428	27.6623	0.493441	0.873638	CD151 antigen;Tetraspanin	108590000	94332000	129930000	267430000	143730000	222290000	166370000	133950000	442400000	195100000	423180000	105080000	26.6943	26.4912	26.9532	27.9946	27.0988	27.7279	27.3098	26.9971	28.7208	27.5396	28.6567	26.6469	26.7404	26.5927	27.0023	27.835	27.0486	27.6379
K7ELL7;P14314;K7EPW7;A0A0C4DGP4;K7EKX1;K7EJ70	K7ELL7;P14314	PRKCSH	tr|K7ELL7|K7ELL7_HUMAN Glucosidase 2 subunit beta OS=Homo sapiens OX=9606 GN=PRKCSH PE=1 SV=1;sp|P14314|GLU2B_HUMAN Glucosidase 2 subunit beta OS=Homo sapiens OX=9606 GN=PRKCSH PE=1 SV=2		+			0.0557243	0.942534	0.0257031	0.95767	0.0187843			26.6151	26.5594	0.980979	1.83024	Glucosidase 2 subunit beta	189650000	74551000	70616000	44565000	105140000	270780000	14735000	164500000	83279000	210270000	37195000	551720000	27.4988	26.1517	26.0735	25.4094	26.6477	28.0125	23.8127	27.2935	26.3114	27.6477	25.1486	29.0394	27.5448	26.2532	26.1226	25.2498	26.5976	27.9226
K7EP59;Q15831;K7EQN8;K7EMR0	K7EP59;Q15831;K7EQN8	STK11	tr|K7EP59|K7EP59_HUMAN Serine/threonine-protein kinase STK11 OS=Homo sapiens OX=9606 GN=STK11 PE=1 SV=2;sp|Q15831|STK11_HUMAN Serine/threonine-protein kinase STK11 OS=Homo sapiens OX=9606 GN=STK11 PE=1 SV=1;tr|K7EQN8|K7EQN8_HUMAN Serine/threonine-protein k		+	+		-0.387577	0.200476	0.697938	0.288507	0.539844			23.0715	23.4591	0.523035	0.435603	Serine/threonine-protein kinase STK11	5489200	0	11133000	12543000	11435000	5738400	0	0	0	7755500	0	0	22.3882	NA	23.4083	23.5804	23.447	22.4522	NA	NA	NA	22.8868	NA	NA	22.4342	NA	23.4575	23.4208	23.3968	22.3622
M0R0N4;X6R390;M0QYZ2;P53680;M0QZ21;M0R1S0	M0R0N4;X6R390;M0QYZ2;P53680;M0QZ21	AP2S1	tr|M0R0N4|M0R0N4_HUMAN AP complex subunit sigma OS=Homo sapiens OX=9606 GN=AP2S1 PE=1 SV=1;tr|X6R390|X6R390_HUMAN AP complex subunit sigma OS=Homo sapiens OX=9606 GN=AP2S1 PE=1 SV=1;tr|M0QYZ2|M0QYZ2_HUMAN AP complex subunit sigma OS=Homo sapiens OX=9606 GN		+	+	+	3.68335	2.93505e-09	8.53238	8.4914e-08	7.07102		+	25.0755	21.3921	0.444363	0.394126	AP-2 complex subunit sigma	21853000	39019000	29276000	49352000	31012000	54920000	0	0	0	0	0	0	24.3813	25.2177	24.8032	25.5566	24.8863	25.7108	NA	NA	NA	NA	NA	NA	24.4274	25.3192	24.8524	25.397	24.8362	25.6209
M0QZR4;Q92888;M0QYC1;M0QYS3;M0QZH8;M0R2C7;M0R3H5;M0QXV6	M0QZR4;Q92888;M0QYC1	ARHGEF1	tr|M0QZR4|M0QZR4_HUMAN Rho guanine nucleotide exchange factor 1 OS=Homo sapiens OX=9606 GN=ARHGEF1 PE=1 SV=1;sp|Q92888|ARHG1_HUMAN Rho guanine nucleotide exchange factor 1 OS=Homo sapiens OX=9606 GN=ARHGEF1 PE=1 SV=2;tr|M0QYC1|M0QYC1_HUMAN Rho guanine nucl		+	+		-0.657209	0.0305728	1.51466	0.0656026	1.18308			24.1169	24.7741	0.237178	0.579143	Rho guanine nucleotide exchange factor 1	0	0	0	16310000	0	0	30949000	42806000	42725000	27929000	15285000	21491000	NA	NA	NA	23.9593	NA	NA	24.8834	25.3513	25.3486	24.7353	23.8656	24.3572	NA	NA	NA	23.7997	NA	NA
M0R0F0;P46782;M0R0R2;M0QZN2	M0R0F0;P46782;M0R0R2;M0QZN2	RPS5	tr|M0R0F0|M0R0F0_HUMAN 40S ribosomal protein S5 (Fragment) OS=Homo sapiens OX=9606 GN=RPS5 PE=1 SV=1;sp|P46782|RS5_HUMAN 40S ribosomal protein S5 OS=Homo sapiens OX=9606 GN=RPS5 PE=1 SV=4;tr|M0R0R2|M0R0R2_HUMAN 40S ribosomal protein S5 OS=Homo sapiens OX=9		+			-0.755238	0.179066	0.746988	0.265201	0.576426			25.0743	25.8295	0.950943	1.06027	40S ribosomal protein S5;40S ribosomal protein S5, N-terminally processed	17963000	90816000	45362000	28248000	50985000	19590000	64911000	16878000	136440000	67069000	47017000	88803000	24.0985	26.4364	25.435	24.7516	25.6036	24.2236	25.952	24.0086	27.0237	25.9991	25.4867	26.4041	24.1446	26.5379	25.4841	24.5921	25.5534	24.1336
M0R117;Q02543;M0R3D6;M0R1A7;M0R0P7	M0R117;Q02543;M0R3D6;M0R1A7;M0R0P7	RPL18A	tr|M0R117|M0R117_HUMAN 60S ribosomal protein L18a OS=Homo sapiens OX=9606 GN=RPL18A PE=1 SV=1;sp|Q02543|RL18A_HUMAN 60S ribosomal protein L18a OS=Homo sapiens OX=9606 GN=RPL18A PE=1 SV=2;tr|M0R3D6|M0R3D6_HUMAN 60S ribosomal protein L18a (Fragment) OS=Homo		+	+		0.910026	0.0228226	1.64163	0.0521038	1.28313			25.9372	25.0272	0.541915	0.704557	60S ribosomal protein L18a	53206000	36093000	45871000	90675000	89318000	105900000	0	51597000	17220000	31491000	0	70854000	25.6651	25.1052	25.4511	26.4342	26.4124	26.6581	NA	25.6208	24.0376	24.9084	NA	26.0783	25.7111	25.2067	25.5002	26.2746	26.3623	26.5682
O00154;K7EKP8	O00154;K7EKP8	ACOT7	sp|O00154|BACH_HUMAN Cytosolic acyl coenzyme A thioester hydrolase OS=Homo sapiens OX=9606 GN=ACOT7 PE=1 SV=3;tr|K7EKP8|K7EKP8_HUMAN Cytosolic acyl coenzyme A thioester hydrolase (Fragment) OS=Homo sapiens OX=9606 GN=ACOT7 PE=1 SV=8		+			-0.478077	0.0751061	1.12432	0.135223	0.868949			25.9494	26.4275	0.309807	0.44627	Cytosolic acyl coenzyme A thioester hydrolase	77080000	52432000	82677000	77785000	55255000	55354000	115610000	81695000	69004000	76832000	141830000	70868000	26.1999	25.6439	26.301	26.213	25.7196	25.7222	26.7847	26.2837	26.0402	26.1952	27.0796	26.0786	26.2459	25.7454	26.3501	26.0534	25.6695	25.6322
O00161;H3BM38;H3BP15;H3BQY9;H3BNE1;H3BR18;H3BPJ0;H3BV99;H3BNG6;H3BU94;H3BR99	O00161;H3BM38;H3BP15;H3BQY9;H3BNE1;H3BR18;H3BPJ0;H3BV99	SNAP23	sp|O00161|SNP23_HUMAN Synaptosomal-associated protein 23 OS=Homo sapiens OX=9606 GN=SNAP23 PE=1 SV=1;tr|H3BM38|H3BM38_HUMAN Synaptosomal-associated protein (Fragment) OS=Homo sapiens OX=9606 GN=SNAP23 PE=1 SV=1;tr|H3BP15|H3BP15_HUMAN Synaptosomal-associate		+			0.0559047	0.887761	0.051704	0.918978	0.0366951			26.9262	26.8703	0.918541	0.391442	Synaptosomal-associated protein 23;Synaptosomal-associated protein	236580000	82082000	250400000	74939000	182410000	69499000	96216000	183340000	87620000	150110000	95680000	142980000	27.8178	26.2906	27.8997	26.1592	27.4426	26.0505	26.5198	27.4499	26.3848	27.1614	26.5117	27.0912	27.8638	26.392	27.9488	25.9996	27.3925	25.9605
O00178;F5H716;B0QY59;F5H257	O00178	GTPBP1	sp|O00178|GTPB1_HUMAN GTP-binding protein 1 OS=Homo sapiens OX=9606 GN=GTPBP1 PE=1 SV=3		+	+		0.812477	0.00552651	2.25755	0.0163843	1.78557			24.449	23.6366	0.52152	0.118404	GTP-binding protein 1	20272000	14631000	18079000	50460000	23722000	24150000	0	13340000	0	13743000	0	11385000	24.273	23.8025	24.1078	25.5886	24.4997	24.5255	NA	23.6693	NA	23.7122	NA	23.4406	24.319	23.904	24.157	25.4291	24.4496	24.4356
O00186	O00186	STXBP3	sp|O00186|STXB3_HUMAN Syntaxin-binding protein 3 OS=Homo sapiens OX=9606 GN=STXBP3 PE=1 SV=2		+			0.366945	0.173785	0.759988	0.25915	0.586449			28.5113	28.1444	0.45132	0.349711	Syntaxin-binding protein 3	408430000	228240000	509040000	464740000	516070000	296080000	214140000	461170000	274250000	361750000	260860000	248480000	28.6055	27.766	28.9232	28.7918	28.943	28.1414	27.674	28.7807	28.0309	28.4304	27.9587	27.8886	28.6516	27.8675	28.9723	28.6323	28.8928	28.0514
O00203;H0YBD0	O00203	AP3B1	sp|O00203|AP3B1_HUMAN AP-3 complex subunit beta-1 OS=Homo sapiens OX=9606 GN=AP3B1 PE=1 SV=3		+			0.241417	0.245601	0.60977	0.339752	0.468839			25.8231	25.5817	0.271694	0.227885	AP-3 complex subunit beta-1	58896000	41397000	57941000	88867000	57122000	65549000	55734000	52675000	36910000	52537000	47664000	55027000	25.8117	25.303	25.7881	26.4051	25.7675	25.9661	25.7321	25.6506	25.1375	25.6468	25.5064	25.7136	25.8577	25.4045	25.8372	26.2456	25.7174	25.8761
O00231;J3QRY4;J3QS13;J3KSW3	O00231	PSMD11	sp|O00231|PSD11_HUMAN 26S proteasome non-ATPase regulatory subunit 11 OS=Homo sapiens OX=9606 GN=PSMD11 PE=1 SV=3		+			0.351127	0.174667	0.75779	0.260063	0.584922			26.3348	25.9837	0.45872	0.273367	26S proteasome non-ATPase regulatory subunit 11	61344000	92532000	53191000	131870000	81046000	122370000	45907000	88351000	74555000	70010000	58660000	64000000	25.8704	26.4634	25.6647	26.9745	26.2722	26.8667	25.4522	26.3967	26.1518	26.0611	25.8059	25.9316	25.9165	26.5649	25.7138	26.815	26.2221	26.7767
O00232;J3KTJ5;J3KSK1	O00232	PSMD12	sp|O00232|PSD12_HUMAN 26S proteasome non-ATPase regulatory subunit 12 OS=Homo sapiens OX=9606 GN=PSMD12 PE=1 SV=3		+			0.310502	0.286842	0.542357	0.383149	0.416632			24.7247	24.4142	0.499017	0.423835	26S proteasome non-ATPase regulatory subunit 12	15361000	35372000	21507000	44509000	31296000	29968000	19620000	18887000	34861000	24805000	15197000	23874000	23.8728	25.0761	24.3583	25.4076	24.8995	24.8369	24.2258	24.1709	25.0551	24.5641	23.8573	24.5089	23.9188	25.1776	24.4074	25.248	24.8493	24.7469
O00264;U3KQM0	O00264	PGRMC1	sp|O00264|PGRC1_HUMAN Membrane-associated progesterone receptor component 1 OS=Homo sapiens OX=9606 GN=PGRMC1 PE=1 SV=3		+	+		-0.982363	0.288067	0.540506	0.383633	0.416084			25.7972	26.7796	1.51625	1.91513	Membrane-associated progesterone receptor component 1	113580000	21778000	56479000	15093000	78703000	254390000	26622000	303800000	0	250180000	35996000	686740000	26.7591	24.3764	25.7512	23.8474	26.2299	27.9225	24.6661	28.1785	NA	27.8984	25.1013	29.3552	26.8052	24.4779	25.8004	23.6878	26.1798	27.8325
O00291;C9JMG5	O00291	HIP1	sp|O00291|HIP1_HUMAN Huntingtin-interacting protein 1 OS=Homo sapiens OX=9606 GN=HIP1 PE=1 SV=5		+	+		2.33676	0.00103632	2.98451	0.00413271	2.38376			28.1984	25.8616	0.542427	1.39425	Huntingtin-interacting protein 1	254850000	413480000	232070000	453600000	183080000	451500000	18869000	173140000	0	127610000	25830000	146220000	27.9251	28.6232	27.79	28.7568	27.4479	28.7502	24.1695	27.3674	NA	26.9272	24.6225	27.1236	27.9711	28.7247	27.8391	28.5973	27.3978	28.6602
O00299	O00299	CLIC1	sp|O00299|CLIC1_HUMAN Chloride intracellular channel protein 1 OS=Homo sapiens OX=9606 GN=CLIC1 PE=1 SV=4		+			-0.700187	0.0137482	1.86175	0.0347957	1.45848			28.5418	29.242	0.486663	0.232429	Chloride intracellular channel protein 1	248640000	387100000	341520000	763330000	323280000	471570000	688220000	611340000	653570000	619670000	740210000	483600000	27.8895	28.5281	28.3474	29.5077	28.2682	28.8129	29.3583	29.1874	29.2838	29.2069	29.4634	28.8492	27.9355	28.6296	28.3965	29.3482	28.2181	28.7229
O00303;H0YDT6;E9PQV8;A0A1W2PP79	O00303	EIF3F	sp|O00303|EIF3F_HUMAN Eukaryotic translation initiation factor 3 subunit F OS=Homo sapiens OX=9606 GN=EIF3F PE=1 SV=1		+			0.112927	0.654321	0.184209	0.726638	0.138682			24.9993	24.8864	0.488823	0.230946	Eukaryotic translation initiation factor 3 subunit F	22960000	34979000	26590000	62215000	25638000	44872000	32836000	37194000	26956000	31665000	23724000	33499000	24.4526	25.06	24.6644	25.8908	24.6118	25.4193	24.9688	25.1486	24.6841	24.9164	24.4998	24.9976	24.4987	25.1615	24.7135	25.7312	24.5616	25.3293
O00401	O00401	WASL	sp|O00401|WASL_HUMAN Neural Wiskott-Aldrich syndrome protein OS=Homo sapiens OX=9606 GN=WASL PE=1 SV=2		+	+		-0.392557	0.0533546	1.27283	0.103025	0.987056			23.4529	23.8455	0.220767	0.189147	Neural Wiskott-Aldrich syndrome protein	0	12908000	12114000	11413000	0	0	14201000	18814000	14557000	12434000	15990000	14123000	NA	23.6218	23.5302	23.4442	NA	NA	23.7595	24.1653	23.7952	23.5678	23.9307	23.7515	NA	23.7232	23.5793	23.2846	NA	NA
O00410;H0Y8C6;E7ETV3;E7EQT5;E7EV12;H0Y3V4;E7EWK4;E7EX05;E7ESZ1;E7ETV8;C9JZD8;C9JQT6;C9J875;C9JXE0;C9JZ53;F8WF30;C9J583	O00410;H0Y8C6	IPO5	sp|O00410|IPO5_HUMAN Importin-5 OS=Homo sapiens OX=9606 GN=IPO5 PE=1 SV=4;tr|H0Y8C6|H0Y8C6_HUMAN Importin-5 (Fragment) OS=Homo sapiens OX=9606 GN=IPO5 PE=1 SV=1		+			-0.457468	0.178401	0.748602	0.26445	0.577657			27.8105	28.2679	0.181751	0.770114	Importin-5	221820000	194970000	235100000	330490000	241180000	225420000	534570000	233750000	385050000	224350000	582610000	168810000	27.7248	27.5387	27.8087	28.3	27.8455	27.748	28.9938	27.8004	28.5205	27.7412	29.118	27.3308	27.7709	27.6402	27.8578	28.1405	27.7954	27.6581
O00443;A0A0C4DGF9;E9PPP3	O00443	PIK3C2A	sp|O00443|P3C2A_HUMAN Phosphatidylinositol 4-phosphate 3-kinase C2 domain-containing subunit alpha OS=Homo sapiens OX=9606 GN=PIK3C2A PE=1 SV=2		+	+		1.02681	0.0259979	1.58506	0.0577808	1.23822			25.3444	24.3176	0.825421	0.66571	Phosphatidylinositol 4-phosphate 3-kinase C2 domain-containing subunit alpha	30817000	122270000	36788000	38641000	27320000	43871000	0	17772000	0	0	0	45824000	24.8772	26.8655	25.1327	25.2036	24.7035	25.3868	NA	24.0831	NA	NA	NA	25.4496	24.9233	26.967	25.1819	25.0441	24.6533	25.2968
O00461;F8W785	O00461;F8W785	GOLIM4	sp|O00461|GOLI4_HUMAN Golgi integral membrane protein 4 OS=Homo sapiens OX=9606 GN=GOLIM4 PE=1 SV=1;tr|F8W785|F8W785_HUMAN Golgi integral membrane protein 4 OS=Homo sapiens OX=9606 GN=GOLIM4 PE=1 SV=1		+	+		0.784925	0.0186867	1.72847	0.0441637	1.35493			27.2743	26.4893	0.594852	0.362888	Golgi integral membrane protein 4	232210000	0	122970000	116940000	221260000	267970000	0	71225000	141640000	91563000	86913000	100370000	27.7909	NA	26.8737	26.8012	27.7212	27.9975	NA	26.0859	27.0777	26.4483	26.3731	26.5808	27.8369	NA	26.9229	26.6416	27.671	27.9075
O00462;A0A2R8Y524;A0A2R8YEC9;E9PFW2;A0A2R8YCE9;A0A2R8Y4U7;A0A2R8YE79;A0A2R8Y211;A0A2R8Y7A0;A0A2R8Y7A7;A0A2R8Y7N1	O00462;A0A2R8Y524;A0A2R8YEC9;E9PFW2;A0A2R8YCE9;A0A2R8Y4U7;A0A2R8YE79	MANBA	sp|O00462|MANBA_HUMAN Beta-mannosidase OS=Homo sapiens OX=9606 GN=MANBA PE=1 SV=3;tr|A0A2R8Y524|A0A2R8Y524_HUMAN Beta-mannosidase OS=Homo sapiens OX=9606 GN=MANBA PE=1 SV=1;tr|A0A2R8YEC9|A0A2R8YEC9_HUMAN Beta-mannosidase OS=Homo sapiens OX=9606 GN=MANBA PE		+	+	+	3.5213	0.000123984	3.90664	0.000662562	3.17877		+	23.9586	20.4373	1.39763	1.10012	Beta-mannosidase	18093000	10176000	6136100	0	7903000	97843000	0	0	0	0	0	0	24.1089	23.2787	22.5489	NA	22.914	26.544	NA	NA	NA	NA	NA	NA	24.155	23.3802	22.598	NA	22.8638	26.454
O00478;C9JUV8;C9J877;C9JZT5;C9JQT8	O00478;C9JUV8	BTN3A3	sp|O00478|BT3A3_HUMAN Butyrophilin subfamily 3 member A3 OS=Homo sapiens OX=9606 GN=BTN3A3 PE=1 SV=1;tr|C9JUV8|C9JUV8_HUMAN Butyrophilin subfamily 3 member A3 (Fragment) OS=Homo sapiens OX=9606 GN=BTN3A3 PE=1 SV=1		+	+		1.03912	0.000454044	3.3429	0.00202092	2.69445			25.126	24.0868	0.281386	0.359425	Butyrophilin subfamily 3 member A3	29314000	0	0	0	30929000	0	17813000	21220000	10652000	18067000	22198000	18453000	24.8051	NA	NA	NA	24.8825	NA	24.0864	24.3389	23.3446	24.1069	24.4039	24.1374	24.8511	NA	NA	NA	24.8323	NA
O00499	O00499	BIN1	sp|O00499|BIN1_HUMAN Myc box-dependent-interacting protein 1 OS=Homo sapiens OX=9606 GN=BIN1 PE=1 SV=1		+	+	+	-4.31298	1.33153e-09	8.87565	4.46861e-08	7.34983	+		21.1625	25.4755	0.665725	0.140912	Myc box-dependent-interacting protein 1	0	0	0	0	0	0	45685000	43967000	49282000	49848000	40090000	48536000	NA	NA	NA	NA	NA	NA	25.4452	25.3899	25.5546	25.571	25.2567	25.5326	NA	NA	NA	NA	NA	NA
O00505;H0Y4S9	O00505	KPNA3	sp|O00505|IMA4_HUMAN Importin subunit alpha-4 OS=Homo sapiens OX=9606 GN=KPNA3 PE=1 SV=2		+	+		-0.378746	0.125934	0.899858	0.200541	0.697797			23.6122	23.9909	0.338673	0.349663	Importin subunit alpha-4	9010200	0	12168000	19705000	0	11083000	18245000	17064000	11888000	13905000	23730000	16372000	23.1031	NA	23.5366	24.2321	NA	23.4018	24.121	24.0245	23.503	23.7291	24.5002	23.9647	23.1492	NA	23.5857	24.0725	NA	23.3119
O00560;B4DHN5;E9PBU7	O00560;B4DHN5;E9PBU7	SDCBP	sp|O00560|SDCB1_HUMAN Syntenin-1 OS=Homo sapiens OX=9606 GN=SDCBP PE=1 SV=1;tr|B4DHN5|B4DHN5_HUMAN Syntenin-1 OS=Homo sapiens OX=9606 GN=SDCBP PE=1 SV=1;tr|E9PBU7|E9PBU7_HUMAN Syntenin-1 OS=Homo sapiens OX=9606 GN=SDCBP PE=1 SV=1		+			1.07413	0.126672	0.897319	0.200905	0.697009			33.1108	32.0367	0.766103	1.61808	Syntenin-1	6455300000	13673000000	5150900000	16524000000	5532200000	16460000000	10795000000	1930300000	15617000000	1625700000	9266700000	1388700000	32.5878	33.6706	32.2622	33.9438	32.3652	33.9382	33.3296	30.8462	33.8624	30.5984	33.1094	30.3711	32.6339	33.7721	32.3113	33.7843	32.3151	33.8483
O00567;A0A494C128;H0YDU4;Q5JXT2;H0Y653	O00567;A0A494C128	NOP56	sp|O00567|NOP56_HUMAN Nucleolar protein 56 OS=Homo sapiens OX=9606 GN=NOP56 PE=1 SV=4;tr|A0A494C128|A0A494C128_HUMAN Nucleolar protein 56 OS=Homo sapiens OX=9606 GN=NOP56 PE=1 SV=1		+	+		1.32461	0.00145893	2.83597	0.00553864	2.2566			26.3473	25.0227	0.738103	0.350489	Nucleolar protein 56	64497000	47941000	47439000	140860000	176830000	113850000	0	25822000	0	40845000	0	44595000	25.9427	25.5148	25.4996	27.0697	27.3978	26.7626	NA	24.6221	NA	25.2837	NA	25.4104	25.9888	25.6162	25.5487	26.9101	27.3476	26.6726
O00592	O00592	PODXL	sp|O00592|PODXL_HUMAN Podocalyxin OS=Homo sapiens OX=9606 GN=PODXL PE=1 SV=2		+	+	+	6.84541	9.29634e-10	9.03169	3.71411e-08	7.43015		+	28.1162	21.2708	0.616644	0.985714	Podocalyxin	431300000	142330000	371810000	214900000	378420000	350980000	0	0	0	0	0	0	28.6841	27.0847	28.47	27.6791	28.4954	28.3868	NA	NA	NA	NA	NA	NA	28.7302	27.1862	28.5191	27.5195	28.4453	28.2968
O00754;M0R174;M0QZ24;M0QYZ1;M0R2P5	O00754	MAN2B1	sp|O00754|MA2B1_HUMAN Lysosomal alpha-mannosidase OS=Homo sapiens OX=9606 GN=MAN2B1 PE=1 SV=3		+	+		-0.0824532	0.825538	0.0832629	0.871228	0.059868			24.9535	25.0359	0.88128	0.302504	Lysosomal alpha-mannosidase;Lysosomal alpha-mannosidase A peptide;Lysosomal alpha-mannosidase B peptide;Lysosomal alpha-mannosidase C peptide;Lysosomal alpha-mannosidase D peptide;Lysosomal alpha-mannosidase E peptide	32270000	44836000	20310000	14628000	37123000	79164000	0	27912000	0	39361000	0	46997000	24.9437	25.4182	24.2757	23.8022	25.1458	26.2383	NA	24.7344	NA	25.2303	NA	25.4861	24.9897	25.5196	24.3248	23.6427	25.0957	26.1484
O14494	O14494	PPAP2A	sp|O14494|PLPP1_HUMAN Phospholipid phosphatase 1 OS=Homo sapiens OX=9606 GN=PLPP1 PE=1 SV=1		+	+		-0.153386	0.520719	0.283397	0.611766	0.213415			22.9565	23.1099	0.444629	0.204988	Lipid phosphate phosphohydrolase 1	7232100	9091300	11285000	6694200	10727000	5861400	9126800	0	9984400	10792000	7490100	8249000	22.786	23.1161	23.4279	22.6745	23.3547	22.4828	23.1217	NA	23.2512	23.3635	22.8366	22.9758	22.832	23.2175	23.477	22.5149	23.3046	22.3928
O14617;A0A2R8Y611;A0A2R8Y4J3;A0A087WYN6;K7ELX8;A0A2R8YCY8;K7ERW8	O14617;A0A2R8Y611;A0A2R8Y4J3	AP3D1	sp|O14617|AP3D1_HUMAN AP-3 complex subunit delta-1 OS=Homo sapiens OX=9606 GN=AP3D1 PE=1 SV=1;tr|A0A2R8Y611|A0A2R8Y611_HUMAN AP-3 complex subunit delta-1 (Fragment) OS=Homo sapiens OX=9606 GN=AP3D1 PE=1 SV=1;tr|A0A2R8Y4J3|A0A2R8Y4J3_HUMAN AP-3 complex subu		+	+		-0.00542234	0.98092	0.00836649	0.985256	0.00645111			23.7504	23.7558	0.364392	0.267407	AP-3 complex subunit delta-1	0	12610000	10058000	21485000	15519000	19054000	11963000	0	0	12541000	0	20181000	NA	23.5881	23.2618	24.3568	23.8875	24.1836	23.5121	NA	NA	23.5801	NA	24.2665	NA	23.6896	23.311	24.1973	23.8374	24.0936
O14672;H0YNC5;C9J9B4;B5MC71;H0YK87	O14672	ADAM10	sp|O14672|ADA10_HUMAN Disintegrin and metalloproteinase domain-containing protein 10 OS=Homo sapiens OX=9606 GN=ADAM10 PE=1 SV=1		+			0.348602	0.227102	0.643778	0.319161	0.495991			30.2057	29.8571	0.298061	0.565564	Disintegrin and metalloproteinase domain-containing protein 10	1137700000	978090000	1122700000	1916600000	1037800000	1558200000	1191000000	905120000	1240000000	714410000	1491600000	552910000	30.0835	29.8654	30.0643	30.8359	29.9509	30.5372	30.1495	29.7535	30.2077	29.4122	30.4742	29.0425	30.1295	29.9669	30.1135	30.6763	29.9007	30.4473
O14737;K7EQA1;K7ESJ4;Q3HM38	O14737;K7EQA1	PDCD5	sp|O14737|PDCD5_HUMAN Programmed cell death protein 5 OS=Homo sapiens OX=9606 GN=PDCD5 PE=1 SV=3;tr|K7EQA1|K7EQA1_HUMAN Programmed cell death protein 5 OS=Homo sapiens OX=9606 GN=PDCD5 PE=1 SV=1		+	+		-0.796984	0.0309797	1.50892	0.0662217	1.179			23.994	24.7909	0.252626	0.776481	Programmed cell death protein 5	14708000	0	21041000	16027000	17580000	14928000	35657000	17064000	44336000	20175000	57047000	17942000	23.8101	NA	24.3267	23.934	24.0674	23.8315	25.0877	24.0245	25.402	24.2661	25.7656	24.0968	23.8562	NA	24.3758	23.7744	24.0173	23.7415
O14744;G3V580;G3V2X6;H0YJX6;G3V5L5;H7BZ44;G3V2L6;C9JSX3;H0YJD3;H0YJ77;G3V507;G3V2F5;H0YJY6;G3V5T6	O14744	PRMT5	sp|O14744|ANM5_HUMAN Protein arginine N-methyltransferase 5 OS=Homo sapiens OX=9606 GN=PRMT5 PE=1 SV=4		+			1.08053	0.103769	0.983934	0.17411	0.759176			26.3667	25.2862	1.66552	0.163175	Protein arginine N-methyltransferase 5;Protein arginine N-methyltransferase 5, N-terminally processed	37423000	809490000	70110000	69967000	64507000	47037000	41070000	45597000	33969000	47822000	36907000	38918000	25.1574	29.5924	26.0631	26.0602	25.943	25.4873	25.2916	25.4424	25.0177	25.5112	25.1374	25.2139	25.2035	29.6939	26.1123	25.9006	25.8928	25.3973
O14745;J3QRP6;J3QRA3	O14745	SLC9A3R1	sp|O14745|NHRF1_HUMAN Na(+)/H(+) exchange regulatory cofactor NHE-RF1 OS=Homo sapiens OX=9606 GN=SLC9A3R1 PE=1 SV=4		+			0.39684	0.338337	0.47065	0.434709	0.361802			29.4046	29.0078	0.363528	0.965094	Na(+)/H(+) exchange regulatory cofactor NHE-RF1	962910000	542450000	831520000	739170000	801040000	538020000	243420000	1178200000	328290000	1046800000	289610000	806740000	29.8428	29.0149	29.6312	29.4613	29.5773	29.0031	27.8589	30.1339	28.2904	29.9633	28.1095	29.5875	29.8889	29.1164	29.6803	29.3018	29.5272	28.9131
O14763	O14763	TNFRSF10B	sp|O14763|TR10B_HUMAN Tumor necrosis factor receptor superfamily member 10B OS=Homo sapiens OX=9606 GN=TNFRSF10B PE=1 SV=2		+	+		-0.793863	0.195522	0.708803	0.282833	0.548469			24.8381	25.6319	0.619024	1.44236	Tumor necrosis factor receptor superfamily member 10B	13694000	37735000	27035000	53290000	37003000	28377000	73043000	0	281050000	22360000	62617000	24836000	23.707	25.1694	24.6883	25.6674	25.1411	24.7582	26.1222	NA	28.0663	24.4144	25.9001	24.5659	23.7531	25.2709	24.7375	25.5078	25.091	24.6682
O14773;A0A2R8YD45;A0A2R8Y7U1;A0A2R8YGD1;A0A2R8Y7I4;A0A2R8YD72;A0A2R8YDY1;A0A2R8YE64;E7EV34	O14773;A0A2R8YD45;A0A2R8Y7U1;A0A2R8YGD1	TPP1	sp|O14773|TPP1_HUMAN Tripeptidyl-peptidase 1 OS=Homo sapiens OX=9606 GN=TPP1 PE=1 SV=2;tr|A0A2R8YD45|A0A2R8YD45_HUMAN Tripeptidyl-peptidase 1 OS=Homo sapiens OX=9606 GN=TPP1 PE=1 SV=1;tr|A0A2R8Y7U1|A0A2R8Y7U1_HUMAN Tripeptidyl-peptidase 1 (Fragment) OS=Hom		+	+	+	4.11943	6.6161e-07	6.1794	6.7694e-06	5.16945		+	24.7532	20.6338	1.11243	0.50007	Tripeptidyl-peptidase 1	19039000	47844000	15005000	19133000	19030000	110380000	0	0	0	0	0	0	24.1825	25.5118	23.8389	24.1896	24.1818	26.7179	NA	NA	NA	NA	NA	NA	24.2285	25.6133	23.8881	24.03	24.1316	26.6279
O14786;Q5JWQ6	O14786;Q5JWQ6	NRP1	sp|O14786|NRP1_HUMAN Neuropilin-1 OS=Homo sapiens OX=9606 GN=NRP1 PE=1 SV=3;tr|Q5JWQ6|Q5JWQ6_HUMAN Neuropilin OS=Homo sapiens OX=9606 GN=NRP1 PE=1 SV=1		+	+		-7.11778	9.90072e-08	7.00433	1.37301e-06	5.86233			22.9107	30.0284	0.51243	1.77254	Neuropilin-1	0	9358900	0	0	0	4546000	3750000000	414360000	2573900000	340820000	3408300000	345710000	NA	23.1579	NA	NA	NA	22.1162	31.8042	28.6263	31.2613	28.3444	31.6664	28.365	NA	23.2594	NA	NA	NA	22.0262
O14818;H0Y586;Q8TAA3;A0A087WYS6;F5GY34	O14818;H0Y586	PSMA7	sp|O14818|PSA7_HUMAN Proteasome subunit alpha type-7 OS=Homo sapiens OX=9606 GN=PSMA7 PE=1 SV=1;tr|H0Y586|H0Y586_HUMAN Proteasome endopeptidase complex (Fragment) OS=Homo sapiens OX=9606 GN=PSMA7 PE=1 SV=1		+			-0.581555	0.0472851	1.32528	0.0929091	1.03194			26.3557	26.9373	0.398319	0.458223	Proteasome subunit alpha type-7	118290000	94954000	94428000	80371000	84208000	60008000	149350000	97068000	146650000	106730000	196970000	93834000	26.8178	26.5007	26.4927	26.2602	26.3275	25.8387	27.1541	26.5325	27.1278	26.6694	27.5534	26.4836	26.8638	26.6022	26.5419	26.1006	26.2773	25.7487
O14828	O14828	SCAMP3	sp|O14828|SCAM3_HUMAN Secretory carrier-associated membrane protein 3 OS=Homo sapiens OX=9606 GN=SCAMP3 PE=1 SV=3		+			0.12622	0.643029	0.191769	0.7179	0.143936			27.8883	27.7621	0.461844	0.396874	Secretory carrier-associated membrane protein 3	329860000	234570000	203500000	182170000	217690000	404360000	159460000	298650000	208480000	276370000	157280000	300070000	28.2973	27.8054	27.6005	27.4407	27.6977	28.5911	27.2486	28.1539	27.6353	28.042	27.2288	28.1607	28.3433	27.9069	27.6496	27.2811	27.6476	28.5011
O14908;K7EM11;K7ELJ2;K7ESN1	O14908	GIPC1	sp|O14908|GIPC1_HUMAN PDZ domain-containing protein GIPC1 OS=Homo sapiens OX=9606 GN=GIPC1 PE=1 SV=2		+	+		2.00875	9.93674e-07	6.00276	9.69409e-06	5.01349			27.0884	25.0796	0.401346	0.288708	PDZ domain-containing protein GIPC1	94551000	137280000	118780000	233590000	130370000	193130000	30998000	0	38778000	0	26717000	0	26.4946	27.0325	26.8237	27.7994	26.958	27.525	24.8857	NA	25.2087	NA	24.6713	NA	26.5406	27.134	26.8729	27.6398	26.9079	27.435
O14964;I3L1P5;I3L1E3;I3L165;I3L2H4	O14964	HGS	sp|O14964|HGS_HUMAN Hepatocyte growth factor-regulated tyrosine kinase substrate OS=Homo sapiens OX=9606 GN=HGS PE=1 SV=1		+			1.78066	0.0355644	1.44898	0.074041	1.13053			28.939	27.1583	1.69711	1.20306	Hepatocyte growth factor-regulated tyrosine kinase substrate	198740000	840460000	159960000	1816100000	182500000	2253400000	221630000	71127000	416250000	99126000	284970000	56734000	27.5663	29.6466	27.2531	30.7582	27.4433	31.0695	27.7236	26.0839	28.6329	26.5628	28.0862	25.7577	27.6124	29.7481	27.3023	30.5986	27.3932	30.9795
O14980;C9JKM9;C9J673;C9IZS4;C9JQ02;C9JV99;F8WF71;C9IYM2;H7BZC5;C9JF49	O14980	XPO1	sp|O14980|XPO1_HUMAN Exportin-1 OS=Homo sapiens OX=9606 GN=XPO1 PE=1 SV=1		+			0.124902	0.549556	0.259988	0.63817	0.195064			27.1148	26.9899	0.255681	0.274413	Exportin-1	137260000	100570000	163080000	179580000	177300000	141210000	168730000	114320000	115580000	120870000	149910000	129210000	27.0323	26.5836	27.281	27.4201	27.4016	27.0733	27.3301	26.7685	26.7843	26.8489	27.1595	26.9451	27.0784	26.6851	27.3301	27.2605	27.3515	26.9833
O15027;A0A0C4DH09	O15027	SEC16A	sp|O15027|SC16A_HUMAN Protein transport protein Sec16A OS=Homo sapiens OX=9606 GN=SEC16A PE=1 SV=4		+	+		-1.04264	0.00444132	2.35249	0.0135995	1.86648			21.8569	22.8996	0.304812	0.667724	Protein transport protein Sec16A	3424300	4261700	3445500	4160100	5222500	2952400	0	0	0	0	0	5046800	21.7074	22.023	21.7163	21.9882	22.3163	21.4935	NA	NA	NA	NA	NA	22.2669	21.7534	22.1245	21.7654	21.8286	22.2662	21.4035
O15031;E2PU09;A6QRG9;A6QRH1;H0Y6J7;F5H3A2;B4DHQ7;O60486;H0Y7X5	O15031	PLXNB2	sp|O15031|PLXB2_HUMAN Plexin-B2 OS=Homo sapiens OX=9606 GN=PLXNB2 PE=1 SV=3		+			0.400276	0.22424	0.649286	0.316198	0.500041			29.977	29.5767	0.351496	0.680642	Plexin-B2	1135200000	764300000	1403700000	1242300000	1218100000	811580000	525730000	1590300000	500580000	1172100000	503950000	992670000	30.0803	29.5096	30.3866	30.2104	30.182	29.5962	28.9697	30.5667	28.899	30.1264	28.9087	29.8867	30.1264	29.6111	30.4357	30.0508	30.1318	29.5062
O15067;J3QSG0;J3QSH6;H0YGH1;J3KTL4;J3KT98;J3QL39;J3KTQ5	O15067	PFAS	sp|O15067|PUR4_HUMAN Phosphoribosylformylglycinamidine synthase OS=Homo sapiens OX=9606 GN=PFAS PE=1 SV=4		+			-0.774718	0.0509662	1.29272	0.0994434	1.00242			29.4379	30.2126	0.745137	0.52711	Phosphoribosylformylglycinamidine synthase	1315700000	632040000	1141900000	451660000	858670000	431550000	1020700000	2159800000	722110000	1577700000	964070000	1427000000	30.2932	29.2354	30.0888	28.7507	29.6775	28.685	29.9269	31.0083	29.4276	30.5552	29.8446	30.4103	30.3392	29.3369	30.1379	28.5911	29.6274	28.595
O15118;K7EQ23;K7ERM4;K7ERW2;K7EIH7	O15118;K7EQ23	NPC1	sp|O15118|NPC1_HUMAN NPC intracellular cholesterol transporter 1 OS=Homo sapiens OX=9606 GN=NPC1 PE=1 SV=2;tr|K7EQ23|K7EQ23_HUMAN NPC intracellular cholesterol transporter 1 (Fragment) OS=Homo sapiens OX=9606 GN=NPC1 PE=1 SV=1		+			1.83873	0.039694	1.40128	0.0807635	1.09278			27.9404	26.1016	0.782547	2.06543	Niemann-Pick C1 protein	305030000	314330000	154680000	180290000	179330000	653920000	18658000	184570000	17189000	294720000	21559000	345070000	28.1844	28.2277	27.2047	27.4257	27.418	29.2845	24.1533	27.4596	24.035	28.1348	24.3618	28.3623	28.2304	28.3292	27.2539	27.2662	27.3679	29.1946
O15126;A0A087WXB0;A0A087WU14;A0A087WTX8;A0A087WZA6	O15126;A0A087WXB0;A0A087WU14	SCAMP1	sp|O15126|SCAM1_HUMAN Secretory carrier-associated membrane protein 1 OS=Homo sapiens OX=9606 GN=SCAMP1 PE=1 SV=2;tr|A0A087WXB0|A0A087WXB0_HUMAN Secretory carrier-associated membrane protein OS=Homo sapiens OX=9606 GN=SCAMP1 PE=1 SV=1;tr|A0A087WU14|A0A087W		+	+		-0.100437	0.673555	0.171627	0.74308	0.128964			24.267	24.3674	0.462979	0.166853	Secretory carrier-associated membrane protein 1	20457000	13096000	20213000	15246000	29734000	29613000	0	0	0	19897000	0	21146000	24.2861	23.6426	24.2688	23.8619	24.8256	24.8197	NA	NA	NA	24.246	NA	24.3339	24.3322	23.7441	24.3179	23.7024	24.7755	24.7298
O15127;H3BV04;H3BN93;H3BUB6;H3BPL9	O15127;H3BV04;H3BN93;H3BUB6;H3BPL9	SCAMP2	sp|O15127|SCAM2_HUMAN Secretory carrier-associated membrane protein 2 OS=Homo sapiens OX=9606 GN=SCAMP2 PE=1 SV=2;tr|H3BV04|H3BV04_HUMAN Secretory carrier-associated membrane protein (Fragment) OS=Homo sapiens OX=9606 GN=SCAMP2 PE=1 SV=1;tr|H3BN93|H3BN93_H		+	+		1.42517	0.00657444	2.18214	0.0189227	1.72302			26.8455	25.4204	0.749382	0.882539	Secretory carrier-associated membrane protein 2	170350000	92393000	138070000	51037000	161320000	184600000	24793000	46371000	0	100530000	26572000	90562000	27.3439	26.4613	27.0408	25.605	27.2654	27.4598	24.5634	25.4667	NA	26.5831	24.6634	26.4324	27.39	26.5628	27.09	25.4455	27.2152	27.3699
O15144;C9JTV5;G5E9J0;H7C3F9;G5E9S7	O15144	ARPC2	sp|O15144|ARPC2_HUMAN Actin-related protein 2/3 complex subunit 2 OS=Homo sapiens OX=9606 GN=ARPC2 PE=1 SV=1		+			-0.762388	0.0432204	1.36431	0.0867509	1.06173			26.7171	27.4795	0.63691	0.563988	Actin-related protein 2/3 complex subunit 2	107480000	212400000	119670000	87259000	120950000	67136000	130190000	253280000	102070000	326270000	196870000	184930000	26.6795	27.6622	26.8345	26.3788	26.8498	26.0006	26.956	27.9162	26.605	28.2815	27.5527	27.4624	26.7256	27.7637	26.8836	26.2192	26.7997	25.9106
O15145;C9JZD1;F8VR50	O15145;C9JZD1	ARPC3	sp|O15145|ARPC3_HUMAN Actin-related protein 2/3 complex subunit 3 OS=Homo sapiens OX=9606 GN=ARPC3 PE=1 SV=3;tr|C9JZD1|C9JZD1_HUMAN Actin-related protein 2/3 complex subunit 3 (Fragment) OS=Homo sapiens OX=9606 GN=ARPC3 PE=1 SV=1		+			-0.79505	0.0344169	1.46323	0.0724613	1.13989			24.936	25.7311	0.63352	0.54953	Actin-related protein 2/3 complex subunit 3	40351000	56713000	34839000	24601000	31066000	19280000	44361000	69192000	26915000	69691000	60357000	79981000	25.2661	25.7572	25.0542	24.5522	24.8888	24.2006	25.4028	26.0441	24.6819	26.0545	25.847	26.2532	25.3122	25.8587	25.1033	24.3926	24.8387	24.1106
O15173	O15173	PGRMC2	sp|O15173|PGRC2_HUMAN Membrane-associated progesterone receptor component 2 OS=Homo sapiens OX=9606 GN=PGRMC2 PE=1 SV=1		+	+		0.444591	0.265706	0.575599	0.360141	0.443528			25.0902	24.6456	0.838984	0.506071	Membrane-associated progesterone receptor component 2	50632000	18172000	22787000	25110000	47404000	89378000	0	31612000	0	30618000	17168000	44999000	25.5935	24.1152	24.4417	24.5818	25.4985	26.4134	NA	24.914	NA	24.8679	24.0332	25.4234	25.6396	24.2167	24.4909	24.4222	25.4484	26.3234
O15230;A0A087WYH7;A0A075B783;A0A0A0MSA0;Q16787	O15230	LAMA5	sp|O15230|LAMA5_HUMAN Laminin subunit alpha-5 OS=Homo sapiens OX=9606 GN=LAMA5 PE=1 SV=8		+	+		-1.84301	0.000944691	3.02471	0.00379232	2.42109			25.5593	27.4023	0.841891	0.761269	Laminin subunit alpha-5	121230000	0	34087000	0	56319000	0	356070000	199490000	178460000	96150000	234430000	101510000	26.8532	NA	25.0227	NA	25.7471	NA	28.4076	27.5717	27.411	26.5188	27.8046	26.597	26.8992	NA	25.0719	NA	25.697	NA
Q5T8U5;O15260;B7Z1G8	Q5T8U5;O15260;B7Z1G8	SURF4	tr|Q5T8U5|Q5T8U5_HUMAN Surfeit 4 OS=Homo sapiens OX=9606 GN=SURF4 PE=1 SV=1;sp|O15260|SURF4_HUMAN Surfeit locus protein 4 OS=Homo sapiens OX=9606 GN=SURF4 PE=1 SV=3;tr|B7Z1G8|B7Z1G8_HUMAN Surfeit 4, isoform CRA_b OS=Homo sapiens OX=9606 GN=SURF4 PE=1 SV=1		+			1.32627	0.0684501	1.16463	0.12608	0.899352			26.6751	25.3489	0.733598	1.66265	Surfeit locus protein 4	182960000	86520000	126080000	47269000	132820000	129760000	16814000	39974000	10902000	121800000	27590000	230280000	27.447	26.3665	26.9098	25.4944	26.9849	26.9513	24.0032	25.2526	23.3781	26.8599	24.7176	27.7788	27.493	26.468	26.9589	25.3348	26.9347	26.8613
O15269;A0A2R8Y4S0;A0A2R8Y6A2;A0A2R8Y763	O15269	SPTLC1	sp|O15269|SPTC1_HUMAN Serine palmitoyltransferase 1 OS=Homo sapiens OX=9606 GN=SPTLC1 PE=1 SV=1		+	+		-0.0732664	0.856873	0.0670835	0.895288	0.0480371			24.7297	24.803	0.950103	0.393371	Serine palmitoyltransferase 1	24593000	28809000	0	13967000	24375000	97657000	0	25235000	0	26743000	0	43589000	24.5517	24.78	NA	23.7355	24.5389	26.5412	NA	24.5889	NA	24.6727	NA	25.3775	24.5978	24.8815	NA	23.576	24.4888	26.4513
O15270;H0YJV2	O15270;H0YJV2	SPTLC2	sp|O15270|SPTC2_HUMAN Serine palmitoyltransferase 2 OS=Homo sapiens OX=9606 GN=SPTLC2 PE=1 SV=1;tr|H0YJV2|H0YJV2_HUMAN Serine palmitoyltransferase 2 (Fragment) OS=Homo sapiens OX=9606 GN=SPTLC2 PE=1 SV=1		+	+		0.371319	0.491844	0.308173	0.584914	0.232908			24.5772	24.2059	1.04634	0.936582	Serine palmitoyltransferase 2	28962000	35319000	19624000	7728000	27251000	62487000	0	6871300	0	13841000	0	38436000	24.7877	25.0739	24.2261	22.8817	24.6998	25.8971	NA	22.7122	NA	23.7224	NA	25.196	24.8337	25.1754	24.2753	22.7221	24.6497	25.8071
O15294;C9JZL3	O15294	OGT	sp|O15294|OGT1_HUMAN UDP-N-acetylglucosamine--peptide N-acetylglucosaminyltransferase 110 kDa subunit OS=Homo sapiens OX=9606 GN=OGT PE=1 SV=3		+	+	+	3.0062	5.89736e-06	5.22934	4.56026e-05	4.34101		+	23.9757	20.9695	0.35958	1.00626	UDP-N-acetylglucosamine--peptide N-acetylglucosaminyltransferase 110 kDa subunit	10002000	16441000	16658000	24340000	0	19118000	0	0	0	0	0	0	23.2538	23.9708	23.9897	24.5368	NA	24.1884	NA	NA	NA	NA	NA	NA	23.2998	24.0723	24.0389	24.3773	NA	24.0985
O15371;B0QYA5;B0QYA4;B0QYA6;B0QYA8;A0A0D9SGB5	O15371	EIF3D	sp|O15371|EIF3D_HUMAN Eukaryotic translation initiation factor 3 subunit D OS=Homo sapiens OX=9606 GN=EIF3D PE=1 SV=1		+			0.630443	0.0876811	1.05709	0.152623	0.816379			25.8436	25.2132	0.794343	0.313044	Eukaryotic translation initiation factor 3 subunit D	32753000	67497000	36026000	157850000	46218000	88118000	33352000	34610000	46299000	31820000	35739000	53068000	24.9651	26.0083	25.1025	27.234	25.462	26.3929	24.9913	25.0447	25.4645	24.9234	25.091	25.6613	25.0112	26.1098	25.1517	27.0744	25.4118	26.303
O15400	O15400	STX7	sp|O15400|STX7_HUMAN Syntaxin-7 OS=Homo sapiens OX=9606 GN=STX7 PE=1 SV=4		+	+		-0.132504	0.81421	0.0892638	0.86144	0.064775			25.3465	25.479	0.988849	1.10736	Syntaxin-7	21894000	74184000	0	34016000	0	131760000	21153000	67599000	0	86924000	20109000	131140000	24.384	26.1446	NA	25.0197	NA	26.9733	24.3344	26.0105	NA	26.3733	24.2613	26.9665	24.4301	26.2461	NA	24.8601	NA	26.8834
O15431	O15431	SLC31A1	sp|O15431|COPT1_HUMAN High affinity copper uptake protein 1 OS=Homo sapiens OX=9606 GN=SLC31A1 PE=1 SV=1		+	+		-0.308162	0.240761	0.618415	0.334157	0.476049			26.5836	26.8918	0.439811	0.339861	High affinity copper uptake protein 1	124810000	0	140430000	84759000	119960000	71448000	109960000	121660000	101910000	160960000	171690000	92117000	26.8952	NA	27.0653	26.3369	26.838	26.0904	26.7124	26.8583	26.6027	27.2621	27.3552	26.457	26.9412	NA	27.1144	26.1773	26.7878	26.0004
O15439;A0A2R8Y6V8;A0A2R8YDC1	O15439;A0A2R8Y6V8;A0A2R8YDC1	ABCC4	sp|O15439|MRP4_HUMAN Multidrug resistance-associated protein 4 OS=Homo sapiens OX=9606 GN=ABCC4 PE=1 SV=3;tr|A0A2R8Y6V8|A0A2R8Y6V8_HUMAN Multidrug resistance-associated protein 4 OS=Homo sapiens OX=9606 GN=ABCC4 PE=1 SV=1;tr|A0A2R8YDC1|A0A2R8YDC1_HUMAN Mul		+			1.76374	0.000411501	3.38563	0.00185618	2.73138			28.0415	26.2777	0.866524	0.40826	Multidrug resistance-associated protein 4	548650000	136000000	423000000	176150000	440360000	195030000	88399000	132960000	54348000	70362000	80396000	74714000	29.0313	27.019	28.6561	27.3922	28.7141	27.5391	26.3975	26.9864	25.6957	26.0683	26.2606	26.1549	29.0774	27.1205	28.7052	27.2327	28.664	27.4492
O15498;H7C3K7	O15498	YKT6	sp|O15498|YKT6_HUMAN Synaptobrevin homolog YKT6 OS=Homo sapiens OX=9606 GN=YKT6 PE=1 SV=1		+			-1.08005	0.0007512	3.12424	0.00315209	2.5014			25.5186	26.5986	0.396957	0.370056	Synaptobrevin homolog YKT6	61436000	31691000	67201000	53474000	41719000	45384000	95961000	146940000	79678000	105340000	124620000	69522000	25.8726	24.9176	26.002	25.6723	25.3142	25.4357	26.5159	27.1307	26.2477	26.6505	26.893	26.051	25.9186	25.0191	26.0511	25.5128	25.2641	25.3457
O15511;B1ALC0	O15511;B1ALC0	ARPC5	sp|O15511|ARPC5_HUMAN Actin-related protein 2/3 complex subunit 5 OS=Homo sapiens OX=9606 GN=ARPC5 PE=1 SV=3;tr|B1ALC0|B1ALC0_HUMAN Actin-related protein 2/3 complex subunit 5 OS=Homo sapiens OX=9606 GN=ARPC5 PE=1 SV=1		+	+		-1.41842	4.58368e-05	4.33879	0.00026893	3.57036			24.2913	25.7097	0.367127	0.351011	Actin-related protein 2/3 complex subunit 5	0	0	0	15181000	0	0	36509000	72113000	0	49329000	66031000	44814000	NA	NA	NA	23.8558	NA	NA	25.1217	26.1038	NA	25.5559	25.9766	25.4174	NA	NA	NA	23.6962	NA	NA
O15554;D1MQ08;M0R1J0;M0R2F1;M0QZ70;M0R2E8	O15554;D1MQ08	KCNN4	sp|O15554|KCNN4_HUMAN Intermediate conductance calcium-activated potassium channel protein 4 OS=Homo sapiens OX=9606 GN=KCNN4 PE=1 SV=1;tr|D1MQ08|D1MQ08_HUMAN Intermediate conductance calcium-activated potassium channel protein 4 OS=Homo sapiens OX=9606 GN		+	+	+	-3.3977	1.23039e-07	6.90996	1.62566e-06	5.78897	+		21.0713	24.469	0.737039	0.350096	Intermediate conductance calcium-activated potassium channel protein 4	0	0	0	0	0	0	26198000	29217000	14948000	27618000	23859000	19367000	NA	NA	NA	NA	NA	NA	24.643	24.8003	23.8334	24.7191	24.508	24.2071	NA	NA	NA	NA	NA	NA
O43143	O43143	DHX15	sp|O43143|DHX15_HUMAN Pre-mRNA-splicing factor ATP-dependent RNA helicase DHX15 OS=Homo sapiens OX=9606 GN=DHX15 PE=1 SV=2		+	+		1.26937	0.00202544	2.69348	0.00727771	2.13801			26.6135	25.3441	0.534489	0.620155	Pre-mRNA-splicing factor ATP-dependent RNA helicase DHX15	126930000	88652000	58995000	83808000	167730000	134820000	0	40362000	0	61456000	0	84391000	26.9195	26.4016	25.8141	26.3206	27.3216	27.0065	NA	25.2665	NA	25.8731	NA	26.3306	26.9655	26.5031	25.8632	26.161	27.2714	26.9165
O43157	O43157	PLXNB1	sp|O43157|PLXB1_HUMAN Plexin-B1 OS=Homo sapiens OX=9606 GN=PLXNB1 PE=1 SV=3		+			3.64836	0.000566805	3.24657	0.00246399	2.60836			29.4324	25.784	0.920277	2.01259	Plexin-B1	1346900000	326980000	1415500000	509700000	1054100000	463720000	28479000	225070000	11848000	218330000	12511000	167000000	30.327	28.2846	30.3987	28.9251	29.9734	28.7887	24.7634	27.7458	23.4981	27.7019	23.5767	27.3153	30.3731	28.3861	30.4478	28.7655	29.9232	28.6987
O43242;H0YGV8	O43242	PSMD3	sp|O43242|PSMD3_HUMAN 26S proteasome non-ATPase regulatory subunit 3 OS=Homo sapiens OX=9606 GN=PSMD3 PE=1 SV=2		+			0.112068	0.577103	0.238747	0.661913	0.179199			27.5046	27.3925	0.145784	0.310579	26S proteasome non-ATPase regulatory subunit 3	162580000	180340000	181700000	206690000	191320000	243050000	114650000	230790000	172540000	201700000	150280000	201270000	27.2766	27.4261	27.437	27.6229	27.5114	27.8567	26.7727	27.782	27.3624	27.5876	27.1631	27.5846	27.3226	27.5276	27.4861	27.4633	27.4613	27.7667
O43264;F5H3C1	O43264	ZW10	sp|O43264|ZW10_HUMAN Centromere/kinetochore protein zw10 homolog OS=Homo sapiens OX=9606 GN=ZW10 PE=1 SV=3		+	+	+	1.9132	5.31287e-05	4.27467	0.000306357	3.51377		+	22.2875	20.3743	0.451265	0.66323	Centromere/kinetochore protein zw10 homolog	3390900	0	3696500	5514400	8576800	5953700	0	0	0	0	0	0	21.6932	NA	21.8177	22.3948	23.032	22.5054	NA	NA	NA	NA	NA	NA	21.7393	NA	21.8669	22.2352	22.9819	22.4154
O43390;B4DT28;A0A286YEZ8	O43390;B4DT28	HNRNPR	sp|O43390|HNRPR_HUMAN Heterogeneous nuclear ribonucleoprotein R OS=Homo sapiens OX=9606 GN=HNRNPR PE=1 SV=1;tr|B4DT28|B4DT28_HUMAN Heterogeneous nuclear ribonucleoprotein R OS=Homo sapiens OX=9606 GN=HNRNPR PE=1 SV=1		+	+		1.31717	0.0113966	1.94322	0.0297411	1.52664			25.6727	24.3555	0.903794	0.752508	Heterogeneous nuclear ribonucleoprotein R	42665000	31403000	41294000	39978000	188130000	60427000	0	22930000	0	20236000	10864000	51827000	25.3465	24.9044	25.2994	25.2527	27.4872	25.8487	NA	24.4507	NA	24.2704	23.3731	25.6272	25.3926	25.0059	25.3486	25.0931	27.437	25.7587
O43427;E9PSD3;H0YCE7;E9PJW6	O43427;E9PSD3	FIBP	sp|O43427|FIBP_HUMAN Acidic fibroblast growth factor intracellular-binding protein OS=Homo sapiens OX=9606 GN=FIBP PE=1 SV=3;tr|E9PSD3|E9PSD3_HUMAN Acidic fibroblast growth factor intracellular-binding protein OS=Homo sapiens OX=9606 GN=FIBP PE=1 SV=1		+			0.183743	0.529801	0.275888	0.619948	0.207645			24.9463	24.7626	0.511152	0.4355	Acidic fibroblast growth factor intracellular-binding protein	29568000	20362000	42816000	56797000	36300000	23071000	20307000	27516000	19488000	47915000	30608000	31000000	24.8175	24.2794	25.3516	25.7593	25.1135	24.4596	24.2755	24.7138	24.2161	25.514	24.8674	24.8858	24.8636	24.3809	25.4008	25.5997	25.0633	24.3696
O43488;H3BLU7;H7C5H7;A0A499FJT0;Q8NHP1;O95154	O43488;H3BLU7	AKR7A2	sp|O43488|ARK72_HUMAN Aflatoxin B1 aldehyde reductase member 2 OS=Homo sapiens OX=9606 GN=AKR7A2 PE=1 SV=3;tr|H3BLU7|H3BLU7_HUMAN Aflatoxin B1 aldehyde reductase member 2 (Fragment) OS=Homo sapiens OX=9606 GN=AKR7A2 PE=1 SV=1		+	+	+	-4.16777	3.02765e-07	6.51889	3.39475e-06	5.46919	+		21.387	25.5547	0.956899	0.626467	Aflatoxin B1 aldehyde reductase member 2	0	0	0	0	0	0	83274000	41671000	43221000	34679000	78675000	32623000	NA	NA	NA	NA	NA	NA	26.3114	25.3125	25.3652	25.0476	26.2294	24.9594	NA	NA	NA	NA	NA	NA
O43490;D6RIF3	O43490	PROM1	sp|O43490|PROM1_HUMAN Prominin-1 OS=Homo sapiens OX=9606 GN=PROM1 PE=1 SV=1		+	+		5.00631	2.58579e-05	4.58741	0.000164354	3.78422			32.3998	27.3934	0.236186	2.1562	Prominin-1	4733700000	5615200000	5940300000	7568800000	4559100000	6523900000	0	658310000	0	812660000	0	635420000	32.1403	32.3867	32.4679	32.8174	32.0861	32.6031	NA	29.2942	NA	29.5981	NA	29.2431	32.1864	32.4882	32.517	32.6579	32.036	32.5131
O43491;E9PII3;A0A2R8Y5B3;Q6R5J7;E9PMV8;E9PQD2;E9PPC9;E9PRG1;E9PIG0;E9PJP4;E9PQN0	O43491;E9PII3;A0A2R8Y5B3	EPB41L2	sp|O43491|E41L2_HUMAN Band 4.1-like protein 2 OS=Homo sapiens OX=9606 GN=EPB41L2 PE=1 SV=1;tr|E9PII3|E9PII3_HUMAN Band 4.1-like protein 2 OS=Homo sapiens OX=9606 GN=EPB41L2 PE=1 SV=1;tr|A0A2R8Y5B3|A0A2R8Y5B3_HUMAN Band 4.1-like protein 2 (Fragment) OS=Homo		+			-0.214315	0.445744	0.350915	0.541999	0.266002			30.1125	30.3268	0.375117	0.507489	Band 4.1-like protein 2	1255800000	784890000	1309300000	1706400000	1346700000	886050000	1492800000	1235000000	2326100000	1173300000	1312200000	841310000	30.226	29.5479	30.2861	30.6683	30.3268	29.7228	30.4754	30.2019	31.1153	30.1279	30.2893	29.6481	30.272	29.6494	30.3353	30.5087	30.2766	29.6328
O43505	O43505	B4GAT1	sp|O43505|B4GA1_HUMAN Beta-1,4-glucuronyltransferase 1 OS=Homo sapiens OX=9606 GN=B4GAT1 PE=1 SV=1		+	+	+	3.19197	5.63931e-07	6.24877	5.9486e-06	5.22559		+	24.3111	21.1191	0.462685	0.760464	Beta-1,4-glucuronyltransferase 1	22218000	0	19182000	13791000	20091000	35389000	0	0	0	0	0	0	24.4052	NA	24.1932	23.7172	24.26	25.0768	NA	NA	NA	NA	NA	NA	24.4513	NA	24.2424	23.5577	24.2099	24.9868
O43592;F8WDU6;F5GYW6;F5GZM3	O43592	XPOT	sp|O43592|XPOT_HUMAN Exportin-T OS=Homo sapiens OX=9606 GN=XPOT PE=1 SV=2		+	+	+	3.92835	2.9e-08	7.5376	4.81802e-07	6.31713		+	24.9027	20.9744	0.446348	0.711707	Exportin-T	27485000	24031000	22678000	59972000	28165000	40427000	0	0	0	0	0	0	24.7121	24.5184	24.4348	25.8378	24.7474	25.2688	NA	NA	NA	NA	NA	NA	24.7582	24.6199	24.4839	25.6782	24.6973	25.1788
O43633;M0R1T5;M0R1L7;M0QXX8	O43633;M0R1T5;M0R1L7	CHMP2A	sp|O43633|CHM2A_HUMAN Charged multivesicular body protein 2a OS=Homo sapiens OX=9606 GN=CHMP2A PE=1 SV=1;tr|M0R1T5|M0R1T5_HUMAN Charged multivesicular body protein 2a (Fragment) OS=Homo sapiens OX=9606 GN=CHMP2A PE=1 SV=1;tr|M0R1L7|M0R1L7_HUMAN Charged mul		+			0.671066	0.0143446	1.84331	0.0358722	1.44524			27.2578	26.5867	0.21979	0.459187	Charged multivesicular body protein 2a	153510000	182680000	132770000	184910000	137710000	193470000	91822000	95776000	178330000	93629000	95000000	69957000	27.1938	27.4447	26.9844	27.4622	27.0371	27.5275	26.4523	26.5132	27.41	26.4805	26.5014	26.06	27.2398	27.5462	27.0335	27.3027	26.9869	27.4376
O43657;A0A087WZU5;A0A087WYV6	O43657;A0A087WZU5;A0A087WYV6	TSPAN6	sp|O43657|TSN6_HUMAN Tetraspanin-6 OS=Homo sapiens OX=9606 GN=TSPAN6 PE=1 SV=1;tr|A0A087WZU5|A0A087WZU5_HUMAN Tetraspanin-6 OS=Homo sapiens OX=9606 GN=TSPAN6 PE=1 SV=1;tr|A0A087WYV6|A0A087WYV6_HUMAN Tetraspanin-6 OS=Homo sapiens OX=9606 GN=TSPAN6 PE=1 SV=1		+			1.76237	0.000144883	3.83898	0.000748262	3.12595			27.852	26.0897	0.510852	0.650876	Tetraspanin-6	190590000	216910000	161840000	450420000	196120000	367440000	38894000	51309000	149470000	75786000	71350000	76562000	27.5059	27.6925	27.27	28.7467	27.5472	28.4529	25.213	25.6127	27.1553	26.1754	26.0884	26.1901	27.552	27.794	27.3191	28.5871	27.497	28.363
O43707;F5GXS2;K7EP19;D6RH00	O43707	ACTN4	sp|O43707|ACTN4_HUMAN Alpha-actinin-4 OS=Homo sapiens OX=9606 GN=ACTN4 PE=1 SV=2		+			-2.52789	6.54524e-07	6.18407	6.73799e-06	5.17147			30.7214	33.2493	0.559494	0.363621	Alpha-actinin-4	2919100000	1692400000	2313600000	1217100000	1838300000	1293100000	12221000000	10297000000	7115400000	8952500000	14151000000	9300100000	31.4429	30.6564	31.1075	30.1808	30.7757	30.2682	33.5086	33.2615	32.7283	33.0596	33.7202	33.1146	31.4889	30.7579	31.1566	30.0212	30.7256	30.1782
O43747;H3BNR4;H3BR36;H3BUN9;H3BRM7;H3BN71;B4DGE1;H3BS13;H3BV30;H3BN75;B3KNW1;H3BNN2	O43747	AP1G1	sp|O43747|AP1G1_HUMAN AP-1 complex subunit gamma-1 OS=Homo sapiens OX=9606 GN=AP1G1 PE=1 SV=5		+			-0.265414	0.261373	0.582739	0.355129	0.449614			25.7993	26.0647	0.403726	0.232487	AP-1 complex subunit gamma-1	51619000	42284000	47342000	61059000	63885000	105620000	54769000	90044000	55374000	75614000	69196000	77898000	25.6214	25.3336	25.4966	25.8637	25.929	26.6543	25.7069	26.4241	25.7227	26.1722	26.0442	26.2151	25.6675	25.4351	25.5458	25.7041	25.8788	26.5643
O43776;K7EIU7;K7EQ35;K7EJ19;K7EPK2;K7EMQ6	O43776	NARS	sp|O43776|SYNC_HUMAN Asparagine--tRNA ligase, cytoplasmic OS=Homo sapiens OX=9606 GN=NARS1 PE=1 SV=1		+	+		-0.311783	0.180399	0.743765	0.266705	0.573969			25.9008	26.2126	0.398025	0.196057	Asparagine--tRNA ligase, cytoplasmic	49753000	96621000	0	77321000	50309000	60092000	78991000	81870000	91930000	66098000	74460000	70362000	25.5683	26.5258	NA	26.2044	25.5843	25.8407	26.2352	26.2868	26.454	25.9781	26.15	26.0683	25.6143	26.6273	NA	26.0448	25.5342	25.7507
O43795;E9PDF6;H7C2Y7;E7EQD9;C9JYW1;C9JUP5;C9K0I9;A0A0U1RRI3;Q9UBC5;G3V342	O43795;E9PDF6	MYO1B	sp|O43795|MYO1B_HUMAN Unconventional myosin-Ib OS=Homo sapiens OX=9606 GN=MYO1B PE=1 SV=3;tr|E9PDF6|E9PDF6_HUMAN Unconventional myosin-Ib OS=Homo sapiens OX=9606 GN=MYO1B PE=1 SV=1		+	+		-1.38863	0.0150279	1.8231	0.0374136	1.42697			28.5493	29.9379	1.22169	0.498795	Unconventional myosin-Ib	0	1159500000	0	1005600000	0	477860000	586330000	1623600000	1156100000	1242100000	711150000	1133900000	NA	30.1109	NA	29.9054	NA	28.832	29.1271	30.5965	30.1066	30.2101	29.4056	30.0786	NA	30.2123	NA	29.7458	NA	28.742
O43813;E9PHS0;F8WDS9;H7C2E3	O43813;E9PHS0	LANCL1	sp|O43813|LANC1_HUMAN Glutathione S-transferase LANCL1 OS=Homo sapiens OX=9606 GN=LANCL1 PE=1 SV=1;tr|E9PHS0|E9PHS0_HUMAN Glutathione S-transferase LANCL1 (Fragment) OS=Homo sapiens OX=9606 GN=LANCL1 PE=1 SV=1		+	+		-0.335374	0.364218	0.438639	0.458827	0.338351			25.058	25.3933	0.481734	0.761649	LanC-like protein 1	0	0	0	69914000	0	35662000	53180000	0	65693000	35574000	84868000	23142000	NA	NA	NA	26.0591	NA	25.0879	25.6644	NA	25.9692	25.0843	26.3387	24.464	NA	NA	NA	25.8995	NA	24.9979
O43847;G3V1R5;F5H7V1;H0Y5G9	O43847;G3V1R5;F5H7V1	NRD1	sp|O43847|NRDC_HUMAN Nardilysin OS=Homo sapiens OX=9606 GN=NRDC PE=1 SV=3;tr|G3V1R5|G3V1R5_HUMAN Nardilysin OS=Homo sapiens OX=9606 GN=NRDC PE=1 SV=1;tr|F5H7V1|F5H7V1_HUMAN Nardilysin OS=Homo sapiens OX=9606 GN=NRDC PE=1 SV=2		+			-1.40112	0.0037142	2.43013	0.0119167	1.92384			25.378	26.7791	0.391645	0.947981	Nardilysin	46889000	31418000	56354000	67059000	35843000	37003000	66953000	266480000	48151000	219300000	77921000	147980000	25.4827	24.9051	25.748	25.9989	25.0952	25.1411	25.9966	27.9895	25.5211	27.7083	26.2155	27.1408	25.5288	25.0066	25.7972	25.8394	25.045	25.0512
O43852;H0Y875	O43852;H0Y875	CALU	sp|O43852|CALU_HUMAN Calumenin OS=Homo sapiens OX=9606 GN=CALU PE=1 SV=2;tr|H0Y875|H0Y875_HUMAN Calumenin (Fragment) OS=Homo sapiens OX=9606 GN=CALU PE=1 SV=1		+			-0.224559	0.797957	0.0980205	0.849063	0.0710602			25.441	25.6655	1.08966	2.09858	Calumenin	78894000	27355000	28759000	20674000	48716000	153480000	14806000	70343000	14197000	181260000	17183000	459550000	26.2334	24.7053	24.7775	24.3013	25.5379	27.1935	23.8197	26.0679	23.7591	27.4335	24.0345	28.7756	26.2795	24.8068	24.8267	24.1417	25.4877	27.1035
O43854	O43854	EDIL3	sp|O43854|EDIL3_HUMAN EGF-like repeat and discoidin I-like domain-containing protein 3 OS=Homo sapiens OX=9606 GN=EDIL3 PE=1 SV=1		+			-2.93249	0.129266	0.888517	0.204245	0.689849			28.3415	31.274	4.65038	1.95419	EGF-like repeat and discoidin I-like domain-containing protein 3	4934200000	409780000	4660600000	5556900	3744500000	8481500	799870000	11620000000	599580000	8223500000	817000000	7623400000	32.2002	28.6103	32.1179	22.4058	31.8021	23.0159	29.5752	33.4359	29.1594	32.9371	29.6058	32.8278	32.2462	28.7118	32.167	22.2463	31.752	22.9259
O43865	O43865	AHCYL1	sp|O43865|SAHH2_HUMAN S-adenosylhomocysteine hydrolase-like protein 1 OS=Homo sapiens OX=9606 GN=AHCYL1 PE=1 SV=2		+			-0.655201	0.107711	0.96774	0.179305	0.746408			27.7838	28.439	0.270476	0.932214	Putative adenosylhomocysteinase 2	204790000	208340000	198380000	357350000	197960000	273080000	587230000	236380000	551440000	243740000	733710000	157970000	27.6096	27.6344	27.5637	28.4128	27.5606	28.0247	29.1294	27.8165	29.0386	27.8608	29.4506	27.2351	27.6556	27.7359	27.6128	28.2532	27.5105	27.9348
O60245	O60245	PCDH7	sp|O60245|PCDH7_HUMAN Protocadherin-7 OS=Homo sapiens OX=9606 GN=PCDH7 PE=1 SV=2		+	+		0.205855	0.697107	0.156701	0.764438	0.116658			27.3382	27.1323	0.841133	1.09623	Protocadherin-7	319170000	110390000	289780000	107030000	240580000	97468000	0	300730000	0	314660000	0	282570000	28.2497	26.718	28.1104	26.6734	27.8419	26.5384	NA	28.1639	NA	28.2292	NA	28.074	28.2958	26.8195	28.1595	26.5139	27.7918	26.4485
O60256;E7EPA1;C9JJS3;C9K0K7;C9JDU5;I3L0S1;C9JDH0;E7EW35;I3L331;I3L164;I3L4G9;I3L1T1;I3L3B8;I3L2J4	O60256;E7EPA1;C9JJS3;C9K0K7;C9JDU5;I3L0S1	PRPSAP2	sp|O60256|KPRB_HUMAN Phosphoribosyl pyrophosphate synthase-associated protein 2 OS=Homo sapiens OX=9606 GN=PRPSAP2 PE=1 SV=1;tr|E7EPA1|E7EPA1_HUMAN Phosphoribosyl pyrophosphate synthase-associated protein 2 (Fragment) OS=Homo sapiens OX=9606 GN=PRPSAP2 PE=		+	+		-0.408413	0.0449859	1.34692	0.089333	1.04899			24.172	24.5804	0.269931	0.0994342	Phosphoribosyl pyrophosphate synthase-associated protein 2	18772000	0	20985000	0	20201000	14403000	24333000	25129000	21776000	27979000	24933000	24988000	24.1621	NA	24.3229	NA	24.2679	23.7799	24.5364	24.5828	24.3762	24.7378	24.5716	24.5747	24.2081	NA	24.372	NA	24.2178	23.6899
O60264	O60264	SMARCA5	sp|O60264|SMCA5_HUMAN SWI/SNF-related matrix-associated actin-dependent regulator of chromatin subfamily A member 5 OS=Homo sapiens OX=9606 GN=SMARCA5 PE=1 SV=1		+	+		0.770538	0.18872	0.724181	0.27657	0.558195			26.0458	25.2753	1.28038	0.768621	SWI/SNF-related matrix-associated actin-dependent regulator of chromatin subfamily A member 5	97581000	14279000	43519000	72402000	161860000	167020000	0	0	0	40245000	0	114490000	26.5401	23.7674	25.3751	26.1095	27.2702	27.3154	NA	NA	NA	25.2623	NA	26.7706	26.5862	23.8689	25.4243	25.95	27.22	27.2255
O60271	O60271	SPAG9	sp|O60271|JIP4_HUMAN C-Jun-amino-terminal kinase-interacting protein 4 OS=Homo sapiens OX=9606 GN=SPAG9 PE=1 SV=4		+			-0.799444	0.00271383	2.56642	0.00927456	2.03271			23.6082	24.4076	0.254971	0.345751	C-Jun-amino-terminal kinase-interacting protein 4	14113000	10812000	12614000	17900000	10009000	13616000	21681000	19173000	30407000	22927000	24989000	15623000	23.7505	23.3661	23.5885	24.0935	23.2548	23.6988	24.3699	24.1926	24.8579	24.4505	24.5748	23.8972	23.7966	23.4676	23.6377	23.9339	23.2046	23.6088
O60279;H7C2K7	O60279	SUSD5	sp|O60279|SUSD5_HUMAN Sushi domain-containing protein 5 OS=Homo sapiens OX=9606 GN=SUSD5 PE=1 SV=3		+	+	+	4.23908	1.49687e-09	8.82482	4.92499e-08	7.30759		+	24.7569	20.5178	0.361161	0.567983	Sushi domain-containing protein 5	36972000	25275000	36611000	30380000	24662000	21760000	0	0	0	0	0	0	25.1399	24.5912	25.1258	24.8566	24.5558	24.3752	NA	NA	NA	NA	NA	NA	25.186	24.6927	25.1749	24.6971	24.5056	24.2852
O60282;A0A0G2JMZ6;C9JWB9	O60282;A0A0G2JMZ6	KIF5C	sp|O60282|KIF5C_HUMAN Kinesin heavy chain isoform 5C OS=Homo sapiens OX=9606 GN=KIF5C PE=1 SV=1;tr|A0A0G2JMZ6|A0A0G2JMZ6_HUMAN Kinesin-like protein (Fragment) OS=Homo sapiens OX=9606 GN=KIF5C PE=1 SV=1		+	+		-0.673158	0.309905	0.508771	0.405835	0.391651			24.9401	25.6132	0.421591	1.67715	Kinesin heavy chain isoform 5C	0	44689000	0	49534000	0	27511000	0	183860000	19455000	142940000	16424000	128130000	NA	25.4134	NA	25.5619	NA	24.7135	NA	27.454	24.2136	27.0908	23.9693	26.933	NA	25.5149	NA	25.4024	NA	24.6235
O60291;B4DR12;K7EIM7	O60291;B4DR12;K7EIM7	MGRN1	sp|O60291|MGRN1_HUMAN E3 ubiquitin-protein ligase MGRN1 OS=Homo sapiens OX=9606 GN=MGRN1 PE=1 SV=2;tr|B4DR12|B4DR12_HUMAN E3 ubiquitin-protein ligase MGRN1 OS=Homo sapiens OX=9606 GN=MGRN1 PE=1 SV=1;tr|K7EIM7|K7EIM7_HUMAN E3 ubiquitin-protein ligase MGRN1		+			0.882921	0.000761073	3.11857	0.00317682	2.49801			26.1798	25.2969	0.291578	0.228736	E3 ubiquitin-protein ligase MGRN1	91284000	52082000	87257000	71863000	84914000	81874000	31146000	40700000	49672000	49107000	36700000	40260000	26.4439	25.6343	26.3788	26.0987	26.3395	26.2869	24.8925	25.2785	25.5659	25.5494	25.1293	25.2628	26.4899	25.7358	26.4279	25.9392	26.2894	26.1969
O60306;H0YLN9	O60306	AQR	sp|O60306|AQR_HUMAN RNA helicase aquarius OS=Homo sapiens OX=9606 GN=AQR PE=1 SV=4		+	+	+	3.42382	6.78899e-07	6.16819	6.8626e-06	5.16351		+	24.0505	20.6267	0.405901	0.900958	Intron-binding protein aquarius	15718000	10897000	13198000	0	24513000	23256000	0	0	0	0	0	0	23.9059	23.3774	23.6538	NA	24.547	24.4711	NA	NA	NA	NA	NA	NA	23.952	23.4789	23.703	NA	24.4969	24.3811
O60462;C9JH98	O60462	NRP2	sp|O60462|NRP2_HUMAN Neuropilin-2 OS=Homo sapiens OX=9606 GN=NRP2 PE=1 SV=3		+			-0.989692	0.00418848	2.37794	0.0131125	1.88232			26.5915	27.5812	0.370026	0.564857	Neuropilin-2	139030000	65155000	116030000	98318000	115210000	96436000	195550000	277610000	91536000	248270000	189450000	261120000	27.0508	25.9574	26.7899	26.551	26.7797	26.5231	27.543	28.0485	26.4478	27.8873	27.4972	27.9601	27.0969	26.0589	26.8391	26.3914	26.7295	26.4331
O60476;H0Y7H1;H0Y543;Q5T9E3	O60476;H0Y7H1	MAN1A2	sp|O60476|MA1A2_HUMAN Mannosyl-oligosaccharide 1,2-alpha-mannosidase IB OS=Homo sapiens OX=9606 GN=MAN1A2 PE=1 SV=1;tr|H0Y7H1|H0Y7H1_HUMAN alpha-1,2-Mannosidase (Fragment) OS=Homo sapiens OX=9606 GN=MAN1A2 PE=1 SV=2		+	+		-0.285459	0.683852	0.165038	0.75345	0.122946			25.1409	25.4263	1.30603	1.33584	Mannosyl-oligosaccharide 1,2-alpha-mannosidase IB;alpha-1,2-Mannosidase	70044000	25363000	39725000	7724800	69494000	72692000	0	26973000	0	114410000	0	183560000	26.0618	24.5962	25.2435	22.8811	26.0504	26.1153	NA	24.685	NA	26.7696	NA	27.4517	26.1078	24.6977	25.2927	22.7215	26.0002	26.0253
O60488;H0Y9A0;D6RF95;D6RD96;D6RDA8	O60488	ACSL4	sp|O60488|ACSL4_HUMAN Long-chain-fatty-acid--CoA ligase 4 OS=Homo sapiens OX=9606 GN=ACSL4 PE=1 SV=2		+	+		2.25738	2.54183e-05	4.59485	0.000162794	3.78836			27.1227	24.8654	0.854847	0.277715	Long-chain-fatty-acid--CoA ligase 4	67719000	116410000	102730000	454310000	150400000	189040000	22560000	39903000	36641000	0	24931000	30118000	26.0131	26.7946	26.6143	28.7591	27.1642	27.4941	24.4273	25.25	25.127	NA	24.5714	24.8441	26.0591	26.8961	26.6634	28.5995	27.1141	27.4041
O60503;I3NI20;I3L342	O60503	ADCY9	sp|O60503|ADCY9_HUMAN Adenylate cyclase type 9 OS=Homo sapiens OX=9606 GN=ADCY9 PE=1 SV=4		+	+		1.2901	0.000566752	3.24661	0.00246399	2.60836			26.1497	24.8596	0.392523	0.546519	Adenylate cyclase type 9	99943000	56458000	96133000	71651000	82707000	56874000	0	53223000	0	40123000	0	33424000	26.5746	25.7507	26.5185	26.0945	26.3015	25.7613	NA	25.6655	NA	25.2579	NA	24.9944	26.6207	25.8522	26.5677	25.9349	26.2514	25.6713
O60506;F6UXX1	O60506	SYNCRIP	sp|O60506|HNRPQ_HUMAN Heterogeneous nuclear ribonucleoprotein Q OS=Homo sapiens OX=9606 GN=SYNCRIP PE=1 SV=2		+			-0.339025	0.190661	0.719738	0.27785	0.55619			27.4663	27.8053	0.305985	0.442038	Heterogeneous nuclear ribonucleoprotein Q	141440000	220840000	140580000	253120000	183560000	214010000	293960000	190680000	266050000	165660000	327770000	191470000	27.0756	27.7184	27.0668	27.9152	27.4517	27.6731	28.131	27.5066	27.9871	27.3037	28.2881	27.5125	27.1217	27.8199	27.116	27.7557	27.4015	27.5831
O60568;H7C2V1;H7C2S8;C9JU11;H7C0B8;C9JIX5;H7C2A8	O60568	PLOD3	sp|O60568|PLOD3_HUMAN Multifunctional procollagen lysine hydroxylase and glycosyltransferase LH3 OS=Homo sapiens OX=9606 GN=PLOD3 PE=1 SV=1		+			1.91977	0.00957588	2.01882	0.0260005	1.58502			27.6259	25.7062	0.882292	1.4729	Procollagen-lysine,2-oxoglutarate 5-dioxygenase 3	352850000	129570000	150710000	100040000	262710000	468270000	21357000	89856000	19743000	92304000	26948000	265880000	28.3945	26.9492	27.1672	26.576	27.9689	28.8028	24.3482	26.4211	24.2348	26.4599	24.6837	27.9862	28.4405	27.0506	27.2163	26.4164	27.9187	28.7128
O60637;H0YKJ9;H0YMH8	O60637;H0YKJ9;H0YMH8	TSPAN3	sp|O60637|TSN3_HUMAN Tetraspanin-3 OS=Homo sapiens OX=9606 GN=TSPAN3 PE=2 SV=1;tr|H0YKJ9|H0YKJ9_HUMAN Tetraspanin-3 OS=Homo sapiens OX=9606 GN=TSPAN3 PE=1 SV=1;tr|H0YMH8|H0YMH8_HUMAN Tetraspanin-3 OS=Homo sapiens OX=9606 GN=TSPAN3 PE=1 SV=1		+	+		2.25961	1.96372e-05	4.70692	0.000130242	3.88525			27.5867	25.3271	0.545502	0.680339	Tetraspanin-3	326710000	154200000	192550000	123990000	261190000	229280000	23176000	61905000	0	65214000	0	68999000	28.2834	27.2002	27.5207	26.8856	27.9605	27.7725	24.4661	25.8836	NA	25.9587	NA	26.0401	28.3295	27.3017	27.5698	26.7261	27.9104	27.6826
O60645;D6RB59;H0Y995;D6RBR9	O60645;D6RB59	EXOC3	sp|O60645|EXOC3_HUMAN Exocyst complex component 3 OS=Homo sapiens OX=9606 GN=EXOC3 PE=1 SV=3;tr|D6RB59|D6RB59_HUMAN Exocyst complex component 3 OS=Homo sapiens OX=9606 GN=EXOC3 PE=1 SV=1		+	+		1.76226	0.0397079	1.40112	0.0807635	1.09278			29.4008	27.6386	0.370645	2.08077	Exocyst complex component 3	737150000	497280000	815830000	1024300000	843100000	527410000	0	1153900000	0	769140000	0	529860000	29.4574	28.8895	29.6037	29.932	29.6511	28.9743	NA	30.1039	NA	29.5187	NA	28.981	29.5034	28.991	29.6528	29.7724	29.601	28.8844
O60664;K7ERZ3;K7EL96;K7ER39;K7EJD0	O60664;K7ERZ3	PLIN3	sp|O60664|PLIN3_HUMAN Perilipin-3 OS=Homo sapiens OX=9606 GN=PLIN3 PE=1 SV=3;tr|K7ERZ3|K7ERZ3_HUMAN Perilipin-3 (Fragment) OS=Homo sapiens OX=9606 GN=PLIN3 PE=1 SV=1		+	+		-1.87199	2.99219e-06	5.52401	2.52307e-05	4.59807			25.1685	27.0405	0.3218	0.408252	Perilipin-3	28154000	0	38301000	0	30728000	0	145450000	108500000	166290000	103980000	200000000	118050000	24.7468	NA	25.1909	NA	24.8731	NA	27.1159	26.6931	27.3091	26.6317	27.5754	26.8148	24.7929	NA	25.24	NA	24.8229	NA
O60701;E7ER83;E7ETF4;E7EV97;E7ER95;D6RHF4;E9PBD2	O60701	UGDH	sp|O60701|UGDH_HUMAN UDP-glucose 6-dehydrogenase OS=Homo sapiens OX=9606 GN=UGDH PE=1 SV=1		+			0.839896	0.0352972	1.45226	0.073576	1.13326			28.8339	27.994	0.424049	0.79855	UDP-glucose 6-dehydrogenase	552820000	273540000	573250000	565850000	640390000	410350000	380410000	181430000	430280000	149050000	465530000	164910000	29.0422	28.0272	29.0946	29.0758	29.2544	28.6123	28.503	27.4348	28.6807	27.1512	28.7943	27.2971	29.0883	28.1287	29.1437	28.9163	29.2042	28.5223
O60749;D6RC15	O60749	SNX2	sp|O60749|SNX2_HUMAN Sorting nexin-2 OS=Homo sapiens OX=9606 GN=SNX2 PE=1 SV=2		+	+		-0.584416	0.00997618	2.00104	0.0270001	1.56864			24.2863	24.8707	0.209233	0.26078	Sorting nexin-2	0	0	0	18756000	0	0	26597000	33429000	23260000	32367000	41294000	28082000	NA	NA	NA	24.1608	NA	NA	24.6648	24.9946	24.4713	24.948	25.2994	24.7431	NA	NA	NA	24.0013	NA	NA
O60763;REV__R4GMN2;REV__Q5VZ89	O60763	USO1	sp|O60763|USO1_HUMAN General vesicular transport factor p115 OS=Homo sapiens OX=9606 GN=USO1 PE=1 SV=2		+			-0.346158	0.303189	0.518287	0.398395	0.399686			23.7782	24.1244	0.646592	0.463258	General vesicular transport factor p115	13499000	13182000	19416000	15511000	25322000	7017600	12637000	13258000	16606000	27860000	17270000	26021000	23.6863	23.6521	24.2107	23.8868	24.5939	22.7425	23.5912	23.6604	23.9852	24.7317	24.0418	24.6332	23.7324	23.7536	24.2599	23.7272	24.5437	22.6526
O60784;B0QY01;V9GYF4;B0QY02;Q6UW50;V9GZ68;H7BYN7;F8WB30;F8WAW7;F8WE29;F8WBB0	O60784;B0QY01	TOM1	sp|O60784|TOM1_HUMAN Target of Myb protein 1 OS=Homo sapiens OX=9606 GN=TOM1 PE=1 SV=2;tr|B0QY01|B0QY01_HUMAN Target of Myb protein 1 (Fragment) OS=Homo sapiens OX=9606 GN=TOM1 PE=1 SV=8		+	+		2.48818	0.000372555	3.42881	0.00171221	2.76644			25.2832	22.795	1.2057	0.708915	Target of Myb protein 1	14064000	115700000	32991000	94180000	19418000	50693000	0	0	0	0	0	4806800	23.7455	26.7858	24.9756	26.4889	24.2109	25.5953	NA	NA	NA	NA	NA	22.1966	23.7916	26.8873	25.0247	26.3294	24.1607	25.5053
U3KQK0;Q99880;Q99879;Q99877;Q93079;Q5QNW6;P62807;P58876;P57053;O60814;Q96A08;A0A2R8Y619	U3KQK0;Q99880;Q99879;Q99877;Q93079;Q5QNW6;P62807;P58876;P57053;O60814;Q96A08	HIST1H2BN;HIST1H2BL;HIST1H2BM;HIST1H2BH;HIST2H2BF;HIST1H2BC;HIST1H2BD;H2BFS;HIST1H2BK;HIST1H2BA	tr|U3KQK0|U3KQK0_HUMAN Histone H2B OS=Homo sapiens OX=9606 GN=H2BC15 PE=1 SV=1;sp|Q99880|H2B1L_HUMAN Histone H2B type 1-L OS=Homo sapiens OX=9606 GN=H2BC13 PE=1 SV=3;sp|Q99879|H2B1M_HUMAN Histone H2B type 1-M OS=Homo sapiens OX=9606 GN=H2BC14 PE=1 SV=3;sp|		+			1.82461	0.0208453	1.68099	0.0481133	1.31773			29.9669	28.1423	0.741363	1.74262	Histone H2B;Histone H2B type 1-L;Histone H2B type 1-M;Histone H2B type 1-N;Histone H2B type 1-H;Histone H2B type 2-F;Histone H2B type 1-C/E/F/G/I;Histone H2B type 1-D;Histone H2B type F-S;Histone H2B type 1-K;Histone H2B type 1-A	1322900000	1202400000	924370000	430930000	1418500000	1595800000	63240000	1108800000	196350000	882140000	81953000	632530000	30.3011	30.1633	29.7839	28.6829	30.4017	30.5716	25.9143	30.0464	27.5489	29.7164	26.2883	29.2366	30.3471	30.2648	29.833	28.5233	30.3516	30.4817
O60832;C9IYT0;H7C0M1;H7C2Q9;H7C2Q2;H7BZF2	O60832;C9IYT0	DKC1	sp|O60832|DKC1_HUMAN H/ACA ribonucleoprotein complex subunit DKC1 OS=Homo sapiens OX=9606 GN=DKC1 PE=1 SV=3;tr|C9IYT0|C9IYT0_HUMAN H/ACA ribonucleoprotein complex subunit DKC1 (Fragment) OS=Homo sapiens OX=9606 GN=DKC1 PE=1 SV=8		+	+		0.327059	0.352413	0.452948	0.447991	0.34873			24.0728	23.7457	0.826012	0.185295	H/ACA ribonucleoprotein complex subunit 4	9386700	0	22617000	12288000	45122000	13448000	0	0	0	0	0	17583000	23.1622	NA	24.4309	23.5507	25.4273	23.6809	NA	NA	NA	NA	NA	24.0677	23.2082	NA	24.48	23.3912	25.3772	23.5909
O60861;A0A0A0MS68;J3KS47;J3QLH8;J3KTB1;J3QS26	O60861	GAS7	sp|O60861|GAS7_HUMAN Growth arrest-specific protein 7 OS=Homo sapiens OX=9606 GN=GAS7 PE=1 SV=3		+	+		0.0751519	0.83736	0.0770877	0.879831	0.0556006			25.0245	24.9494	0.619184	0.663965	Growth arrest-specific protein 7	26718000	24183000	0	87960000	30890000	38819000	0	68077000	0	46292000	0	30075000	24.6713	24.5275	NA	26.3903	24.8806	25.2103	NA	26.0207	NA	25.4643	NA	24.8421	24.7174	24.629	NA	26.2308	24.8305	25.1203
O60884;A0A087WT48;I3L320	O60884	DNAJA2	sp|O60884|DNJA2_HUMAN DnaJ homolog subfamily A member 2 OS=Homo sapiens OX=9606 GN=DNAJA2 PE=1 SV=1		+			1.47803	0.14593	0.835854	0.225896	0.646091			28.0433	26.5653	1.2601	2.31733	DnaJ homolog subfamily A member 2	111230000	411040000	123730000	877430000	144740000	669650000	380750000	26215000	425490000	27161000	430040000	17993000	26.729	28.6147	26.8826	29.7087	27.1089	29.3188	28.5043	24.6439	28.6645	24.695	28.6799	24.1009	26.775	28.7162	26.9318	29.5491	27.0587	29.2289
O75044;A0A286YEY3;P0DJJ0;A0A075B7C8	O75044	SRGAP2	sp|O75044|SRGP2_HUMAN SLIT-ROBO Rho GTPase-activating protein 2 OS=Homo sapiens OX=9606 GN=SRGAP2 PE=1 SV=3		+			1.10747	0.010271	1.98839	0.0277086	1.55739			28.992	27.8846	0.884475	0.320087	SLIT-ROBO Rho GTPase-activating protein 2	833890000	307420000	992980000	444580000	884300000	248590000	252670000	274220000	339130000	221460000	228650000	181150000	29.6353	28.1956	29.8872	28.7279	29.72	27.8892	27.9127	28.0308	28.3373	27.7225	27.7686	27.4326	29.6813	28.2971	29.9363	28.5683	29.6698	27.7992
O75051	O75051	PLXNA2	sp|O75051|PLXA2_HUMAN Plexin-A2 OS=Homo sapiens OX=9606 GN=PLXNA2 PE=1 SV=4		+	+	+	7.6817	6.91394e-07	6.16027	6.94706e-06	5.1582		+	28.4088	20.7271	2.34676	0.403425	Plexin-A2	1554500000	86662000	1912700000	86931000	1236300000	79437000	0	0	0	0	0	0	30.5338	26.3689	30.833	26.3734	30.2034	26.2433	NA	NA	NA	NA	NA	NA	30.5799	26.4704	30.8821	26.2138	30.1532	26.1533
O75054	O75054	IGSF3	sp|O75054|IGSF3_HUMAN Immunoglobulin superfamily member 3 OS=Homo sapiens OX=9606 GN=IGSF3 PE=2 SV=3		+	+		-3.97584	0.000145371	3.83752	0.000748262	3.12595			24.8731	28.849	0.980042	1.80913	Immunoglobulin superfamily member 3	43507000	49358000	53074000	18340000	37880000	11422000	0	2162900000	0	1398100000	0	1158500000	25.3747	25.5568	25.6615	24.1285	25.1749	23.4453	NA	31.0103	NA	30.3808	NA	30.1096	25.4208	25.6583	25.7106	23.9689	25.1248	23.3553
O75083;D6RD66	O75083	WDR1	sp|O75083|WDR1_HUMAN WD repeat-containing protein 1 OS=Homo sapiens OX=9606 GN=WDR1 PE=1 SV=4		+			-0.598159	0.0079032	2.1022	0.0221026	1.65556			30.16	30.7582	0.198733	0.250916	WD repeat-containing protein 1	1245300000	950410000	1302400000	1558100000	1231900000	1082300000	1851700000	1942800000	1862300000	1538300000	2266400000	1430200000	30.2138	29.824	30.2785	30.5371	30.1982	30.0115	30.7862	30.8555	30.7944	30.5187	31.0778	30.4136	30.2599	29.9255	30.3277	30.3776	30.1481	29.9215
O75084	O75084	FZD7	sp|O75084|FZD7_HUMAN Frizzled-7 OS=Homo sapiens OX=9606 GN=FZD7 PE=1 SV=2		+	+		-0.32095	0.458985	0.338202	0.552098	0.257984			24.8732	25.1942	0.295594	1.05492	Frizzled-7	37796000	0	26923000	0	22570000	0	69560000	22914000	82035000	18808000	63790000	18997000	25.1717	NA	24.6823	NA	24.4279	NA	26.0518	24.4497	26.2897	24.1648	25.9268	24.1793	25.2178	NA	24.7315	NA	24.3778	NA
O75096	O75096	LRP4	sp|O75096|LRP4_HUMAN Low-density lipoprotein receptor-related protein 4 OS=Homo sapiens OX=9606 GN=LRP4 PE=1 SV=4		+	+		-1.32357	0.243229	0.613985	0.337025	0.472338			25.891	27.2146	2.6773	1.3471	Low-density lipoprotein receptor-related protein 4	10054000	362840000	8477500	226550000	0	475570000	0	388660000	0	326010000	0	399880000	23.2613	28.4348	23.0152	27.7553	NA	28.8251	NA	28.5339	NA	28.2803	NA	28.575	23.3073	28.5362	23.0644	27.5957	NA	28.7351
O75110;A0A0A0MR22	O75110;A0A0A0MR22	ATP9A	sp|O75110|ATP9A_HUMAN Probable phospholipid-transporting ATPase IIA OS=Homo sapiens OX=9606 GN=ATP9A PE=1 SV=3;tr|A0A0A0MR22|A0A0A0MR22_HUMAN Phospholipid-transporting ATPase OS=Homo sapiens OX=9606 GN=ATP9A PE=1 SV=1		+	+		0.610451	0.0351016	1.45467	0.0732592	1.13514			23.9459	23.3355	0.516881	0.278028	Probable phospholipid-transporting ATPase IIA;Phospholipid-transporting ATPase	14991000	0	11666000	11136000	23392000	27156000	0	0	0	0	0	12785000	23.8376	NA	23.4758	23.4087	24.4795	24.6948	NA	NA	NA	NA	NA	23.6079	23.8837	NA	23.525	23.2492	24.4294	24.6048
O75116;E9PF63;Q14DU5;D6REE7;C9JFJ0	O75116;E9PF63	ROCK2	sp|O75116|ROCK2_HUMAN Rho-associated protein kinase 2 OS=Homo sapiens OX=9606 GN=ROCK2 PE=1 SV=4;tr|E9PF63|E9PF63_HUMAN Rho-associated protein kinase 2 OS=Homo sapiens OX=9606 GN=ROCK2 PE=1 SV=1		+			-0.977185	0.00174742	2.7576	0.00641612	2.19273			26.603	27.5802	0.395937	0.382441	Rho-associated protein kinase 2	88751000	113910000	96394000	171910000	70979000	101310000	230410000	309070000	152340000	194410000	196250000	146870000	26.4033	26.7633	26.5224	27.3571	26.0809	26.5942	27.7796	28.2034	27.1827	27.5345	27.5481	27.13	26.4493	26.8648	26.5716	27.1975	26.0307	26.5042
O75131;A0A087WYQ3;E5RHZ0;A0A087WXR6;H0YB26;A0A087WUS8;E5RFT7	O75131;A0A087WYQ3	CPNE3	sp|O75131|CPNE3_HUMAN Copine-3 OS=Homo sapiens OX=9606 GN=CPNE3 PE=1 SV=1;tr|A0A087WYQ3|A0A087WYQ3_HUMAN Copine-3 (Fragment) OS=Homo sapiens OX=9606 GN=CPNE3 PE=1 SV=1		+			-0.754533	0.00401796	2.39599	0.0126494	1.89793			29.5535	30.308	0.292231	0.314092	Copine-3	862060000	490570000	876560000	945330000	852680000	860130000	1135200000	1450900000	1055800000	1473600000	1908900000	1050300000	29.6832	28.8699	29.7073	29.8162	29.6674	29.68	30.0803	30.4343	29.9757	30.4567	30.8301	29.9682	29.7293	28.9714	29.7564	29.6567	29.6173	29.59
O75146;H0YH66	O75146	HIP1R	sp|O75146|HIP1R_HUMAN Huntingtin-interacting protein 1-related protein OS=Homo sapiens OX=9606 GN=HIP1R PE=1 SV=2		+	+	+	5.81022	4.98175e-10	9.30262	2.57227e-08	7.58968		+	26.9662	21.156	0.64799	0.630436	Huntingtin-interacting protein 1-related protein	97676000	188340000	91100000	217410000	74712000	200420000	0	0	0	0	0	0	26.5415	27.4888	26.4409	27.6958	26.1548	27.5785	NA	NA	NA	NA	NA	NA	26.5876	27.5903	26.4901	27.5363	26.1047	27.4885
O75165;A0A3B3IRM0;H0Y8Q2;H0YA63	O75165	DNAJC13	sp|O75165|DJC13_HUMAN DnaJ homolog subfamily C member 13 OS=Homo sapiens OX=9606 GN=DNAJC13 PE=1 SV=5		+			2.70793	0.0110931	1.95495	0.0293405	1.53253			28.8927	26.1848	0.513407	2.47148	DnaJ homolog subfamily C member 13	464560000	609040000	353850000	405270000	430700000	942030000	14860000	458120000	14747000	307630000	16686000	355950000	28.7913	29.182	28.3986	28.5943	28.6821	29.8112	23.8249	28.7712	23.8139	28.1966	23.9921	28.4071	28.8373	29.2834	28.4477	28.4347	28.632	29.7212
O75223;M0QZK8;B8ZZK2;H7BZK5	O75223;M0QZK8	GGCT	sp|O75223|GGCT_HUMAN Gamma-glutamylcyclotransferase OS=Homo sapiens OX=9606 GN=GGCT PE=1 SV=1;tr|M0QZK8|M0QZK8_HUMAN Uncharacterized protein OS=Homo sapiens OX=9606 PE=4 SV=1		+	+	+	-3.61555	8.85491e-09	8.05282	2.09275e-07	6.67928	+		20.8448	24.4604	0.339125	0.566133	Gamma-glutamylcyclotransferase	0	0	0	0	0	0	17537000	45345000	0	17476000	15526000	30455000	NA	NA	NA	NA	NA	NA	24.0639	25.4344	NA	24.0589	23.8882	24.8602	NA	NA	NA	NA	NA	NA
O75340;A0A024QZ42;H0Y9X3;A0A087WZ38;E7EPW6	O75340;A0A024QZ42	PDCD6	sp|O75340|PDCD6_HUMAN Programmed cell death protein 6 OS=Homo sapiens OX=9606 GN=PDCD6 PE=1 SV=1;tr|A0A024QZ42|A0A024QZ42_HUMAN HCG1985580, isoform CRA_c OS=Homo sapiens OX=9606 GN=PDCD6 PE=1 SV=1		+			0.427417	0.266811	0.573797	0.361347	0.442076			28.5508	28.1234	0.900276	0.260934	Programmed cell death protein 6	764010000	178070000	714520000	245880000	554090000	299810000	319640000	345670000	278130000	226160000	334990000	249940000	29.509	27.4079	29.4124	27.8734	29.0455	28.1595	28.2519	28.3648	28.0512	27.7528	28.3195	27.897	29.5551	27.5094	29.4615	27.7138	28.9954	28.0695
O75351;K7EL71;K7EKZ3	O75351	VPS4B	sp|O75351|VPS4B_HUMAN Vacuolar protein sorting-associated protein 4B OS=Homo sapiens OX=9606 GN=VPS4B PE=1 SV=2		+			1.41484	0.000262934	3.58015	0.00127515	2.89444			29.2929	27.878	0.393062	0.548861	Vacuolar protein sorting-associated protein 4B	550540000	698590000	480010000	1103000000	525930000	811820000	304360000	216620000	347840000	181480000	341840000	147450000	29.0363	29.3799	28.8385	30.0388	28.9703	29.5966	28.1812	27.6906	28.3738	27.4352	28.3487	27.1357	29.0823	29.4814	28.8876	29.8792	28.9201	29.5066
O75369;E7EN95;A0A0A0MT44;H7C5L4;A0A0C4DGA1	O75369;E7EN95	FLNB	sp|O75369|FLNB_HUMAN Filamin-B OS=Homo sapiens OX=9606 GN=FLNB PE=1 SV=2;tr|E7EN95|E7EN95_HUMAN Filamin-B OS=Homo sapiens OX=9606 GN=FLNB PE=1 SV=1		+	+		-0.0589875	0.891	0.0501225	0.921194	0.0356491			24.4528	24.5118	1.05436	0.314159	Filamin-B	0	78731000	20381000	19718000	0	9551400	30164000	30676000	21863000	18689000	21141000	21831000	NA	26.2304	24.2807	24.233	NA	23.1873	24.8463	24.8706	24.382	24.1557	24.3335	24.3799	NA	26.3319	24.3299	24.0734	NA	23.0973
O75400;A0A3F2YNY6;F5H578;H0YG38;H7C2N3;F8VU11;Q6NWY9	O75400;A0A3F2YNY6	PRPF40A	sp|O75400|PR40A_HUMAN Pre-mRNA-processing factor 40 homolog A OS=Homo sapiens OX=9606 GN=PRPF40A PE=1 SV=2;tr|A0A3F2YNY6|A0A3F2YNY6_HUMAN Pre-mRNA-processing factor 40 homolog A OS=Homo sapiens OX=9606 GN=PRPF40A PE=1 SV=1		+	+	+	4.09544	1.29304e-06	5.88839	1.22583e-05	4.91157		+	24.5542	20.4587	1.0805	0.714197	Pre-mRNA-processing factor 40 homolog A	21804000	10209000	16046000	15999000	62054000	67682000	0	0	0	0	0	0	24.3781	23.2833	23.9357	23.9315	25.887	26.0123	NA	NA	NA	NA	NA	NA	24.4241	23.3848	23.9849	23.7719	25.8369	25.9223
O75487	O75487	GPC4	sp|O75487|GPC4_HUMAN Glypican-4 OS=Homo sapiens OX=9606 GN=GPC4 PE=1 SV=4		+			0.872595	0.146974	0.832758	0.227093	0.643796			27.4504	26.5778	1.34126	0.722036	Glypican-4;Secreted glypican-4	369290000	75774000	486520000	96320000	416370000	74849000	50634000	183150000	65018000	168730000	72479000	127530000	28.4602	26.1752	28.8579	26.5213	28.6333	26.1575	25.5936	27.4485	25.9543	27.3301	26.1111	26.9263	28.5062	26.2767	28.9071	26.3618	28.5831	26.0675
O75533;H7C341;B4DGZ4;A0A494C1M2;F8WC19	O75533	SF3B1	sp|O75533|SF3B1_HUMAN Splicing factor 3B subunit 1 OS=Homo sapiens OX=9606 GN=SF3B1 PE=1 SV=3		+	+		2.13223	0.0345115	1.46204	0.0725694	1.13925			28.2686	26.1364	0.837258	2.3442	Splicing factor 3B subunit 1	400350000	140650000	207060000	265900000	681120000	581550000	0	193860000	13241000	367510000	0	461870000	28.5767	27.0675	27.6255	27.9863	29.3433	29.1153	NA	27.5304	23.6585	28.4532	NA	28.7829	28.6227	27.169	27.6746	27.8267	29.2932	29.0254
O75643;A0A494C1A5	O75643;A0A494C1A5	SNRNP200	sp|O75643|U520_HUMAN U5 small nuclear ribonucleoprotein 200 kDa helicase OS=Homo sapiens OX=9606 GN=SNRNP200 PE=1 SV=2;tr|A0A494C1A5|A0A494C1A5_HUMAN U5 small nuclear ribonucleoprotein 200 kDa helicase (Fragment) OS=Homo sapiens OX=9606 GN=SNRNP200 PE=1 SV		+	+		1.97017	0.000801911	3.09587	0.00329806	2.48174			28.8751	26.9049	0.636004	1.01293	U5 small nuclear ribonucleoprotein 200 kDa helicase	477650000	248270000	390620000	448600000	845420000	870830000	0	237800000	0	189090000	0	300630000	28.8314	27.8873	28.5412	28.7409	29.6551	29.6978	NA	27.8252	NA	27.4945	NA	28.1634	28.8774	27.9888	28.5903	28.5813	29.6049	29.6078
O75695	O75695	RP2	sp|O75695|XRP2_HUMAN Protein XRP2 OS=Homo sapiens OX=9606 GN=RP2 PE=1 SV=4		+			0.413962	0.28231	0.549274	0.379276	0.421044			27.7941	27.3802	0.567377	0.74875	Protein XRP2	286920000	122110000	347050000	199440000	331910000	212060000	106890000	304680000	82866000	322450000	148150000	205200000	28.0961	26.8636	28.3706	27.5714	28.3062	27.6599	26.6716	28.1827	26.3043	28.2645	27.1425	27.6125	28.1421	26.9651	28.4197	27.4118	28.2561	27.5699
O75718;C9JP16	O75718;C9JP16	CRTAP	sp|O75718|CRTAP_HUMAN Cartilage-associated protein OS=Homo sapiens OX=9606 GN=CRTAP PE=1 SV=1;tr|C9JP16|C9JP16_HUMAN Cartilage-associated protein OS=Homo sapiens OX=9606 GN=CRTAP PE=1 SV=1		+	+		-0.0666441	0.894811	0.0482684	0.92286	0.034864			24.1889	24.2556	0.457124	1.2323	Cartilage-associated protein	14127000	0	0	18860000	0	38082000	6383900	18729000	17085000	46462000	10036000	63106000	23.752	NA	NA	24.1688	NA	25.1826	22.606	24.1588	24.0262	25.4695	23.2587	25.9113	23.798	NA	NA	24.0093	NA	25.0926
O75822;H0YLP3;H0YGJ7	O75822	EIF3J	sp|O75822|EIF3J_HUMAN Eukaryotic translation initiation factor 3 subunit J OS=Homo sapiens OX=9606 GN=EIF3J PE=1 SV=2		+	+		-0.230092	0.322301	0.491738	0.416017	0.380889			25.592	25.8221	0.29213	0.351072	Eukaryotic translation initiation factor 3 subunit J	59398000	0	42465000	0	71631000	45386000	46964000	88364000	51622000	77965000	0	45657000	25.8239	NA	25.3398	NA	26.0941	25.4357	25.4851	26.397	25.6215	26.2163	NA	25.4443	25.87	NA	25.3889	NA	26.0439	25.3458
O75844	O75844	ZMPSTE24	sp|O75844|FACE1_HUMAN CAAX prenyl protease 1 homolog OS=Homo sapiens OX=9606 GN=ZMPSTE24 PE=1 SV=2		+	+		-0.608794	0.287895	0.540767	0.383633	0.416084			26.1592	26.768	1.14898	0.925897	CAAX prenyl protease 1 homolog	115140000	49857000	50369000	26452000	98456000	252630000	0	146330000	0	200390000	0	277100000	26.7788	25.5713	25.586	24.6569	26.553	27.9125	NA	27.1247	NA	27.5782	NA	28.0458	26.8249	25.6728	25.6352	24.4973	26.5028	27.8225
O75874;C9J4N6;C9JLU6;C9JJE5	O75874;C9J4N6	IDH1	sp|O75874|IDHC_HUMAN Isocitrate dehydrogenase [NADP] cytoplasmic OS=Homo sapiens OX=9606 GN=IDH1 PE=1 SV=2;tr|C9J4N6|C9J4N6_HUMAN Isocitrate dehydrogenase [NADP] cytoplasmic (Fragment) OS=Homo sapiens OX=9606 GN=IDH1 PE=1 SV=1		+			-0.753491	0.00076512	3.11627	0.00318578	2.49678			28.1905	28.9439	0.17756	0.138712	Isocitrate dehydrogenase [NADP] cytoplasmic	313950000	237270000	333080000	371950000	333260000	288480000	558370000	531280000	519200000	463850000	508670000	485930000	28.226	27.822	28.3113	28.4705	28.3121	28.1039	29.0566	28.9849	28.9517	28.7891	28.9222	28.8562	28.272	27.9234	28.3604	28.311	28.2619	28.0139
O75882	O75882	ATRN	sp|O75882|ATRN_HUMAN Attractin OS=Homo sapiens OX=9606 GN=ATRN PE=1 SV=2		+			0.88575	0.0038497	2.41457	0.0122655	1.91131			27.5299	26.6442	0.409735	0.38512	Attractin	269700000	126420000	257780000	185420000	176070000	198250000	96588000	164020000	66645000	118420000	97847000	101300000	28.0068	26.9136	27.9416	27.4662	27.3916	27.5627	26.5253	27.2893	25.99	26.8193	26.544	26.5941	28.0528	27.0151	27.9907	27.3067	27.3414	27.4728
O75886	O75886	STAM2	sp|O75886|STAM2_HUMAN Signal transducing adapter molecule 2 OS=Homo sapiens OX=9606 GN=STAM2 PE=1 SV=1		+	+		1.27426	0.137422	0.861942	0.215308	0.66694			27.3769	26.1026	1.86869	1.1797	Signal transducing adapter molecule 2	51021000	359960000	52388000	666580000	58147000	807170000	172260000	0	132780000	0	130110000	29431000	25.6046	28.4233	25.6427	29.3122	25.7932	29.5883	27.36	NA	26.9845	NA	26.9552	24.8108	25.6506	28.5247	25.6919	29.1526	25.7431	29.4983
O75915;F8WF90;C9JQU6;F8WF33	O75915	ARL6IP5	sp|O75915|PRAF3_HUMAN PRA1 family protein 3 OS=Homo sapiens OX=9606 GN=ARL6IP5 PE=1 SV=1		+			-0.044109	0.942542	0.0256994	0.95767	0.0187843			25.5676	25.6117	0.925132	1.33364	PRA1 family protein 3	70500000	62996000	67332000	15271000	59628000	59649000	30355000	46927000	18391000	109060000	27151000	218070000	26.0711	25.9088	26.0048	23.8643	25.8295	25.83	24.8554	25.4839	24.1325	26.7005	24.6945	27.7002	26.1172	26.0102	26.0539	23.7047	25.7793	25.74
O75955;A0A140T9R1;A2AB10;A2AB09;A0A140T9X0;A2AB12;A0A140T9W4;A0A0G2JJQ6;A2AB13;A0A140T959;A2AB11;A0A140T9C3;A0A140T910;A0A140T957;A0A140T9B1;A0A140T974;A0A140T907;A0A140T905;A2ABJ5	O75955;A0A140T9R1;A2AB10;A2AB09;A0A140T9X0;A2AB12	FLOT1	sp|O75955|FLOT1_HUMAN Flotillin-1 OS=Homo sapiens OX=9606 GN=FLOT1 PE=1 SV=3;tr|A0A140T9R1|A0A140T9R1_HUMAN Flotillin (Fragment) OS=Homo sapiens OX=9606 GN=FLOT1 PE=1 SV=1;tr|A2AB10|A2AB10_HUMAN Flotillin (Fragment) OS=Homo sapiens OX=9606 GN=FLOT1 PE=1 SV		+			1.16181	0.00358432	2.44559	0.011611	1.93513			29.743	28.5812	0.634721	0.504618	Flotillin-1	919190000	1059700000	527260000	863330000	652070000	1955300000	264620000	395920000	365600000	661730000	274230000	562110000	29.7758	29.981	28.9739	29.6853	29.2805	30.8647	27.9793	28.5606	28.4457	29.3017	28.0308	29.0663	29.8218	30.0825	29.0231	29.5258	29.2303	30.7748
O75962;E7EPJ7;E7EWP2;F5H228;A0A087X139;C9IZQ6;H7BXZ5;O60229;H7C0I9;Q86VW2	O75962;E7EPJ7;E7EWP2	TRIO	sp|O75962|TRIO_HUMAN Triple functional domain protein OS=Homo sapiens OX=9606 GN=TRIO PE=1 SV=2;tr|E7EPJ7|E7EPJ7_HUMAN Triple functional domain protein (Fragment) OS=Homo sapiens OX=9606 GN=TRIO PE=1 SV=2;tr|E7EWP2|E7EWP2_HUMAN Triple functional domain pro		+	+		3.49943	7.38634e-08	7.13157	1.07776e-06	5.96748			27.0458	23.5464	0.700796	0.389083	Triple functional domain protein	145330000	74815000	173520000	250200000	210400000	76496000	0	16684000	0	8742900	0	0	27.1148	26.1568	27.3705	27.8985	27.6486	26.1889	NA	23.992	NA	23.0597	NA	NA	27.1608	26.2583	27.4197	27.7389	27.5984	26.0989
O75976;J3QQJ4;J3QRJ9	O75976	CPD	sp|O75976|CBPD_HUMAN Carboxypeptidase D OS=Homo sapiens OX=9606 GN=CPD PE=1 SV=2		+			1.08279	0.0702703	1.15323	0.128446	0.891279			29.2207	28.1379	0.965701	1.11473	Carboxypeptidase D	1040400000	571110000	397180000	284730000	546860000	1752400000	150290000	603450000	100480000	568310000	198080000	602640000	29.9545	29.0892	28.5652	28.085	29.0266	30.7067	27.1632	29.1687	26.5823	29.0821	27.5615	29.1667	30.0006	29.1907	28.6144	27.9255	28.9764	30.6167
O76021;J3QSV6;I3L3U9;I3L3C4;I3L234;I3L1A3;J3KPU7;I3L2F2;I3L4T8;I3L1Y4	O76021;J3QSV6;I3L3U9;I3L3C4	RSL1D1	sp|O76021|RL1D1_HUMAN Ribosomal L1 domain-containing protein 1 OS=Homo sapiens OX=9606 GN=RSL1D1 PE=1 SV=3;tr|J3QSV6|J3QSV6_HUMAN Ribosomal L1 domain-containing protein 1 (Fragment) OS=Homo sapiens OX=9606 GN=RSL1D1 PE=1 SV=1;tr|I3L3U9|I3L3U9_HUMAN Ribosom		+	+		0.887335	0.0703775	1.15257	0.128502	0.89109			26.1065	25.2191	1.0133	0.612761	Ribosomal L1 domain-containing protein 1	87319000	35566000	67866000	48158000	269300000	55882000	0	40398000	0	35687000	0	89389000	26.3798	25.084	26.0162	25.5213	28.0046	25.7359	NA	25.2678	NA	25.0889	NA	26.4136	26.4259	25.1855	26.0653	25.3617	27.9545	25.6459
O76094;D6RDY6;R4GNC1	O76094;D6RDY6	SRP72	sp|O76094|SRP72_HUMAN Signal recognition particle subunit SRP72 OS=Homo sapiens OX=9606 GN=SRP72 PE=1 SV=3;tr|D6RDY6|D6RDY6_HUMAN Signal recognition particle subunit SRP72 (Fragment) OS=Homo sapiens OX=9606 GN=SRP72 PE=1 SV=3		+	+		-0.491656	0.230551	0.637233	0.322925	0.490898			23.9676	24.4592	0.908283	0.432444	Signal recognition particle subunit SRP72	5782100	13139000	21049000	14875000	40819000	21555000	0	0	0	19422000	0	33319000	22.4632	23.6474	24.3272	23.8264	25.2827	24.3615	NA	NA	NA	24.2112	NA	24.9898	22.5092	23.7488	24.3764	23.6668	25.2326	24.2715
O94760;B4DYP1	O94760;B4DYP1	DDAH1	sp|O94760|DDAH1_HUMAN N(G),N(G)-dimethylarginine dimethylaminohydrolase 1 OS=Homo sapiens OX=9606 GN=DDAH1 PE=1 SV=3;tr|B4DYP1|B4DYP1_HUMAN N(G),N(G)-dimethylarginine dimethylaminohydrolase 1 OS=Homo sapiens OX=9606 GN=DDAH1 PE=1 SV=1		+			0.476371	0.168815	0.77259	0.253827	0.595462			27.9502	27.4738	0.771437	0.241183	N(G),N(G)-dimethylarginine dimethylaminohydrolase 1	418170000	155070000	446000000	176410000	386810000	165520000	158140000	263850000	152290000	202390000	177390000	171190000	28.6395	27.2083	28.7325	27.3944	28.527	27.3024	27.2366	27.9751	27.1822	27.5926	27.4023	27.351	28.6856	27.3098	28.7816	27.2348	28.4769	27.2125
O94776	O94776	MTA2	sp|O94776|MTA2_HUMAN Metastasis-associated protein MTA2 OS=Homo sapiens OX=9606 GN=MTA2 PE=1 SV=1		+	+		-0.404525	0.350723	0.455036	0.446859	0.349829			24.9157	25.3202	0.518287	0.956238	Metastasis-associated protein MTA2	26154000	0	30715000	32579000	62347000	21583000	0	46261000	0	64435000	0	122850000	24.6405	NA	24.8724	24.9574	25.8938	24.3634	NA	25.4633	NA	25.9413	NA	26.8723	24.6866	NA	24.9216	24.7979	25.8437	24.2734
O94804;H0YB71	O94804	STK10	sp|O94804|STK10_HUMAN Serine/threonine-protein kinase 10 OS=Homo sapiens OX=9606 GN=STK10 PE=1 SV=1		+			0.80258	0.0527864	1.27748	0.1024	0.989702			26.6807	25.8781	0.385455	0.882393	Serine/threonine-protein kinase 10	93819000	95069000	102310000	199710000	83575000	109260000	23442000	136110000	50610000	106140000	40013000	74709000	26.4834	26.5025	26.6084	27.5733	26.3166	26.7032	24.4826	27.0202	25.5929	26.6614	25.254	26.1548	26.5294	26.604	26.6575	27.4138	26.2664	26.6132
O94887;C9JWM9;C9JVQ5;H7C3E4;H7C447	O94887	FARP2	sp|O94887|FARP2_HUMAN FERM, ARHGEF and pleckstrin domain-containing protein 2 OS=Homo sapiens OX=9606 GN=FARP2 PE=1 SV=3		+			2.58294	1.91173e-05	4.71857	0.00012779	3.8935			27.5226	24.9397	0.718618	0.725717	FERM, RhoGEF and pleckstrin domain-containing protein 2	116220000	118920000	141610000	498370000	216010000	261920000	20984000	44928000	50388000	41148000	13569000	38988000	26.7923	26.8254	27.0773	28.8926	27.6865	27.9646	24.3228	25.4211	25.5866	25.2943	23.6938	25.2165	26.8383	26.9269	27.1265	28.7331	27.6364	27.8746
O94905;E5RHW4;E5RJ09	O94905;E5RHW4	ERLIN2	sp|O94905|ERLN2_HUMAN Erlin-2 OS=Homo sapiens OX=9606 GN=ERLIN2 PE=1 SV=1;tr|E5RHW4|E5RHW4_HUMAN Erlin-2 (Fragment) OS=Homo sapiens OX=9606 GN=ERLIN2 PE=1 SV=1		+	+		1.16005	0.0346859	1.45985	0.0728447	1.1376			26.2643	25.1042	1.05926	0.766762	Erlin-2	71444000	96724000	0	45134000	59084000	328780000	0	49154000	0	24385000	0	92811000	26.0903	26.5274	NA	25.4277	25.8163	28.2925	NA	25.5508	NA	24.5395	NA	26.4678	26.1364	26.6289	NA	25.2681	25.7661	28.2026
O94915;F2Z2S2;A0A286YEZ9;A0A2C9F2R7;H0Y9X0;D6R9B9	O94915;F2Z2S2	FRYL	sp|O94915|FRYL_HUMAN Protein furry homolog-like OS=Homo sapiens OX=9606 GN=FRYL PE=1 SV=2;tr|F2Z2S2|F2Z2S2_HUMAN Protein furry homolog-like OS=Homo sapiens OX=9606 GN=FRYL PE=1 SV=1		+	+	+	4.2908	3.77856e-07	6.42267	4.19895e-06	5.37686		+	25.1162	20.8254	0.751973	0.945581	Protein furry homolog-like	31054000	23725000	21162000	98947000	29832000	54002000	0	0	0	0	0	0	24.8883	24.4999	24.335	26.5602	24.8304	25.6865	NA	NA	NA	NA	NA	NA	24.9343	24.6014	24.3841	26.4006	24.7802	25.5965
O94919	O94919	ENDOD1	sp|O94919|ENDD1_HUMAN Endonuclease domain-containing 1 protein OS=Homo sapiens OX=9606 GN=ENDOD1 PE=1 SV=2		+	+		0.571028	0.14991	0.82417	0.230779	0.636805			25.0792	24.5082	0.864626	0.398417	Endonuclease domain-containing 1 protein	45704000	27989000	23488000	20767000	31631000	107970000	0	0	0	18581000	0	35738000	25.4458	24.7384	24.4854	24.3078	24.9148	26.6861	NA	NA	NA	24.1473	NA	25.091	25.4919	24.8398	24.5346	24.1482	24.8647	26.5961
O94955;D6R935;H0Y8R9;D6RG10;H0Y9R7;D6RC79;H0YA85	O94955;D6R935	RHOBTB3	sp|O94955|RHBT3_HUMAN Rho-related BTB domain-containing protein 3 OS=Homo sapiens OX=9606 GN=RHOBTB3 PE=1 SV=2;tr|D6R935|D6R935_HUMAN Rho-related BTB domain-containing protein 3 (Fragment) OS=Homo sapiens OX=9606 GN=RHOBTB3 PE=1 SV=8		+	+	+	3.49836	8.65685e-05	4.06264	0.000484207	3.31497		+	24.5618	21.0635	1.1461	1.24989	Rho-related BTB domain-containing protein 3	15799000	44753000	0	82952000	9534700	32446000	0	0	0	0	0	0	23.9133	25.4155	NA	26.3058	23.1848	24.9515	NA	NA	NA	NA	NA	NA	23.9594	25.517	NA	26.1462	23.1346	24.8616
O94973;A0A0G2JS82;E9PR62;A0A0G2JRF9;A0A0G2JQA4;A0A0G2JRS3;E9PNC4	O94973;A0A0G2JS82	AP2A2	sp|O94973|AP2A2_HUMAN AP-2 complex subunit alpha-2 OS=Homo sapiens OX=9606 GN=AP2A2 PE=1 SV=2;tr|A0A0G2JS82|A0A0G2JS82_HUMAN AP-2 complex subunit alpha-2 (Fragment) OS=Homo sapiens OX=9606 GN=AP2A2 PE=1 SV=1		+			1.99157	0.000748933	3.12556	0.00315209	2.5014			27.9465	25.955	1.14689	0.350228	AP-2 complex subunit alpha-2	120750000	635940000	131690000	558710000	124690000	456680000	61440000	69367000	86515000	47059000	77519000	52433000	26.8474	29.2443	26.9726	29.0575	26.8938	28.7666	25.8727	26.0477	26.3664	25.488	26.208	25.644	26.8935	29.3458	27.0217	28.898	26.8436	28.6766
O95084;E9PRR2	O95084	PRSS23	sp|O95084|PRS23_HUMAN Serine protease 23 OS=Homo sapiens OX=9606 GN=PRSS23 PE=1 SV=1		+			0.815891	0.257877	0.588587	0.352013	0.453441			27.0544	26.2385	1.84355	0.368654	Serine protease 23	46943000	1552300000	86105000	126070000	64492000	154320000	56019000	76641000	104650000	68363000	68947000	108290000	25.4844	30.5318	26.3596	26.9096	25.9426	27.2013	25.7394	26.1916	26.641	26.0267	26.039	26.6903	25.5305	30.6332	26.4087	26.7501	25.8925	27.1114
O95136	O95136	S1PR2	sp|O95136|S1PR2_HUMAN Sphingosine 1-phosphate receptor 2 OS=Homo sapiens OX=9606 GN=S1PR2 PE=1 SV=2		+	+		-1.01991	0.0363978	1.43892	0.0754948	1.12208			24.9952	26.0151	0.432003	1.06128	Sphingosine 1-phosphate receptor 2	46534000	19051000	32804000	34842000	32299000	45909000	128260000	0	87433000	0	169800000	0	25.4718	24.1834	24.9674	25.0543	24.945	25.4523	26.9345	NA	26.3817	NA	27.3393	NA	25.5178	24.2848	25.0165	24.8948	24.8948	25.3623
O95163;F5H2T0;H0YDF3	O95163;F5H2T0	IKBKAP	sp|O95163|ELP1_HUMAN Elongator complex protein 1 OS=Homo sapiens OX=9606 GN=ELP1 PE=1 SV=3;tr|F5H2T0|F5H2T0_HUMAN Elongator complex protein 1 OS=Homo sapiens OX=9606 GN=ELP1 PE=1 SV=1		+	+		0.274562	0.542975	0.26522	0.632717	0.19879			24.8131	24.5385	0.938316	0.668796	Elongator complex protein 1	0	12697000	20552000	82078000	25146000	61529000	0	49769000	14142000	31396000	16276000	31595000	NA	23.598	24.2928	26.2905	24.5838	25.8748	NA	25.5687	23.7535	24.9041	23.9562	24.9132	NA	23.6995	24.3419	26.1309	24.5337	25.7848
O95196;A0A087WUT8	O95196;A0A087WUT8	CSPG5	sp|O95196|CSPG5_HUMAN Chondroitin sulfate proteoglycan 5 OS=Homo sapiens OX=9606 GN=CSPG5 PE=1 SV=3;tr|A0A087WUT8|A0A087WUT8_HUMAN Chondroitin sulfate proteoglycan 5 OS=Homo sapiens OX=9606 GN=CSPG5 PE=1 SV=1		+	+	+	7.63687	5.6822e-10	9.24548	2.80433e-08	7.55217		+	27.9694	20.3325	0.912083	0.86589	Chondroitin sulfate proteoglycan 5	512800000	134030000	508580000	187360000	358900000	150520000	0	0	0	0	0	0	28.9338	26.998	28.9219	27.4812	28.419	27.1654	NA	NA	NA	NA	NA	NA	28.9799	27.0995	28.971	27.3217	28.3689	27.0754
O95197;F5H891;F5GWG7;F5H617	O95197	RTN3	sp|O95197|RTN3_HUMAN Reticulon-3 OS=Homo sapiens OX=9606 GN=RTN3 PE=1 SV=2		+	+		0.69042	0.218096	0.661352	0.309092	0.509912			26.1138	25.4233	0.950782	1.06701	Reticulon-3	71669000	0	44707000	39118000	73649000	256120000	14328000	0	0	88217000	25525000	0	26.0948	NA	25.414	25.2213	26.1342	27.9322	23.7723	NA	NA	26.3946	24.6054	NA	26.1409	NA	25.4631	25.0618	26.084	27.8423
O95248;H0Y5W8	O95248	SBF1	sp|O95248|MTMR5_HUMAN Myotubularin-related protein 5 OS=Homo sapiens OX=9606 GN=SBF1 PE=1 SV=4		+	+	+	3.45447	2.99422e-07	6.52372	3.39475e-06	5.46919		+	24.3395	20.885	0.511508	0.760237	Myotubularin-related protein 5	0	32742000	15918000	34036000	21638000	17331000	0	0	0	0	0	0	NA	24.9646	23.9242	25.0206	24.3671	24.0469	NA	NA	NA	NA	NA	NA	NA	25.0661	23.9733	24.861	24.3169	23.9569
O95297;Q9UEL6	O95297	MPZL1	sp|O95297|MPZL1_HUMAN Myelin protein zero-like protein 1 OS=Homo sapiens OX=9606 GN=MPZL1 PE=1 SV=1		+	+		-0.131382	0.646739	0.189271	0.720852	0.142154			26.3313	26.4627	0.576048	0.314429	Myelin protein zero-like protein 1	151110000	44791000	93985000	77812000	101700000	77292000	0	100860000	82117000	142050000	76468000	89952000	27.171	25.4167	26.4859	26.2135	26.5997	26.2038	NA	26.5878	26.2912	27.0818	26.1884	26.4227	27.2171	25.5182	26.5351	26.0539	26.5496	26.1138
O95336;M0R261;M0R0U3;M0R1L2	O95336;M0R261;M0R0U3	PGLS	sp|O95336|6PGL_HUMAN 6-phosphogluconolactonase OS=Homo sapiens OX=9606 GN=PGLS PE=1 SV=2;tr|M0R261|M0R261_HUMAN 6-phosphogluconolactonase (Fragment) OS=Homo sapiens OX=9606 GN=PGLS PE=1 SV=1;tr|M0R0U3|M0R0U3_HUMAN 6-phosphogluconolactonase OS=Homo sapiens		+			0.507272	0.35603	0.448514	0.451275	0.345559			26.8619	26.3546	1.35038	0.436718	6-phosphogluconolactonase	58800000	286810000	58502000	315050000	40982000	277510000	126010000	88745000	64912000	67303000	110590000	68792000	25.8093	28.0955	25.802	28.231	25.2885	28.048	26.909	26.4032	25.952	26.0042	26.7206	26.0357	25.8554	28.197	25.8511	28.0714	25.2383	27.958
O95347;Q5T821;A0A0C4DGE5	O95347	SMC2	sp|O95347|SMC2_HUMAN Structural maintenance of chromosomes protein 2 OS=Homo sapiens OX=9606 GN=SMC2 PE=1 SV=2		+	+		0.492995	0.16219	0.789975	0.246294	0.608546			25.5642	25.0712	0.738904	0.370038	Structural maintenance of chromosomes protein 2	50334000	38981000	25932000	98431000	32878000	97275000	0	35370000	0	32851000	0	58229000	25.585	25.2163	24.6282	26.5526	24.9706	26.5356	NA	25.076	NA	24.9694	NA	25.7952	25.6311	25.3178	24.6774	26.393	24.9205	26.4456
O95373;E9PLB2;E9PLJ0	O95373	IPO7	sp|O95373|IPO7_HUMAN Importin-7 OS=Homo sapiens OX=9606 GN=IPO7 PE=1 SV=1		+			0.0612235	0.818775	0.0868353	0.865725	0.0626203			27.606	27.5448	0.35548	0.476702	Importin-7	152000000	241670000	177420000	327600000	176600000	207030000	295540000	142150000	178150000	162940000	265180000	162230000	27.1795	27.8485	27.4026	28.2874	27.3959	27.6253	28.1388	27.0828	27.4085	27.2798	27.9824	27.2735	27.2256	27.9499	27.4517	28.1278	27.3458	27.5353
O95394;A0A494C0G1;H0Y987;A0A494C1E2;A0A087WT27;A0A494C1Q4;J3KN95;A0A494C099;A0A494C163;H0Y8I3;D6RIS6;D6RCQ8;D6RF77;A0A494C076;D6RC77;D6RCD1	O95394;A0A494C0G1;H0Y987;A0A494C1E2;A0A087WT27;A0A494C1Q4;J3KN95;A0A494C099	PGM3	sp|O95394|AGM1_HUMAN Phosphoacetylglucosamine mutase OS=Homo sapiens OX=9606 GN=PGM3 PE=1 SV=1;tr|A0A494C0G1|A0A494C0G1_HUMAN Phosphoacetylglucosamine mutase OS=Homo sapiens OX=9606 GN=PGM3 PE=1 SV=1;tr|H0Y987|H0Y987_HUMAN Phosphoacetylglucosamine mutase O		+	+		-0.626706	0.0160083	1.79565	0.0392145	1.40655			24.2484	24.8751	0.323669	0.337738	Phosphoacetylglucosamine mutase	0	0	20389000	0	22565000	0	30414000	34548000	35772000	32535000	34025000	18999000	NA	NA	24.2813	NA	24.4276	NA	24.8582	25.0421	25.0923	24.9555	25.0201	24.1794	NA	NA	24.3304	NA	24.3774	NA
O95573;F5GWH2;F5H062;C9JC11	O95573	ACSL3	sp|O95573|ACSL3_HUMAN Long-chain-fatty-acid--CoA ligase 3 OS=Homo sapiens OX=9606 GN=ACSL3 PE=1 SV=3		+	+		1.86919	0.000108145	3.96599	0.000583497	3.23396			26.2284	24.3592	0.546081	0.659436	Long-chain-fatty-acid--CoA ligase 3	75162000	51358000	92356000	66816000	157130000	67757000	0	13878000	26249000	13589000	0	42181000	26.1635	25.6141	26.4607	25.9937	27.2274	26.0139	NA	23.7263	24.6458	23.6959	NA	25.3301	26.2096	25.7156	26.5098	25.8341	27.1772	25.9239
O95630;C9JK83;F5H5B9;C9JEK5;C9JZ93	O95630;C9JK83;F5H5B9	STAMBP	sp|O95630|STABP_HUMAN STAM-binding protein OS=Homo sapiens OX=9606 GN=STAMBP PE=1 SV=1;tr|C9JK83|C9JK83_HUMAN STAM-binding protein (Fragment) OS=Homo sapiens OX=9606 GN=STAMBP PE=1 SV=1;tr|F5H5B9|F5H5B9_HUMAN STAM-binding protein OS=Homo sapiens OX=9606 GN		+			1.02212	0.0212992	1.67164	0.0490934	1.30898			28.1149	27.0928	0.783449	0.62987	STAM-binding protein	172800000	327550000	180860000	646210000	184400000	531330000	180780000	118430000	234150000	99323000	193690000	83033000	27.3645	28.2871	27.4303	29.2674	27.4583	28.985	27.4297	26.8195	27.8029	26.5656	27.5292	26.3072	27.4106	28.3886	27.4794	29.1079	27.4081	28.8951
O95631;H7BZF4	O95631	NTN1	sp|O95631|NET1_HUMAN Netrin-1 OS=Homo sapiens OX=9606 GN=NTN1 PE=1 SV=2		+	+	+	5.22345	2.01813e-08	7.69505	3.7627e-07	6.4245		+	26.0511	20.8277	0.794488	0.815208	Netrin-1	76664000	0	105700000	42953000	117500000	33840000	0	0	0	0	0	0	26.192	NA	26.6554	25.3563	26.8081	25.0122	NA	NA	NA	NA	NA	NA	26.2381	NA	26.7045	25.1967	26.7579	24.9223
O95716	O95716	RAB3D	sp|O95716|RAB3D_HUMAN Ras-related protein Rab-3D OS=Homo sapiens OX=9606 GN=RAB3D PE=1 SV=1		+	+		-0.495618	0.231163	0.636082	0.323051	0.490729			24.8294	25.325	0.298898	0.972288	Ras-related protein Rab-3D	24397000	0	0	30775000	38987000	24350000	0	74071000	22541000	95251000	22596000	68436000	24.5402	NA	NA	24.8753	25.2165	24.5374	NA	26.1424	24.426	26.5052	24.4296	26.0283	24.5863	NA	NA	24.7157	25.1663	24.4474
O95757;E9PDE8;D6RJ96	O95757;E9PDE8;D6RJ96	HSPA4L	sp|O95757|HS74L_HUMAN Heat shock 70 kDa protein 4L OS=Homo sapiens OX=9606 GN=HSPA4L PE=1 SV=3;tr|E9PDE8|E9PDE8_HUMAN Heat shock 70 kDa protein 4L OS=Homo sapiens OX=9606 GN=HSPA4L PE=1 SV=1;tr|D6RJ96|D6RJ96_HUMAN Heat shock 70 kDa protein 4L (Fragment) OS		+	+		0.13457	0.667883	0.1753	0.737793	0.132065			25.0077	24.8731	0.673331	0.314424	Heat shock 70 kDa protein 4L	18496000	24935000	30845000	84859000	30569000	42886000	0	47628000	0	33385000	0	29675000	24.1407	24.5717	24.8785	26.3386	24.8656	25.354	NA	25.5053	NA	24.9927	NA	24.8227	24.1868	24.6732	24.9277	26.179	24.8154	25.264
O95782;M0R2D9;E9PPZ3;E9PS94	O95782	AP2A1	sp|O95782|AP2A1_HUMAN AP-2 complex subunit alpha-1 OS=Homo sapiens OX=9606 GN=AP2A1 PE=1 SV=3		+			1.40271	7.2847e-05	4.13759	0.000414364	3.38262			29.689	28.2863	0.500393	0.203212	AP-2 complex subunit alpha-1	664600000	1340600000	627810000	1206900000	621520000	1076000000	261200000	406260000	263520000	335120000	363340000	336480000	29.3079	30.3202	29.2258	30.1687	29.2112	30.003	27.9606	28.5978	27.9733	28.3201	28.4367	28.3259	29.354	30.4217	29.2749	30.0091	29.1611	29.9131
O95819;E7EX83;H7C0P6	O95819;E7EX83;H7C0P6	MAP4K4	sp|O95819|M4K4_HUMAN Mitogen-activated protein kinase kinase kinase kinase 4 OS=Homo sapiens OX=9606 GN=MAP4K4 PE=1 SV=2;tr|E7EX83|E7EX83_HUMAN Mitogen-activated protein kinase kinase kinase kinase 4 OS=Homo sapiens OX=9606 GN=MAP4K4 PE=1 SV=1;tr|H7C0P6|H7		+			0.91994	0.00486934	2.31253	0.0147221	1.83203			30.2659	29.3459	0.533663	0.331963	Mitogen-activated protein kinase kinase kinase kinase 4	1196200000	1241500000	887110000	2180900000	833430000	2076600000	544900000	913440000	871110000	726600000	505590000	589980000	30.1558	30.2094	29.7245	31.0223	29.6345	30.9516	29.0214	29.7667	29.6983	29.4366	28.9134	29.1361	30.2019	30.3109	29.7737	30.8627	29.5843	30.8616
O95837	O95837	GNA14	sp|O95837|GNA14_HUMAN Guanine nucleotide-binding protein subunit alpha-14 OS=Homo sapiens OX=9606 GN=GNA14 PE=1 SV=1		+	+	+	-2.57883	3.10987e-06	5.50726	2.60799e-05	4.58369	+		20.8394	23.4182	0.711464	0.420146	Guanine nucleotide-binding protein subunit alpha-14	0	0	0	0	0	0	10467000	18451000	11911000	7840100	8754400	11699000	NA	NA	NA	NA	NA	NA	23.3193	24.1372	23.5058	22.9024	23.0616	23.4799	NA	NA	NA	NA	NA	NA
O95861;A6NF51;F8W1J0;F8VZG4;F8VVW8;F8VRY7	O95861;A6NF51	BPNT1	sp|O95861|BPNT1_HUMAN 3(2),5-bisphosphate nucleotidase 1 OS=Homo sapiens OX=9606 GN=BPNT1 PE=1 SV=1;tr|A6NF51|A6NF51_HUMAN 3(2),5-bisphosphate nucleotidase 1 OS=Homo sapiens OX=9606 GN=BPNT1 PE=1 SV=2		+	+		-0.1787	0.399288	0.398714	0.495933	0.304577			25.3405	25.5192	0.243114	0.295272	3(2),5-bisphosphate nucleotidase 1	43868000	0	47350000	0	31620000	0	36094000	53420000	41116000	71205000	43052000	47383000	25.3867	NA	25.4969	NA	24.9143	NA	25.1053	25.6709	25.2932	26.0855	25.3596	25.4979	25.4327	NA	25.546	NA	24.8642	NA
O95864;E5RGZ5	O95864	FADS2	sp|O95864|FADS2_HUMAN Acyl-CoA 6-desaturase OS=Homo sapiens OX=9606 GN=FADS2 PE=1 SV=1		+	+		0.229055	0.342868	0.464873	0.43952	0.357021			25.2976	25.0685	0.384565	0.30488	Fatty acid desaturase 2	41669000	0	27316000	40282000	50978000	64811000	0	43387000	0	33368000	0	48691000	25.3125	NA	24.7032	25.2636	25.6034	25.9497	NA	25.3708	NA	24.992	NA	25.5372	25.3585	NA	24.7524	25.1041	25.5532	25.8598
O95865;A0A140T971;Q5SSV3;Q5SRR8;H0Y7N1	O95865;A0A140T971;Q5SSV3;Q5SRR8;H0Y7N1	DDAH2	sp|O95865|DDAH2_HUMAN N(G),N(G)-dimethylarginine dimethylaminohydrolase 2 OS=Homo sapiens OX=9606 GN=DDAH2 PE=1 SV=1;tr|A0A140T971|A0A140T971_HUMAN N(G),N(G)-dimethylarginine dimethylaminohydrolase 2 (Fragment) OS=Homo sapiens OX=9606 GN=DDAH2 PE=1 SV=1;tr		+	+	+	-6.8249	8.09216e-11	10.0919	5.93854e-09	8.22632	+		20.9076	27.7325	0.251177	0.88687	N(G),N(G)-dimethylarginine dimethylaminohydrolase 2	0	0	0	0	0	0	381900000	123890000	346930000	137680000	396390000	127850000	NA	NA	NA	NA	NA	NA	28.5086	26.8845	28.3701	27.0367	28.5623	26.9299	NA	NA	NA	NA	NA	NA
O95980	O95980	RECK	sp|O95980|RECK_HUMAN Reversion-inducing cysteine-rich protein with Kazal motifs OS=Homo sapiens OX=9606 GN=RECK PE=1 SV=1		+	+		-0.305745	0.618683	0.208531	0.698844	0.15562			25.1075	25.4133	0.741586	1.44176	Reversion-inducing cysteine-rich protein with Kazal motifs	16070000	0	33326000	0	26654000	0	107190000	22763000	84471000	15987000	129720000	0	23.9379	NA	24.9901	NA	24.6678	NA	26.6756	24.4402	26.332	23.9304	26.9508	NA	23.9839	NA	25.0393	NA	24.6177	NA
O96005;K7EQQ1;K7EJ16;K7ERL5	O96005	CLPTM1	sp|O96005|CLPT1_HUMAN Cleft lip and palate transmembrane protein 1 OS=Homo sapiens OX=9606 GN=CLPTM1 PE=1 SV=1		+	+		0.216719	0.764194	0.116796	0.820421	0.0859632			24.9287	24.712	0.975446	1.66689	Cleft lip and palate transmembrane protein 1	50231000	17122000	24707000	15963000	35592000	94401000	0	51699000	8031700	70518000	10927000	125140000	25.5821	24.0293	24.5584	23.9282	25.085	26.4923	NA	25.6236	22.9373	26.0715	23.3814	26.899	25.6281	24.1308	24.6076	23.7687	25.0349	26.4023
P00338;F5GXY2;F5GYU2;F5GXH2;F5H5J4;F5H6W8;F5GZQ4;F5GWW2;F5GXC7;F5H8H6;F5GXU1;Q6ZMR3;A0A087WUM2;P07864;F5H5G7;F5H155;G3XAP5;F5H245	P00338;F5GXY2	LDHA	sp|P00338|LDHA_HUMAN L-lactate dehydrogenase A chain OS=Homo sapiens OX=9606 GN=LDHA PE=1 SV=2;tr|F5GXY2|F5GXY2_HUMAN L-lactate dehydrogenase A chain (Fragment) OS=Homo sapiens OX=9606 GN=LDHA PE=1 SV=8		+			-1.51208	1.67832e-05	4.77513	0.000115419	3.93772			30.4672	31.9793	0.245073	0.408554	L-lactate dehydrogenase A chain	1541300000	1118700000	1718400000	1452700000	1855500000	1438700000	4407200000	3027600000	4309000000	4322500000	6506800000	3316400000	30.5215	30.0592	30.6784	30.4361	30.7892	30.4221	32.0372	31.4955	32.0047	32.0092	32.5993	31.627	30.5676	30.1607	30.7276	30.2765	30.739	30.3321
P00352;Q5SYQ9;Q5SYQ8;Q5SYQ7	P00352	ALDH1A1	sp|P00352|AL1A1_HUMAN Retinal dehydrogenase 1 OS=Homo sapiens OX=9606 GN=ALDH1A1 PE=1 SV=2		+			-0.505167	0.227366	0.643275	0.319263	0.495851			28.8805	29.3857	0.583216	0.848681	Retinal dehydrogenase 1	280460000	503970000	317590000	962700000	569580000	635620000	1190300000	385690000	1137700000	420930000	1114200000	452590000	28.0632	28.9088	28.2426	29.8425	29.0853	29.2436	30.1487	28.5229	30.0835	28.649	30.0534	28.7536	28.1093	29.0102	28.2917	29.6829	29.0352	29.1536
P00367;P49448	P00367;P49448	GLUD1;GLUD2	sp|P00367|DHE3_HUMAN Glutamate dehydrogenase 1, mitochondrial OS=Homo sapiens OX=9606 GN=GLUD1 PE=1 SV=2;sp|P49448|DHE4_HUMAN Glutamate dehydrogenase 2, mitochondrial OS=Homo sapiens OX=9606 GN=GLUD2 PE=1 SV=2		+	+		1.52194	0.00339187	2.46956	0.0110731	1.95573			26.6298	25.1079	0.813404	0.757741	Glutamate dehydrogenase 1, mitochondrial;Glutamate dehydrogenase 2, mitochondrial	71122000	92059000	51889000	245540000	79154000	203950000	25050000	46854000	63030000	18559000	0	61093000	26.0838	26.4561	25.6289	27.8714	26.2382	27.6036	24.5783	25.4817	25.9095	24.1456	NA	25.8645	26.1299	26.5575	25.6781	27.7118	26.188	27.5137
P00387;B1AHF3	P00387;B1AHF3	CYB5R3	sp|P00387|NB5R3_HUMAN NADH-cytochrome b5 reductase 3 OS=Homo sapiens OX=9606 GN=CYB5R3 PE=1 SV=3;tr|B1AHF3|B1AHF3_HUMAN NADH-cytochrome b5 reductase 3 (Fragment) OS=Homo sapiens OX=9606 GN=CYB5R3 PE=1 SV=1		+			0.0996676	0.707337	0.150374	0.773736	0.111407			25.6898	25.5901	0.509218	0.292409	NADH-cytochrome b5 reductase 3;NADH-cytochrome b5 reductase 3 membrane-bound form;NADH-cytochrome b5 reductase 3 soluble form	59428000	30440000	43729000	52069000	68535000	95645000	37294000	48976000	61597000	43890000	65426000	47867000	25.8246	24.8595	25.3821	25.6339	26.0303	26.5112	25.1524	25.5456	25.8764	25.3874	25.9634	25.5125	25.8707	24.961	25.4312	25.4744	25.9802	26.4212
P00390;A0A2R8YF59;H0YC68	P00390	GSR	sp|P00390|GSHR_HUMAN Glutathione reductase, mitochondrial OS=Homo sapiens OX=9606 GN=GSR PE=1 SV=2		+			-0.784745	0.00328294	2.48374	0.0108227	1.96566			26.5423	27.3271	0.343217	0.270682	Glutathione reductase, mitochondrial	85769000	126340000	85940000	135540000	72611000	102110000	162240000	187310000	174390000	153640000	213350000	122110000	26.354	26.9127	26.3568	27.0141	26.1137	26.6055	27.2736	27.4809	27.3777	27.195	27.6686	26.8636	26.4	27.0142	26.406	26.8546	26.0635	26.5156
P00441;H7BYH4	P00441;H7BYH4	SOD1	sp|P00441|SODC_HUMAN Superoxide dismutase [Cu-Zn] OS=Homo sapiens OX=9606 GN=SOD1 PE=1 SV=2;tr|H7BYH4|H7BYH4_HUMAN Superoxide dismutase [Cu-Zn] OS=Homo sapiens OX=9606 GN=SOD1 PE=1 SV=1		+			-0.744531	0.00524466	2.28028	0.0156593	1.80523			26.5043	27.2488	0.398213	0.214458	Superoxide dismutase [Cu-Zn]	128270000	92250000	113930000	74143000	73134000	109290000	170750000	164540000	168240000	150240000	123540000	174620000	26.9346	26.459	26.7636	26.1438	26.124	26.7036	27.3473	27.2939	27.3259	27.1627	26.8804	27.3796	26.9807	26.5605	26.8127	25.9842	26.0739	26.6136
P00491;G3V5M2;G3V2H3;G3V393	P00491;G3V5M2	PNP	sp|P00491|PNPH_HUMAN Purine nucleoside phosphorylase OS=Homo sapiens OX=9606 GN=PNP PE=1 SV=2;tr|G3V5M2|G3V5M2_HUMAN Purine nucleoside phosphorylase (Fragment) OS=Homo sapiens OX=9606 GN=PNP PE=1 SV=1		+			0.387971	0.179238	0.746569	0.265222	0.576391			26.7455	26.3575	0.455951	0.440034	Purine nucleoside phosphorylase	153660000	90594000	153000000	80005000	127450000	100320000	66922000	116920000	52255000	125650000	77498000	94494000	27.1952	26.4329	27.189	26.2536	26.9254	26.58	25.996	26.8009	25.6391	26.9048	26.2077	26.4937	27.2412	26.5344	27.2381	26.094	26.8752	26.4901
P00492	P00492	HPRT1	sp|P00492|HPRT_HUMAN Hypoxanthine-guanine phosphoribosyltransferase OS=Homo sapiens OX=9606 GN=HPRT1 PE=1 SV=2		+			0.250206	0.548272	0.261004	0.637561	0.195478			25.5543	25.3041	0.714775	0.771226	Hypoxanthine-guanine phosphoribosyltransferase	84179000	25359000	74598000	39712000	68762000	35352000	47501000	30604000	52337000	46057000	78890000	17030000	26.327	24.596	26.1526	25.2431	26.0351	25.0753	25.5015	24.8672	25.6413	25.4569	26.2333	24.0216	26.373	24.6975	26.2018	25.0835	25.985	24.9853
P00505	P00505	GOT2	sp|P00505|AATM_HUMAN Aspartate aminotransferase, mitochondrial OS=Homo sapiens OX=9606 GN=GOT2 PE=1 SV=3		+	+		-0.0374856	0.874027	0.0584754	0.908684	0.041587			24.4867	24.5242	0.266267	0.408411	Aspartate aminotransferase, mitochondrial	0	23566000	0	0	0	18621000	0	22168000	19617000	17921000	34665000	21945000	NA	24.4902	NA	NA	NA	24.1504	NA	24.402	24.2256	24.0951	25.047	24.3874	NA	24.5917	NA	NA	NA	24.0605
P00533;E9PFD7;Q504U8;A0A1W2PRR9;C9JYS6;H3BLT0	P00533;E9PFD7;Q504U8	EGFR	sp|P00533|EGFR_HUMAN Epidermal growth factor receptor OS=Homo sapiens OX=9606 GN=EGFR PE=1 SV=2;tr|E9PFD7|E9PFD7_HUMAN Receptor protein-tyrosine kinase OS=Homo sapiens OX=9606 GN=EGFR PE=1 SV=3;tr|Q504U8|Q504U8_HUMAN Receptor protein-tyrosine kinase OS=Hom		+	+	+	-7.04242	6.38882e-10	9.19458	3.03202e-08	7.51827	+		21.3069	28.3493	1.02325	0.547016	Epidermal growth factor receptor;Receptor protein-tyrosine kinase	0	0	0	0	0	0	210820000	547910000	270350000	408550000	232060000	502970000	NA	NA	NA	NA	NA	NA	27.6514	29.0294	28.0103	28.6059	27.7899	28.9059	NA	NA	NA	NA	NA	NA
P00558;P07205	P00558	PGK1	sp|P00558|PGK1_HUMAN Phosphoglycerate kinase 1 OS=Homo sapiens OX=9606 GN=PGK1 PE=1 SV=3		+			-0.178389	0.469368	0.328487	0.563376	0.249202			30.7521	30.9305	0.284841	0.429374	Phosphoglycerate kinase 1	1516600000	1655100000	2121700000	2533000000	1933100000	1440500000	2562500000	1969600000	2413100000	1453900000	2641300000	1462200000	30.4982	30.6243	30.9826	31.2382	30.8483	30.4239	31.2549	30.8753	31.1682	30.4373	31.2986	30.4455	30.5443	30.7258	31.0317	31.0786	30.7981	30.334
P00750;B4DNJ1;B4DN26;E7ESF4;H0YBH9	P00750;B4DNJ1;B4DN26;E7ESF4	PLAT	sp|P00750|TPA_HUMAN Tissue-type plasminogen activator OS=Homo sapiens OX=9606 GN=PLAT PE=1 SV=1;tr|B4DNJ1|B4DNJ1_HUMAN Tissue-type plasminogen activator OS=Homo sapiens OX=9606 GN=PLAT PE=1 SV=1;tr|B4DN26|B4DN26_HUMAN Tissue-type plasminogen activator OS=H		+	+	+	2.86916	1.79467e-06	5.74601	1.62782e-05	4.78839		+	24.2642	21.395	0.564512	0.683698	Tissue-type plasminogen activator;Tissue-type plasminogen activator chain A;Tissue-type plasminogen activator chain B	20750000	15100000	19047000	12434000	25684000	37706000	0	0	0	0	0	0	24.3066	23.848	24.1831	23.5678	24.6144	25.1683	NA	NA	NA	NA	NA	NA	24.3527	23.9495	24.2322	23.4082	24.5642	25.0783
P01111;G3V4K2;G3V5T7	P01111	NRAS	sp|P01111|RASN_HUMAN GTPase NRas OS=Homo sapiens OX=9606 GN=NRAS PE=1 SV=1		+			-0.580944	0.0286734	1.54252	0.0622432	1.20591			27.2124	27.7933	0.252067	0.436178	GTPase NRas	165250000	121360000	198960000	182420000	146450000	142480000	315850000	268830000	209920000	165880000	297610000	167620000	27.3001	26.8547	27.5679	27.4427	27.1258	27.0862	28.2347	28.0021	27.6453	27.3056	28.1488	27.3206	27.3461	26.9562	27.617	27.2831	27.0757	26.9962
P01112	P01112	HRAS	sp|P01112|RASH_HUMAN GTPase HRas OS=Homo sapiens OX=9606 GN=HRAS PE=1 SV=1		+			-0.439974	0.116736	0.932795	0.189259	0.722943			25.0131	25.4531	0.45932	0.377691	GTPase HRas;GTPase HRas, N-terminally processed	36629000	25709000	50219000	38393000	40666000	21926000	60075000	52218000	43668000	37584000	54134000	31386000	25.1265	24.6158	25.5817	25.1943	25.2773	24.3861	25.8403	25.638	25.3801	25.1636	25.69	24.9036	25.1725	24.7173	25.6309	25.0348	25.2272	24.2962
P01889;A0A1W2PPR8;F6U0H7	P01889;A0A1W2PPR8;F6U0H7	HLA-B	sp|P01889|HLAB_HUMAN HLA class I histocompatibility antigen, B alpha chain OS=Homo sapiens OX=9606 GN=HLA-B PE=1 SV=3;tr|A0A1W2PPR8|A0A1W2PPR8_HUMAN HLA class I histocompatibility antigen, B alpha chain OS=Homo sapiens OX=9606 GN=HLA-B PE=1 SV=1;tr|F6U0H7|		+	+		-1.81713	6.13306e-06	5.21232	4.69921e-05	4.32797			26.9023	28.7195	0.470492	0.289235	HLA class I histocompatibility antigen, B-7 alpha chain	0	153730000	0	175170000	0	194760000	480470000	441810000	580180000	361100000	372620000	418970000	NA	27.1958	NA	27.3842	NA	27.5371	28.8399	28.7189	29.1119	28.4278	28.4731	28.6423	NA	27.2973	NA	27.2246	NA	27.4472
P02545;H0YAB0;A0A0C4DGC5	P02545	LMNA	sp|P02545|LMNA_HUMAN Prelamin-A/C OS=Homo sapiens OX=9606 GN=LMNA PE=1 SV=1		+	+		0.108926	0.942287	0.0258169	0.95767	0.0187843			26.1122	26.0033	4.07173	0.515089	Prelamin-A/C;Lamin-A/C	13494000	7344600000	317400000	10769000	0	4104000	30608000	86983000	72022000	71453000	72159000	87213000	23.6858	32.774	28.2417	23.3604	NA	21.9686	24.8674	26.3742	26.1019	26.0905	26.1047	26.378	23.7319	32.8755	28.2909	23.2008	NA	21.8786
P02751;H0Y7Z1;H0Y4K8	P02751	FN1	sp|P02751|FINC_HUMAN Fibronectin OS=Homo sapiens OX=9606 GN=FN1 PE=1 SV=5		+			-3.80184	4.35125e-07	6.36139	4.77215e-06	5.32129			27.2197	31.0216	0.738751	0.770157	Fibronectin;Anastellin;Ugl-Y1;Ugl-Y2;Ugl-Y3	154300000	240270000	186780000	209290000	174480000	61919000	1480600000	2085200000	5623800000	1482200000	1465800000	2648000000	27.2012	27.8401	27.4768	27.6409	27.3785	25.8839	30.4635	30.9575	32.3889	30.4651	30.449	31.3023	27.2472	27.9416	27.5259	27.4814	27.3283	25.7939
P02786;G3V0E5;H7C3V5;F8WBE5;Q9UP52	P02786;G3V0E5	TFRC	sp|P02786|TFR1_HUMAN Transferrin receptor protein 1 OS=Homo sapiens OX=9606 GN=TFRC PE=1 SV=2;tr|G3V0E5|G3V0E5_HUMAN Transferrin receptor (P90, CD71), isoform CRA_c OS=Homo sapiens OX=9606 GN=TFRC PE=1 SV=1		+			1.66701	0.0157729	1.80209	0.0388078	1.41108			31.9695	30.3025	0.695462	1.46869	Transferrin receptor protein 1;Transferrin receptor protein 1, serum form	5273100000	3512500000	2985500000	2873200000	3596000000	10394000000	495300000	3418200000	339080000	3646900000	846860000	2831600000	32.296	31.7099	31.4753	31.42	31.7437	33.275	28.8837	31.6706	28.3371	31.764	29.6575	31.399	32.3421	31.8113	31.5245	31.2604	31.6936	33.1851
P02787;H7C5E8;C9JVG0;F8WEK9;F8WCI6;C9JB55;F8WC57;CON__Q29443;CON__Q0IIK2	P02787	TF	sp|P02787|TRFE_HUMAN Serotransferrin OS=Homo sapiens OX=9606 GN=TF PE=1 SV=3		+			1.06978	0.018512	1.73255	0.0438884	1.35765			30.989	29.9192	0.517137	0.886763	Serotransferrin	2307600000	1602200000	1762700000	1642700000	2164600000	4342000000	448000000	2088900000	689900000	1838600000	589160000	1458000000	31.1037	30.5774	30.7151	30.6134	31.0115	32.0157	28.7389	30.9601	29.3618	30.776	29.1341	30.4413	31.1498	30.6789	30.7643	30.4539	30.9613	31.9257
P02790;Q9BS19	P02790;Q9BS19	HPX	sp|P02790|HEMO_HUMAN Hemopexin OS=Homo sapiens OX=9606 GN=HPX PE=1 SV=2;tr|Q9BS19|Q9BS19_HUMAN Epididymis secretory sperm binding protein OS=Homo sapiens OX=9606 GN=HPX PE=1 SV=1		+			0.537324	0.116288	0.934466	0.188897	0.723774			31.6849	31.1476	0.624529	0.474222	Hemopexin	5177700000	2195600000	5594900000	2575000000	4342300000	2556500000	2471200000	4559000000	1803400000	2115000000	2176800000	1803500000	32.2697	31.032	32.3815	31.2619	32.0158	31.2515	31.2026	32.0861	30.7481	30.978	31.0196	30.7482	32.3157	31.1335	32.4306	31.1024	31.9657	31.1616
P02792	P02792	FTL	sp|P02792|FRIL_HUMAN Ferritin light chain OS=Homo sapiens OX=9606 GN=FTL PE=1 SV=2		+			-0.417003	0.552484	0.25768	0.640683	0.193357			25.7584	26.1754	0.476824	1.80158	Ferritin light chain	57365000	50765000	52837000	63036000	35692000	103760000	189330000	22510000	333600000	23611000	174090000	30186000	25.7737	25.5973	25.655	25.9097	25.0891	26.6287	27.4963	24.4241	28.3135	24.493	27.3753	24.8474	25.8197	25.6988	25.7042	25.7501	25.0389	26.5387
P02794;G3V192;G3V1D1;E9PRK8;E9PKY7;E9PPQ4;E9PQR3;E9PKM5;E9PK45	P02794;G3V192;G3V1D1	FTH1	sp|P02794|FRIH_HUMAN Ferritin heavy chain OS=Homo sapiens OX=9606 GN=FTH1 PE=1 SV=2;tr|G3V192|G3V192_HUMAN Ferritin OS=Homo sapiens OX=9606 GN=FTH1 PE=1 SV=1;tr|G3V1D1|G3V1D1_HUMAN Ferritin OS=Homo sapiens OX=9606 GN=FTH1 PE=1 SV=1		+			-0.279051	0.617328	0.209484	0.69803	0.156126			27.6169	27.896	1.01802	1.05103	Ferritin heavy chain;Ferritin heavy chain, N-terminally processed;Ferritin	99300000	323740000	135740000	342900000	99469000	548870000	335150000	158980000	656550000	131730000	420430000	116670000	26.5653	28.2703	27.0163	28.3532	26.5677	29.0319	28.3202	27.2443	29.2903	26.973	28.6473	26.7979	26.6113	28.3717	27.0654	28.1936	26.5176	28.9419
P04040	P04040	CAT	sp|P04040|CATA_HUMAN Catalase OS=Homo sapiens OX=9606 GN=CAT PE=1 SV=3		+			0.540929	0.119664	0.922036	0.192888	0.714694			28.5357	27.9947	0.353992	0.718919	Catalase	294970000	340980000	291920000	648110000	442790000	442530000	142720000	271950000	396560000	323700000	143520000	476650000	28.136	28.3451	28.121	29.2717	28.722	28.7212	27.0886	28.0188	28.563	28.2701	27.0967	28.8284	28.1821	28.4466	28.1701	29.1121	28.6719	28.6312
P04062;A0A0G2JNZ5;A0A0G2JLB3;A0A0G2JNZ0	P04062;A0A0G2JNZ5;A0A0G2JLB3;A0A0G2JNZ0	GBA	sp|P04062|GLCM_HUMAN Lysosomal acid glucosylceramidase OS=Homo sapiens OX=9606 GN=GBA PE=1 SV=3;tr|A0A0G2JNZ5|A0A0G2JNZ5_HUMAN Glucosylceramidase OS=Homo sapiens OX=9606 GN=GBA PE=1 SV=1;tr|A0A0G2JLB3|A0A0G2JLB3_HUMAN Glucosylceramidase OS=Homo sapiens OX=		+	+		0.803089	0.0433814	1.3627	0.0869702	1.06063			25.9612	25.1581	0.814169	0.402512	Glucosylceramidase	59685000	68694000	34673000	61793000	48442000	196200000	0	35132000	0	45433000	0	60093000	25.8309	26.0337	25.0473	25.8809	25.5298	27.5477	NA	25.0663	NA	25.4372	NA	25.8407	25.8769	26.1352	25.0965	25.7214	25.4796	27.4578
P04075;J3KPS3;H3BQN4;H3BPS8;H3BUH7;H3BR04;H3BMQ8;H3BU78;H3BR68	P04075;J3KPS3;H3BQN4;H3BPS8;H3BUH7	ALDOA	sp|P04075|ALDOA_HUMAN Fructose-bisphosphate aldolase A OS=Homo sapiens OX=9606 GN=ALDOA PE=1 SV=2;tr|J3KPS3|J3KPS3_HUMAN Fructose-bisphosphate aldolase OS=Homo sapiens OX=9606 GN=ALDOA PE=1 SV=1;tr|H3BQN4|H3BQN4_HUMAN Fructose-bisphosphate aldolase OS=Homo		+			-1.05907	0.00440589	2.35597	0.0135404	1.86837			31.46	32.5191	0.675759	0.321268	Fructose-bisphosphate aldolase A;Fructose-bisphosphate aldolase	4428500000	1928200000	4900300000	2398200000	3972900000	1790100000	6935200000	5396500000	6156300000	5658200000	8340000000	4656100000	32.0442	30.8446	32.1902	31.1593	31.8875	30.7374	32.6913	32.3294	32.5194	32.3977	32.9574	32.1165	32.0902	30.9461	32.2394	30.9997	31.8374	30.6474
P04083;Q5T3N1;Q5T3N0	P04083	ANXA1	sp|P04083|ANXA1_HUMAN Annexin A1 OS=Homo sapiens OX=9606 GN=ANXA1 PE=1 SV=2		+			-8.19179	2.86118e-07	6.54345	3.2884e-06	5.48302			25.4541	33.6459	2.27186	0.598484	Annexin A1	20282000	1044000000	32937000	24823000	25849000	22642000	8574500000	20736000000	7826800000	21828000000	10816000000	16709000000	24.2737	29.9595	24.9732	24.5652	24.6236	24.4325	32.9974	34.2714	32.8658	34.3455	33.3324	33.9599	24.3198	30.061	25.0223	24.4056	24.5735	24.3425
P04264;CON__P04264	P04264;CON__P04264	KRT1	sp|P04264|K2C1_HUMAN Keratin, type II cytoskeletal 1 OS=Homo sapiens OX=9606 GN=KRT1 PE=1 SV=6;	+	+			0.374417	0.440316	0.356235	0.536625	0.270329			31.4694	31.095	1.00615	0.731365	Keratin, type II cytoskeletal 1	8091200000	5147200000	2935000000	2051800000	1475100000	2006000000	2838700000	3654200000	2202400000	2732100000	2586800000	839730000	32.9137	32.2611	31.4507	30.9342	30.4582	30.9017	31.4026	31.7669	31.0364	31.3474	31.2685	29.6454	32.9598	32.3626	31.4999	30.7747	30.408	30.8117
P04406;E7EUT5	P04406;E7EUT5	GAPDH	sp|P04406|G3P_HUMAN Glyceraldehyde-3-phosphate dehydrogenase OS=Homo sapiens OX=9606 GN=GAPDH PE=1 SV=3;tr|E7EUT5|E7EUT5_HUMAN Glyceraldehyde-3-phosphate dehydrogenase OS=Homo sapiens OX=9606 GN=GAPDH PE=1 SV=1		+			-1.47835	2.55336e-05	4.59289	0.00016291	3.78805			32.8627	34.341	0.328385	0.367237	Glyceraldehyde-3-phosphate dehydrogenase	9202900000	6769400000	10185000000	7403500000	8510300000	6097100000	27042000000	19359000000	24767000000	16839000000	26900000000	16836000000	33.0994	32.6564	33.2457	32.7856	32.9866	32.5055	34.6545	34.1723	34.5277	33.9711	34.6469	33.9708	33.1455	32.7579	33.2949	32.626	32.9364	32.4155
P04424;F8W943;A0A5F9ZHM8;A0A5F9ZHC6;H7C0S8;A0A5F9ZI35	P04424;F8W943;A0A5F9ZHM8	ASL	sp|P04424|ARLY_HUMAN Argininosuccinate lyase OS=Homo sapiens OX=9606 GN=ASL PE=1 SV=4;tr|F8W943|F8W943_HUMAN Argininosuccinate lyase OS=Homo sapiens OX=9606 GN=ASL PE=1 SV=2;tr|A0A5F9ZHM8|A0A5F9ZHM8_HUMAN Argininosuccinate lyase (Fragment) OS=Homo sapiens		+	+	+	4.43824	1.50223e-07	6.82326	1.93903e-06	5.71242		+	24.9886	20.5504	0.326327	1.09942	Argininosuccinate lyase	24919000	33474000	24608000	49398000	34128000	42251000	0	0	0	0	0	0	24.5707	24.9965	24.5526	25.5579	25.0245	25.3325	NA	NA	NA	NA	NA	NA	24.6168	25.098	24.6018	25.3984	24.9743	25.2425
P04439;Q5SRN5;A0A1W2PS24;Q5SRN7;A0A140T9B7;D0EV57;A0A140T8X0;A0A140T9V0;A0A140T9X6;A0A140T9C2;A0A140T9W3;A0A140T9D9;A0A140T939;A0A140T9W7;A0A0G2JH66;A0A0G2JPA3;P30511;A0A0D9SFW8;Q31611;A0A0G2JNX1	P04439;Q5SRN5;A0A1W2PS24;Q5SRN7	HLA-A	sp|P04439|HLAA_HUMAN HLA class I histocompatibility antigen, A alpha chain OS=Homo sapiens OX=9606 GN=HLA-A PE=1 SV=2;tr|Q5SRN5|Q5SRN5_HUMAN HLA class I histocompatibility antigen, A alpha chain OS=Homo sapiens OX=9606 GN=HLA-A PE=1 SV=2;tr|A0A1W2PS24|A0A1		+			-0.858447	0.00263449	2.5793	0.00911478	2.04025			31.2712	32.1296	0.275273	0.401751	HLA class I histocompatibility antigen, A-3 alpha chain	2721900000	1831400000	2905000000	3182700000	2183000000	3233800000	5438100000	4276100000	5428200000	3593900000	6487600000	3404600000	31.342	30.7703	31.4359	31.5676	31.0237	31.5906	32.3405	31.9936	32.3378	31.7429	32.595	31.6648	31.388	30.8718	31.485	31.408	30.9735	31.5006
P04792;F8WE04;C9J3N8	P04792	HSPB1	sp|P04792|HSPB1_HUMAN Heat shock protein beta-1 OS=Homo sapiens OX=9606 GN=HSPB1 PE=1 SV=2		+	+		-0.456746	0.285915	0.543764	0.382283	0.417616			25.4438	25.9005	0.258819	1.03321	Heat shock protein beta-1	45329000	0	35250000	0	38994000	0	28349000	142990000	67691000	73312000	23270000	120120000	25.4339	NA	25.0711	NA	25.2167	NA	24.7568	27.0913	26.0125	26.1275	24.472	26.8399	25.48	NA	25.1203	NA	25.1666	NA
P04843;B7Z4L4;F8WF32	P04843;B7Z4L4	RPN1	sp|P04843|RPN1_HUMAN Dolichyl-diphosphooligosaccharide--protein glycosyltransferase subunit 1 OS=Homo sapiens OX=9606 GN=RPN1 PE=1 SV=1;tr|B7Z4L4|B7Z4L4_HUMAN Dolichyl-diphosphooligosaccharide--protein glycosyltransferase subunit 1 OS=Homo sapiens OX=9606		+			1.47527	0.0338954	1.46986	0.0716328	1.14489			30.667	29.1917	1.1482	1.23611	Dolichyl-diphosphooligosaccharide--protein glycosyltransferase subunit 1	3616000000	931210000	1604900000	530920000	2449700000	3751900000	267370000	885570000	216660000	1080300000	424090000	2105700000	31.7517	29.7945	30.5798	28.9839	31.19	31.805	27.9943	29.722	27.6909	30.0088	28.6598	30.9717	31.7978	29.896	30.629	28.8244	31.1398	31.715
P04844;Q5JYR7;Q5JYR4;Q5JYR3;F2Z3K5;H0Y5M1	P04844	RPN2	sp|P04844|RPN2_HUMAN Dolichyl-diphosphooligosaccharide--protein glycosyltransferase subunit 2 OS=Homo sapiens OX=9606 GN=RPN2 PE=1 SV=3		+			1.50469	0.0565778	1.24735	0.107761	0.967538			29.1745	27.6698	1.21299	1.54595	Dolichyl-diphosphooligosaccharide--protein glycosyltransferase subunit 2	844640000	595880000	803460000	140050000	1546200000	606900000	125350000	86319000	126610000	593210000	97166000	1117600000	29.6538	29.1504	29.5817	27.0614	30.5261	29.1769	26.9014	26.3632	26.9158	29.144	26.5339	30.0578	29.6998	29.2519	29.6308	26.9018	30.4759	29.0869
P04899;P19087;F8WE78;P11488;A8MTJ3;A0A3B3ITG4;A0A3B3IRK0;A0A3B3IU77;A0A3B3IS42;A0A3B3ITX3;A2A2R6;A0A087WZE5	P04899	GNAI2	sp|P04899|GNAI2_HUMAN Guanine nucleotide-binding protein G(i) subunit alpha-2 OS=Homo sapiens OX=9606 GN=GNAI2 PE=1 SV=3		+			-0.863363	0.00338265	2.47074	0.0110645	1.95607			31.4923	32.3557	0.479977	0.207914	Guanine nucleotide-binding protein G(i) subunit alpha-2	2985100000	3060400000	4334300000	3224700000	3637900000	1757100000	6003700000	5930200000	4775200000	5087500000	6430900000	4612300000	31.4751	31.5111	32.0132	31.5865	31.7605	30.7105	32.4832	32.4654	32.1529	32.2443	32.5824	32.1028	31.5212	31.6126	32.0623	31.427	31.7103	30.6206
Q93077;Q7L7L0;P04908	Q93077;Q7L7L0;P04908	HIST1H2AC;HIST3H2A;HIST1H2AB	sp|Q93077|H2A1C_HUMAN Histone H2A type 1-C OS=Homo sapiens OX=9606 GN=HIST1H2AC PE=1 SV=3;sp|Q7L7L0|H2A3_HUMAN Histone H2A type 3 OS=Homo sapiens OX=9606 GN=HIST3H2A PE=1 SV=3;sp|P04908|H2A1B_HUMAN Histone H2A type 1-B/E OS=Homo sapiens OX=9606 GN=H2AC4 PE		+	+		0.0330817	0.946905	0.0236938	0.960371	0.0175611			25.513	25.4799	0.95283	0.875111	Histone H2A type 1-C;Histone H2A type 3;Histone H2A type 1-B/E	73172000	78197000	78680000	17166000	41268000	40591000	0	102640000	20141000	88915000	0	52210000	26.1248	26.2206	26.2295	24.0331	25.2985	25.2747	NA	26.613	24.2636	26.4059	NA	25.6378	26.1708	26.3221	26.2786	23.8735	25.2484	25.1847
P04920	P04920	SLC4A2	sp|P04920|B3A2_HUMAN Anion exchange protein 2 OS=Homo sapiens OX=9606 GN=SLC4A2 PE=1 SV=4		+			0.585041	0.100789	0.996588	0.170316	0.768745			26.3466	25.7616	0.601174	0.560327	Anion exchange protein 2	81458000	119900000	53044000	105180000	52357000	145370000	41153000	82098000	44388000	91481000	32998000	69704000	26.2796	26.8373	25.6607	26.6483	25.6419	27.1152	25.2945	26.2908	25.4037	26.447	24.9759	26.0547	26.3256	26.9387	25.7098	26.4887	25.5917	27.0252
P05023;Q5TC01;Q5TC02;Q5TC05	P05023	ATP1A1	sp|P05023|AT1A1_HUMAN Sodium/potassium-transporting ATPase subunit alpha-1 OS=Homo sapiens OX=9606 GN=ATP1A1 PE=1 SV=1		+			0.0838869	0.813542	0.0896202	0.86144	0.064775			34.3071	34.2232	0.702243	0.523413	Sodium/potassium-transporting ATPase subunit alpha-1	35342000000	12307000000	31934000000	16091000000	30841000000	14366000000	15118000000	31780000000	11057000000	28317000000	18203000000	22118000000	35.0407	33.5188	34.8944	33.9055	34.8441	33.7419	33.8155	34.8874	33.3642	34.7209	34.0835	34.3645	35.0867	33.6202	34.9435	33.746	34.794	33.652
P05026;V9GYR2	P05026;V9GYR2	ATP1B1	sp|P05026|AT1B1_HUMAN Sodium/potassium-transporting ATPase subunit beta-1 OS=Homo sapiens OX=9606 GN=ATP1B1 PE=1 SV=1;tr|V9GYR2|V9GYR2_HUMAN Sodium/potassium-transporting ATPase subunit beta (Fragment) OS=Homo sapiens OX=9606 GN=ATP1B1 PE=1 SV=1		+			2.02164	0.163794	0.785701	0.248057	0.605449			29.9532	27.9315	0.883869	3.70241	Sodium/potassium-transporting ATPase subunit beta-1	1759500000	533570000	1847600000	629840000	1777100000	697760000	29103000	2782600000	13905000	2860000000	34317000	2371100000	30.7125	28.9911	30.783	29.2304	30.7269	29.3782	24.7947	31.3738	23.7291	31.4134	25.0324	31.1429	30.7586	29.0926	30.8321	29.0708	30.6767	29.2882
P05091;F8VP50;S4R3S4;H0YMG7;O94788	P05091	ALDH2	sp|P05091|ALDH2_HUMAN Aldehyde dehydrogenase, mitochondrial OS=Homo sapiens OX=9606 GN=ALDH2 PE=1 SV=2		+			1.24703	0.00428474	2.36808	0.0133144	1.87568			27.8536	26.6066	0.57312	0.713879	Aldehyde dehydrogenase, mitochondrial	171780000	199490000	144220000	466060000	251170000	377840000	42925000	125810000	140880000	127320000	66724000	163990000	27.356	27.5717	27.1037	28.7959	27.9041	28.4932	25.3553	26.9067	27.0699	26.9239	25.9917	27.289	27.402	27.6732	27.1528	28.6364	27.8539	28.4032
P05106;H3BM21;I3L4X8	P05106;H3BM21;I3L4X8	ITGB3	sp|P05106|ITB3_HUMAN Integrin beta-3 OS=Homo sapiens OX=9606 GN=ITGB3 PE=1 SV=2;tr|H3BM21|H3BM21_HUMAN Integrin beta (Fragment) OS=Homo sapiens OX=9606 PE=3 SV=1;tr|I3L4X8|I3L4X8_HUMAN Integrin beta OS=Homo sapiens OX=9606 GN=ITGB3 PE=3 SV=1		+	+		-1.1664	0.274622	0.561265	0.369243	0.432687			26.8124	27.9788	2.08526	1.90933	Integrin beta-3;Integrin beta	320580000	40459000	579530000	18047000	364450000	0	0	529930000	0	1199700000	0	1048100000	28.2561	25.27	29.1103	24.1053	28.4411	NA	NA	28.9812	NA	30.16	NA	29.9651	28.3022	25.3714	29.1595	23.9457	28.391	NA
P05141	P05141	SLC25A5	sp|P05141|ADT2_HUMAN ADP/ATP translocase 2 OS=Homo sapiens OX=9606 GN=SLC25A5 PE=1 SV=7		+	+		0.424453	0.238626	0.622283	0.331743	0.479198			24.6038	24.1794	0.782743	0.358005	ADP/ATP translocase 2;ADP/ATP translocase 2, N-terminally processed	22178000	52108000	0	17972000	15711000	46993000	0	21399000	0	16027000	0	28108000	24.4026	25.635	NA	24.0992	23.9053	25.4859	NA	24.351	NA	23.934	NA	24.7445	24.4487	25.7365	NA	23.9397	23.8551	25.396
P05387;H0YDD8	P05387	RPLP2	sp|P05387|RLA2_HUMAN 60S acidic ribosomal protein P2 OS=Homo sapiens OX=9606 GN=RPLP2 PE=1 SV=1		+			0.646769	0.170135	0.769206	0.254672	0.594019			25.3723	24.7255	0.771953	0.878898	60S acidic ribosomal protein P2	20686000	52557000	21976000	75629000	55002000	72536000	20346000	14047000	14301000	51173000	38820000	52259000	24.3022	25.6474	24.3894	26.1724	25.713	26.1122	24.2782	23.7438	23.7696	25.6089	25.2103	25.6392	24.3482	25.7489	24.4386	26.0129	25.6628	26.0222
P05388;F8VWS0;F8VU65;F8VW21;F8VPE8;G3V210;F8VZS0;Q8NHW5;F8VQY6;F8VRK7;F8VWV4;F8VS58;F8W1K8	P05388;F8VWS0;F8VU65;F8VW21;F8VPE8;G3V210;F8VZS0;Q8NHW5;F8VQY6;F8VRK7	RPLP0;RPLP0P6	sp|P05388|RLA0_HUMAN 60S acidic ribosomal protein P0 OS=Homo sapiens OX=9606 GN=RPLP0 PE=1 SV=1;tr|F8VWS0|F8VWS0_HUMAN 60S acidic ribosomal protein P0 OS=Homo sapiens OX=9606 GN=RPLP0 PE=1 SV=1;tr|F8VU65|F8VU65_HUMAN 60S acidic ribosomal protein P0 (Fragme		+			0.00592329	0.984034	0.00698983	0.985797	0.00621269			26.6244	26.6185	0.65599	0.21527	60S acidic ribosomal protein P0;60S acidic ribosomal protein P0-like	58119000	209770000	71435000	131840000	109100000	105120000	95844000	85285000	117910000	93383000	110290000	112210000	25.7925	27.6442	26.0901	26.9742	26.7011	26.6475	26.5142	26.3458	26.8131	26.4767	26.7167	26.7416	25.8386	27.7457	26.1393	26.8146	26.6509	26.5575
P05455;E7ERC4;E9PGX9;E9PFL9	P05455	SSB	sp|P05455|LA_HUMAN Lupus La protein OS=Homo sapiens OX=9606 GN=SSB PE=1 SV=2		+			-0.0908302	0.839727	0.0758621	0.881214	0.0549186			24.1262	24.217	0.682237	0.93116	Lupus La protein	13575000	14961000	18395000	14673000	47973000	15394000	12385000	9542600	30355000	27357000	11356000	45944000	23.6944	23.8347	24.1328	23.8067	25.5157	23.8759	23.5621	23.186	24.8554	24.7054	23.437	25.4534	23.7405	23.9362	24.182	23.6471	25.4656	23.7859
P05556;E7EQW5;C9JPK5;H7C4N8;Q5T3E6;E9PLR6;E7ERX5;C9JJP8;Q5T3E5;E9PQJ2;H7C4K3;C9JNE0	P05556	ITGB1	sp|P05556|ITB1_HUMAN Integrin beta-1 OS=Homo sapiens OX=9606 GN=ITGB1 PE=1 SV=2		+			-2.05253	1.15662e-05	4.93681	8.36553e-05	4.07751			31.0439	33.0964	0.477608	0.539664	Integrin beta-1	2818300000	1556800000	3239100000	1818600000	2794500000	1750600000	11160000000	6699300000	12789000000	7336100000	13227000000	6020800000	31.3922	30.5359	31.5929	30.7602	31.3799	30.7052	33.3776	32.6414	33.5742	32.7724	33.6228	32.4873	31.4382	30.6374	31.6421	30.6006	31.3298	30.6152
P06241;E5RFS5;E5RH71;E5RIX5;E5RGT0;E5RGM6;E5RI25;E5RFM0;E5RFM4;E5RHF7;E5RJX7;E5RHX7;E5RFM6;E5RK23	P06241	FYN	sp|P06241|FYN_HUMAN Tyrosine-protein kinase Fyn OS=Homo sapiens OX=9606 GN=FYN PE=1 SV=3		+			1.84526	0.000158744	3.7993	0.000812112	3.09038			27.852	26.0068	0.479455	0.74661	Tyrosine-protein kinase Fyn	156210000	253460000	228800000	476030000	199100000	252950000	63885000	115660000	49908000	94855000	27244000	91803000	27.2189	27.9172	27.7695	28.8265	27.5689	27.9143	25.929	26.7853	25.5728	26.4992	24.6994	26.452	27.265	28.0187	27.8187	28.6669	27.5188	27.8243
P06276;F8WF14;F8WEX7;H0Y885;H7C4Y0	P06276;F8WF14;F8WEX7	BCHE	sp|P06276|CHLE_HUMAN Cholinesterase OS=Homo sapiens OX=9606 GN=BCHE PE=1 SV=1;tr|F8WF14|F8WF14_HUMAN Carboxylic ester hydrolase OS=Homo sapiens OX=9606 GN=BCHE PE=1 SV=1;tr|F8WEX7|F8WEX7_HUMAN Carboxylic ester hydrolase OS=Homo sapiens OX=9606 GN=BCHE PE=1		+	+	+	4.93838	6.70963e-10	9.1733	3.04291e-08	7.51671		+	25.5164	20.578	0.58347	0.484552	Cholinesterase;Carboxylic ester hydrolase	54107000	36447000	64430000	27435000	47454000	79353000	0	0	0	0	0	0	25.6893	25.1193	25.9412	24.7095	25.5	26.2418	NA	NA	NA	NA	NA	NA	25.7354	25.2208	25.9904	24.5499	25.4499	26.1518
P06576;H0YH81;F8W079;H0YI37	P06576;H0YH81;F8W079	ATP5B	sp|P06576|ATPB_HUMAN ATP synthase subunit beta, mitochondrial OS=Homo sapiens OX=9606 GN=ATP5F1B PE=1 SV=3;tr|H0YH81|H0YH81_HUMAN ATP synthase subunit beta (Fragment) OS=Homo sapiens OX=9606 GN=ATP5F1B PE=1 SV=1;tr|F8W079|F8W079_HUMAN ATP synthase subunit		+	+		0.732763	0.109185	0.961838	0.180861	0.742656			26.506	25.7732	1.01354	0.458227	ATP synthase subunit beta, mitochondrial;ATP synthase subunit beta	0	313610000	0	60004000	0	49167000	54287000	36950000	59200000	45632000	78248000	78099000	NA	28.2244	NA	25.8386	NA	25.5512	25.6941	25.1391	25.8191	25.4435	26.2216	26.2188	NA	28.3259	NA	25.679	NA	25.4612
P06733;A0A2R8Y6G6;K7EM90;A0A2R8YEM5;A0A2R8Y879;K7ERS8;A0A2R8Y798;A0A2R8YEG5;A0A2R8Y6I8	P06733;A0A2R8Y6G6	ENO1	sp|P06733|ENOA_HUMAN Alpha-enolase OS=Homo sapiens OX=9606 GN=ENO1 PE=1 SV=2;tr|A0A2R8Y6G6|A0A2R8Y6G6_HUMAN Alpha-enolase OS=Homo sapiens OX=9606 GN=ENO1 PE=1 SV=1		+			-0.827511	0.0597848	1.22341	0.11284	0.947537			33.5297	34.3572	0.545071	0.883118	Alpha-enolase	16195000000	9389000000	19525000000	9969800000	15589000000	8465200000	38659000000	11263000000	31225000000	14233000000	40356000000	13544000000	33.9148	33.1283	34.1846	33.2149	33.8598	32.9789	35.1701	33.3909	34.862	33.7285	35.2321	33.6569	33.9609	33.2298	34.2337	33.0554	33.8097	32.8889
P06737;E9PK47	P06737;E9PK47	PYGL	sp|P06737|PYGL_HUMAN Glycogen phosphorylase, liver form OS=Homo sapiens OX=9606 GN=PYGL PE=1 SV=4;tr|E9PK47|E9PK47_HUMAN Alpha-1,4 glucan phosphorylase OS=Homo sapiens OX=9606 GN=PYGL PE=1 SV=1		+			1.2329	1.23893e-05	4.90695	8.88433e-05	4.05138			31.1063	29.8734	0.203921	0.180511	Glycogen phosphorylase, liver form;Alpha-1,4 glucan phosphorylase	2557900000	1898300000	2059000000	2876200000	2019300000	2823200000	984800000	1136100000	833810000	904680000	1136300000	879010000	31.2523	30.8221	30.9393	31.4215	30.9112	31.3947	29.8753	30.0814	29.6351	29.7528	30.0817	29.7113	31.2984	30.9235	30.9884	31.262	30.8611	31.3047
P06744;A0A2U3TZU2;K7EQ48;A0A2R8Y6C7;A0A0J9YXP8;A0A0J9YYH3;A0A0J9YX90;K7ERC6;K7EPY4;K7EP41;K7ENA0;A0A0J9YXM3;K7ELR7;A0A2R8YF08;K7ERK8;K7EIL4;A0A0J9YXH9;A0A0J9YYI8;K7ESF4	P06744;A0A2U3TZU2;K7EQ48;A0A2R8Y6C7;A0A0J9YXP8;A0A0J9YYH3;A0A0J9YX90	GPI	sp|P06744|G6PI_HUMAN Glucose-6-phosphate isomerase OS=Homo sapiens OX=9606 GN=GPI PE=1 SV=4;tr|A0A2U3TZU2|A0A2U3TZU2_HUMAN Glucose-6-phosphate isomerase OS=Homo sapiens OX=9606 GN=GPI PE=1 SV=1;tr|K7EQ48|K7EQ48_HUMAN Glucose-6-phosphate isomerase (Fragment		+			-0.795711	0.0190592	1.7199	0.0447501	1.34921			30.0766	30.8723	0.625262	0.344081	Glucose-6-phosphate isomerase	1551900000	927830000	1873600000	829350000	1441200000	701860000	2492800000	1609000000	1803600000	1881100000	2539500000	1553700000	30.5314	29.7893	30.8032	29.6274	30.4246	29.3866	31.2151	30.5835	30.7482	30.8089	31.2419	30.5331	30.5774	29.8908	30.8523	29.4678	30.3745	29.2966
P06748;E5RGW4;E5RI98	P06748	NPM1	sp|P06748|NPM_HUMAN Nucleophosmin OS=Homo sapiens OX=9606 GN=NPM1 PE=1 SV=2		+	+		0.920663	0.18351	0.73634	0.270589	0.567691			26.4527	25.5321	1.12095	1.38531	Nucleophosmin	21842000	76394000	110340000	175660000	218490000	91246000	0	58363000	22453000	143730000	0	161690000	24.3806	26.187	26.7174	27.3882	27.703	26.4433	NA	25.7986	24.4204	27.0988	NA	27.2687	24.4267	26.2884	26.7665	27.2286	27.6528	26.3533
P06756;H7BZG1	P06756	ITGAV	sp|P06756|ITAV_HUMAN Integrin alpha-V OS=Homo sapiens OX=9606 GN=ITGAV PE=1 SV=2		+			-0.863678	0.0962047	1.0168	0.164112	0.78486			31.9785	32.8422	1.08363	0.676029	Integrin alpha-V;Integrin alpha-V heavy chain;Integrin alpha-V light chain	8181100000	2313900000	8634100000	2094800000	7983800000	2255600000	5773600000	10226000000	3633500000	12762000000	6040300000	11735000000	32.9296	31.1077	33.0074	30.9642	32.8944	31.0709	32.4268	33.2515	31.7587	33.5711	32.492	33.4501	32.9757	31.2092	33.0565	30.8046	32.8443	30.9809
P06858;E5RJI0;E7EW14;E5RHN7	P06858	LPL	sp|P06858|LIPL_HUMAN Lipoprotein lipase OS=Homo sapiens OX=9606 GN=LPL PE=1 SV=1		+	+	+	6.03305	0.000576487	3.23921	0.00249316	2.60325		+	26.8128	20.7797	3.66507	0.576745	Lipoprotein lipase	12824000	598730000	5515700	1481400000	25392000	1809200000	0	0	0	0	0	0	23.6123	29.1573	22.3951	30.4643	24.5979	30.7527	NA	NA	NA	NA	NA	NA	23.6584	29.2588	22.4443	30.3047	24.5477	30.6627
P07093;C9JN98;C9K031	P07093;C9JN98	SERPINE2	sp|P07093|GDN_HUMAN Glia-derived nexin OS=Homo sapiens OX=9606 GN=SERPINE2 PE=1 SV=1;tr|C9JN98|C9JN98_HUMAN Glia-derived nexin (Fragment) OS=Homo sapiens OX=9606 GN=SERPINE2 PE=1 SV=8		+	+		0.826788	0.0124137	1.9061	0.0321454	1.49288			25.7578	24.931	0.638459	0.214148	Glia-derived nexin	48331000	0	51307000	42022000	136670000	62594000	0	0	0	33315000	28938000	0	25.5264	NA	25.6127	25.3246	27.0261	25.8995	NA	NA	NA	24.9897	24.7865	NA	25.5725	NA	25.6618	25.1651	26.976	25.8096
P07099;B1AQP9;B1AQP8	P07099	EPHX1	sp|P07099|HYEP_HUMAN Epoxide hydrolase 1 OS=Homo sapiens OX=9606 GN=EPHX1 PE=1 SV=1		+			-0.0269165	0.956589	0.0192746	0.968128	0.0140672			27.8258	27.8527	0.861046	0.956734	Epoxide hydrolase 1	336310000	274710000	210880000	82964000	315760000	381500000	149850000	205940000	156350000	439520000	129510000	687420000	28.3252	28.0333	27.6518	26.306	28.2343	28.5071	27.1589	27.6176	27.2202	28.7114	26.9485	29.3566	28.3713	28.1348	27.701	26.1464	28.1841	28.4171
P07108;A0A0A0MTI5;B8ZWD1	P07108;A0A0A0MTI5;B8ZWD1	DBI	sp|P07108|ACBP_HUMAN Acyl-CoA-binding protein OS=Homo sapiens OX=9606 GN=DBI PE=1 SV=2;tr|A0A0A0MTI5|A0A0A0MTI5_HUMAN Acyl-CoA-binding protein OS=Homo sapiens OX=9606 GN=DBI PE=1 SV=1;tr|B8ZWD1|B8ZWD1_HUMAN Acyl-CoA-binding protein OS=Homo sapiens OX=9606		+			-0.629685	0.0746391	1.12703	0.134527	0.871191			26.8422	27.4719	0.271409	0.754572	Acyl-CoA-binding protein	127420000	121910000	136250000	129770000	86702000	136790000	141250000	260530000	67946000	243400000	222910000	285580000	26.925	26.8612	27.0217	26.9514	26.3696	27.0274	27.0737	27.9569	26.0179	27.8588	27.7319	28.0893	26.9711	26.9627	27.0708	26.7918	26.3194	26.9374
P07195;A0A5F9ZHM4;A0A3B3IS95;A8MW50;C9J7H8;F5H793	P07195;A0A5F9ZHM4;A0A3B3IS95;A8MW50;C9J7H8	LDHB	sp|P07195|LDHB_HUMAN L-lactate dehydrogenase B chain OS=Homo sapiens OX=9606 GN=LDHB PE=1 SV=2;tr|A0A5F9ZHM4|A0A5F9ZHM4_HUMAN L-lactate dehydrogenase OS=Homo sapiens OX=9606 GN=LDHB PE=1 SV=1;tr|A0A3B3IS95|A0A3B3IS95_HUMAN L-lactate dehydrogenase OS=Homo s		+			-0.470393	0.122576	0.911594	0.196637	0.706334			31.0704	31.5408	0.62241	0.254066	L-lactate dehydrogenase B chain;L-lactate dehydrogenase	3103600000	1292900000	3521200000	1782900000	3257000000	1720700000	2955700000	2929400000	2830500000	3242800000	4280400000	2544900000	31.5313	30.268	31.7134	30.7316	31.6009	30.6803	31.4609	31.448	31.3984	31.5946	31.9951	31.245	31.5774	30.3694	31.7626	30.572	31.5507	30.5904
P07237;H7BZ94;H0Y3Z3;I3L398;I3L312;I3L4M2;I3L0S0;I3NI03;I3L3U6;I3L3P5;I3L514;I3L1Y5	P07237;H7BZ94;H0Y3Z3	P4HB	sp|P07237|PDIA1_HUMAN Protein disulfide-isomerase OS=Homo sapiens OX=9606 GN=P4HB PE=1 SV=3;tr|H7BZ94|H7BZ94_HUMAN Protein disulfide-isomerase OS=Homo sapiens OX=9606 GN=P4HB PE=1 SV=2;tr|H0Y3Z3|H0Y3Z3_HUMAN Protein disulfide-isomerase (Fragment) OS=Homo s		+			0.554365	0.497135	0.303526	0.589325	0.229645			30.3495	29.7951	0.910792	1.97775	Protein disulfide-isomerase	1488300000	1079000000	696080000	949900000	1447900000	4580100000	183360000	2005500000	252940000	2924000000	429030000	5216300000	30.471	30.007	29.3747	29.8232	30.4313	32.0927	27.4501	30.9013	27.9142	31.4453	28.6765	32.2804	30.5171	30.1085	29.4238	29.6636	30.3812	32.0028
P07355;H0YN42;A6NMY6;H0YMU9;H0YMD0;H0YM50;H0YKS4;H0YN28;H0YL33;H0YMM1;H0YLV6;H0YKZ7;H0YMW4;H0YKL9;H0YKV8;H0YMD9;H0YKN4;H0YNB8	P07355;H0YN42;A6NMY6;H0YMU9;H0YMD0;H0YM50;H0YKS4	ANXA2;ANXA2P2	sp|P07355|ANXA2_HUMAN Annexin A2 OS=Homo sapiens OX=9606 GN=ANXA2 PE=1 SV=2;tr|H0YN42|H0YN42_HUMAN Annexin (Fragment) OS=Homo sapiens OX=9606 GN=ANXA2 PE=1 SV=1;sp|A6NMY6|AXA2L_HUMAN Putative annexin A2-like protein OS=Homo sapiens OX=9606 GN=ANXA2P2 PE=5		+			-7.11625	1.77984e-05	4.74962	0.000120015	3.92077			26.845	33.9612	2.2655	1.96408	Annexin A2;Annexin;Putative annexin A2-like protein	37655000	995800000	14240000	168480000	79907000	458390000	53358000000	5044000000	44139000000	5349800000	71643000000	4474900000	25.1663	29.8913	23.7634	27.328	26.2518	28.772	35.635	32.2319	35.3613	32.3168	36.0601	32.0592	25.2124	29.9928	23.8126	27.1684	26.2017	28.682
P07384;E9PL37;E9PRM1;E9PLX0;E9PJJ3;E9PLC9;E9PMC6;E9PJA6;E9PSA6;E9PQB3;E9PIA9	P07384	CAPN1	sp|P07384|CAN1_HUMAN Calpain-1 catalytic subunit OS=Homo sapiens OX=9606 GN=CAPN1 PE=1 SV=1		+	+	+	-5.22094	1.92505e-09	8.71556	5.98192e-08	7.22316	+		21.2285	26.4494	0.860165	0.285911	Calpain-1 catalytic subunit	0	0	0	0	0	0	79401000	106990000	65036000	101990000	118380000	82656000	NA	NA	NA	NA	NA	NA	26.2427	26.6729	25.9547	26.6039	26.8189	26.3006	NA	NA	NA	NA	NA	NA
Q5JP53;P07437;Q5ST81;A6NNZ2	Q5JP53;P07437;Q5ST81	TUBB	tr|Q5JP53|Q5JP53_HUMAN Tubulin beta chain OS=Homo sapiens OX=9606 GN=TUBB PE=1 SV=1;sp|P07437|TBB5_HUMAN Tubulin beta chain OS=Homo sapiens OX=9606 GN=TUBB PE=1 SV=2;tr|Q5ST81|Q5ST81_HUMAN Tubulin beta chain OS=Homo sapiens OX=9606 GN=TUBB PE=1 SV=1		+			0.0478299	0.923945	0.0343541	0.943627	0.0251997			27.7006	27.6528	0.797403	1.03411	Tubulin beta chain	104190000	467840000	177230000	342690000	254880000	153340000	356930000	74111000	504190000	151910000	245700000	165160000	26.6346	28.8014	27.401	28.3523	27.9252	27.1922	28.4111	26.1432	28.9094	27.1786	27.8723	27.2993	26.6807	28.9029	27.4502	28.1928	27.8751	27.1022
P07686;Q5URX0;H0YA83;H0Y9B6;D6REQ8	P07686;Q5URX0;H0YA83	HEXB	sp|P07686|HEXB_HUMAN Beta-hexosaminidase subunit beta OS=Homo sapiens OX=9606 GN=HEXB PE=1 SV=3;tr|Q5URX0|Q5URX0_HUMAN Beta-hexosaminidase subunit beta OS=Homo sapiens OX=9606 GN=HEXB PE=1 SV=1;tr|H0YA83|H0YA83_HUMAN Beta-hexosaminidase subunit beta (Fragm		+			-0.551967	0.172253	0.763833	0.257154	0.589807			26.1694	26.7214	0.725721	0.657637	Beta-hexosaminidase subunit beta;Beta-hexosaminidase subunit beta chain B;Beta-hexosaminidase subunit beta chain A	66452000	99686000	46763000	61641000	55369000	187690000	90278000	139550000	81325000	130020000	58402000	219580000	25.9858	26.5709	25.4789	25.8774	25.7226	27.4838	26.4279	27.0562	26.2772	26.9542	25.7995	27.7102	26.0319	26.6724	25.528	25.7178	25.6724	27.3938
P07737;K7EJ44;CON__P02584;I3L3D5	P07737;K7EJ44	PFN1	sp|P07737|PROF1_HUMAN Profilin-1 OS=Homo sapiens OX=9606 GN=PFN1 PE=1 SV=2;tr|K7EJ44|K7EJ44_HUMAN Profilin OS=Homo sapiens OX=9606 GN=PFN1 PE=1 SV=1		+			-1.22332	0.000305903	3.51442	0.00143783	2.84229			27.5946	28.8179	0.440431	0.342772	Profilin-1	208010000	171920000	271970000	244660000	252220000	124040000	563360000	538310000	439110000	361160000	599470000	362660000	27.6321	27.3572	28.0189	27.8662	27.9101	26.8862	29.0695	29.0039	28.71	28.4281	29.1591	28.434	27.6781	27.4586	28.068	27.7066	27.86	26.7963
P07741;H3BQZ9;H3BQF1;H3BQB1;H3BSW3	P07741;H3BQZ9;H3BQF1;H3BQB1	APRT	sp|P07741|APT_HUMAN Adenine phosphoribosyltransferase OS=Homo sapiens OX=9606 GN=APRT PE=1 SV=2;tr|H3BQZ9|H3BQZ9_HUMAN Adenine phosphoribosyltransferase OS=Homo sapiens OX=9606 GN=APRT PE=1 SV=1;tr|H3BQF1|H3BQF1_HUMAN Adenine phosphoribosyltransferase (Fra		+	+		0.305257	0.258563	0.587434	0.352166	0.453253			24.8684	24.5632	0.369501	0.450486	Adenine phosphoribosyltransferase	31623000	0	37915000	30084000	36907000	20655000	41422000	0	19644000	21226000	22798000	26476000	24.9145	NA	25.1763	24.8425	25.1374	24.3	25.3039	NA	24.2276	24.3393	24.4424	24.6582	24.9605	NA	25.2254	24.6829	25.0872	24.21
P07814;V9GYZ6;V9GZ76	P07814;V9GYZ6	EPRS	sp|P07814|SYEP_HUMAN Bifunctional glutamate/proline--tRNA ligase OS=Homo sapiens OX=9606 GN=EPRS1 PE=1 SV=5;tr|V9GYZ6|V9GYZ6_HUMAN Glutamyl-prolyl-tRNA synthetase 1 (Fragment) OS=Homo sapiens OX=9606 GN=EPRS1 PE=1 SV=1		+			1.0745	0.0010679	2.97147	0.00422627	2.37404			27.9712	26.8967	0.382988	0.432031	Bifunctional glutamate/proline--tRNA ligase;Glutamate--tRNA ligase;Proline--tRNA ligase	228860000	205790000	214130000	496230000	252150000	282460000	108910000	128640000	210980000	98320000	96090000	126830000	27.7699	27.6166	27.6739	28.8864	27.9097	28.0735	26.6986	26.9388	27.6525	26.551	26.5179	26.9183	27.8159	27.7181	27.7231	28.7269	27.8596	27.9835
P07900;G3V2J8;Q14568;Q58FG0;Q58FG1	P07900	HSP90AA1	sp|P07900|HS90A_HUMAN Heat shock protein HSP 90-alpha OS=Homo sapiens OX=9606 GN=HSP90AA1 PE=1 SV=5		+			-0.569059	0.051114	1.29146	0.0996159	1.00167			31.7844	32.3535	0.141131	0.588538	Heat shock protein HSP 90-alpha	3722500000	3277600000	3536000000	4893700000	3397500000	3834400000	3425100000	8704400000	2982000000	7925400000	5330400000	6768800000	31.7936	31.61	31.7195	32.1883	31.6618	31.8364	31.6735	33.0191	31.4736	32.8838	32.3116	32.6563	31.8397	31.7115	31.7686	32.0287	31.6117	31.7464
P07948;E5RJ37;H0Y3C5;J3KPD6;P08631	P07948	LYN	sp|P07948|LYN_HUMAN Tyrosine-protein kinase Lyn OS=Homo sapiens OX=9606 GN=LYN PE=1 SV=3		+	+	+	3.2829	1.22857e-05	4.9106	8.84784e-05	4.05316		+	24.3708	21.0879	0.853713	0.951333	Tyrosine-protein kinase Lyn	20126000	54780000	21734000	10214000	20872000	0	0	0	0	0	0	0	24.2626	25.7071	24.3735	23.284	24.3151	NA	NA	NA	NA	NA	NA	NA	24.3086	25.8086	24.4226	23.1245	24.2649	NA
P07954	P07954	FH	sp|P07954|FUMH_HUMAN Fumarate hydratase, mitochondrial OS=Homo sapiens OX=9606 GN=FH PE=1 SV=3		+	+		-0.849483	0.0206822	1.6844	0.04793	1.31939			24.4494	25.2989	0.648651	0.459536	Fumarate hydratase, mitochondrial	23136000	29396000	27595000	21805000	35352000	10732000	58186000	0	40845000	32055000	57747000	32531000	24.4636	24.8091	24.7179	24.3782	25.0753	23.3554	25.7942	NA	25.2837	24.934	25.7832	24.9553	24.5097	24.9106	24.767	24.2186	25.0251	23.2654
P08133;E7EMC6;E5RFF0;E5RI05;E5RJR0;E5RIU8	P08133;E7EMC6	ANXA6	sp|P08133|ANXA6_HUMAN Annexin A6 OS=Homo sapiens OX=9606 GN=ANXA6 PE=1 SV=3;tr|E7EMC6|E7EMC6_HUMAN Annexin OS=Homo sapiens OX=9606 GN=ANXA6 PE=1 SV=1		+			-1.08036	0.00562253	2.25007	0.016581	1.78039			32.7048	33.7852	0.277666	0.757094	Annexin A6;Annexin	8822100000	5600900000	8120000000	6247000000	6613200000	7626800000	22874000000	10765000000	13646000000	11613000000	31089000000	8076300000	33.0385	32.383	32.9188	32.5405	32.6227	32.8284	34.413	33.3256	33.6678	33.435	34.8557	32.911	33.0845	32.4845	32.968	32.381	32.5726	32.7385
P08238;Q58FF7	P08238	HSP90AB1	sp|P08238|HS90B_HUMAN Heat shock protein HSP 90-beta OS=Homo sapiens OX=9606 GN=HSP90AB1 PE=1 SV=4		+			-0.0543961	0.793017	0.100717	0.844342	0.0734817			33.5324	33.5868	0.307341	0.213417	Heat shock protein HSP 90-beta	10009000000	10519000000	11247000000	21007000000	11812000000	13443000000	11978000000	16214000000	10371000000	13075000000	14772000000	11037000000	33.2206	33.2923	33.3888	34.2902	33.4595	33.6461	33.4797	33.9165	33.2718	33.6061	33.7821	33.3616	33.2666	33.3938	33.438	34.1306	33.4094	33.5562
P08243;F8WEJ5;C9J057;C9JT45;C9JM09;C9JLN6	P08243;F8WEJ5	ASNS	sp|P08243|ASNS_HUMAN Asparagine synthetase [glutamine-hydrolyzing] OS=Homo sapiens OX=9606 GN=ASNS PE=1 SV=4;tr|F8WEJ5|F8WEJ5_HUMAN Asparagine synthetase [glutamine-hydrolyzing] OS=Homo sapiens OX=9606 GN=ASNS PE=1 SV=1		+	+		-0.058795	0.907599	0.0421058	0.932514	0.0303446			24.7608	24.8196	1.21945	0.509786	Asparagine synthetase [glutamine-hydrolyzing]	0	38987000	13166000	118960000	13965000	45797000	20251000	41477000	33795000	38425000	16536000	34800000	NA	25.2165	23.6503	26.8259	23.7353	25.4487	24.2715	25.3058	25.0103	25.1955	23.9791	25.0526	NA	25.318	23.6995	26.6663	23.6852	25.3588
P08253;H3BV48;H3BR66;H3BS34	P08253	MMP2	sp|P08253|MMP2_HUMAN 72 kDa type IV collagenase OS=Homo sapiens OX=9606 GN=MMP2 PE=1 SV=2		+	+	+	-3.96777	3.46219e-08	7.46065	5.53291e-07	6.25705	+		21.2486	25.2164	0.559052	0.662123	72 kDa type IV collagenase;PEX	0	0	0	0	0	0	37004000	34717000	0	41287000	20310000	83644000	NA	NA	NA	NA	NA	NA	25.1412	25.0491	NA	25.2992	24.2757	26.3178	NA	NA	NA	NA	NA	NA
P08621;M0QYR1;M0QX04	P08621	SNRNP70	sp|P08621|RU17_HUMAN U1 small nuclear ribonucleoprotein 70 kDa OS=Homo sapiens OX=9606 GN=SNRNP70 PE=1 SV=2		+	+		0.36465	0.316831	0.499172	0.411456	0.385676			25.3747	25.01	0.859734	0.194096	U1 small nuclear ribonucleoprotein 70 kDa	36270000	18285000	25546000	60018000	69698000	102750000	0	0	0	34581000	0	40376000	25.1123	24.1242	24.6066	25.8389	26.0546	26.6146	NA	NA	NA	25.0435	NA	25.267	25.1583	24.2256	24.6557	25.6793	26.0045	26.5246
P08648;H0YIV7	P08648	ITGA5	sp|P08648|ITA5_HUMAN Integrin alpha-5 OS=Homo sapiens OX=9606 GN=ITGA5 PE=1 SV=2		+	+		-6.63315	1.38631e-08	7.85814	2.9446e-07	6.53097			25.1602	31.7933	0.489522	1.34819	Integrin alpha-5;Integrin alpha-5 heavy chain;Integrin alpha-5 light chain	0	56199000	0	0	0	0	8485000000	2183800000	6411400000	1438900000	10225000000	1415700000	NA	25.744	NA	NA	NA	NA	32.9823	31.0242	32.578	30.4223	33.2514	30.3989	NA	25.8455	NA	NA	NA	NA
P08670;B0YJC4;B0YJC5;A0A1B0GTT5;A0A1B0GVG8;B4DIR1;K7ELP4;K7EKH9;Q8IWY7;P07196	P08670;B0YJC4	VIM	sp|P08670|VIME_HUMAN Vimentin OS=Homo sapiens OX=9606 GN=VIM PE=1 SV=4;tr|B0YJC4|B0YJC4_HUMAN Vimentin OS=Homo sapiens OX=9606 GN=VIM PE=1 SV=1		+			-1.91633	0.00282608	2.54882	0.0095224	2.02125			27.2723	29.1886	1.10066	0.859764	Vimentin	109600000	709300000	104710000	135770000	118130000	149220000	831780000	320710000	886860000	345150000	1291300000	463270000	26.7077	29.4018	26.6418	27.0166	26.8158	27.1529	29.6316	28.2567	29.7241	28.3626	30.2662	28.7873	26.7537	29.5033	26.691	26.857	26.7657	27.0629
P08754	P08754	GNAI3	sp|P08754|GNAI3_HUMAN Guanine nucleotide-binding protein G(i) subunit alpha OS=Homo sapiens OX=9606 GN=GNAI3 PE=1 SV=3		+			-1.14295	0.000591845	3.22779	0.00253994	2.59518			28.7977	29.9406	0.559302	0.0925168	Guanine nucleotide-binding protein G(k) subunit alpha	449190000	422090000	699680000	486670000	672870000	255220000	955600000	1163200000	1026100000	991030000	1063900000	926990000	28.7428	28.653	29.3821	28.8584	29.3258	27.9272	29.8318	30.1155	29.9345	29.8844	29.9867	29.788	28.7888	28.7545	29.4313	28.6988	29.2756	27.8372
P08758;D6RBL5;D6RBE9;E9PHT9;D6RCN3	P08758;D6RBL5;D6RBE9;E9PHT9	ANXA5	sp|P08758|ANXA5_HUMAN Annexin A5 OS=Homo sapiens OX=9606 GN=ANXA5 PE=1 SV=2;tr|D6RBL5|D6RBL5_HUMAN Annexin OS=Homo sapiens OX=9606 GN=ANXA5 PE=1 SV=1;tr|D6RBE9|D6RBE9_HUMAN Annexin OS=Homo sapiens OX=9606 GN=ANXA5 PE=1 SV=1;tr|E9PHT9|E9PHT9_HUMAN Annexin O		+			-2.50824	2.13443e-05	4.67072	0.000139361	3.85586			30.098	32.6063	0.683123	0.72934	Annexin A5;Annexin	1738500000	907660000	1546000000	553260000	1565500000	1171100000	9565600000	3697600000	6878900000	5587900000	12835000000	4168900000	30.6952	29.7576	30.5259	29.0434	30.544	30.1252	33.1552	31.7839	32.6795	32.3797	33.5794	31.957	30.7413	29.8591	30.575	28.8838	30.4938	30.0352
P09104;F5H0C8;F5H1C3;U3KQP4	P09104;F5H0C8	ENO2	sp|P09104|ENOG_HUMAN Gamma-enolase OS=Homo sapiens OX=9606 GN=ENO2 PE=1 SV=3;tr|F5H0C8|F5H0C8_HUMAN Gamma-enolase OS=Homo sapiens OX=9606 GN=ENO2 PE=1 SV=1		+	+		-0.208083	0.776562	0.109824	0.831041	0.0803778			25.937	26.1451	1.78547	0.812958	Gamma-enolase;Enolase	118290000	0	145800000	7485500	132530000	0	126670000	31065000	47777000	82194000	107450000	93652000	26.8178	NA	27.1194	22.8357	26.9817	NA	26.9165	24.8888	25.5098	26.2925	26.6791	26.4808	26.8638	NA	27.1686	22.6761	26.9316	NA
P09211;A8MX94;A0A087X2E9;A0A2R8Y5E5;A0A087X243	P09211;A8MX94	GSTP1	sp|P09211|GSTP1_HUMAN Glutathione S-transferase P OS=Homo sapiens OX=9606 GN=GSTP1 PE=1 SV=2;tr|A8MX94|A8MX94_HUMAN Glutathione S-transferase P OS=Homo sapiens OX=9606 GN=GSTP1 PE=1 SV=1		+			-1.492	0.00469135	2.3287	0.0142869	1.84506			27.2717	28.7637	1.06245	0.436301	Glutathione S-transferase P	281850000	106650000	373300000	87813000	270640000	72894000	661600000	527220000	417190000	309430000	517680000	358050000	28.0704	26.6683	28.4758	26.3879	28.0118	26.1193	29.3014	28.9738	28.6361	28.205	28.9475	28.4156	28.1164	26.7698	28.5249	26.2284	27.9617	26.0293
P09382;F8WEI7	P09382	LGALS1	sp|P09382|LEG1_HUMAN Galectin-1 OS=Homo sapiens OX=9606 GN=LGALS1 PE=1 SV=2		+	+		-2.36431	0.00150172	2.82341	0.00564642	2.24823			24.7088	27.0731	0.440415	1.53382	Galectin-1	0	0	0	21769000	0	0	211330000	49821000	551040000	71951000	345880000	51091000	NA	NA	NA	24.3758	NA	NA	27.6549	25.5703	29.0376	26.1005	28.3657	25.6066	NA	NA	NA	24.2162	NA	NA
P09429;Q5T7C4;B2RPK0	P09429;Q5T7C4	HMGB1	sp|P09429|HMGB1_HUMAN High mobility group protein B1 OS=Homo sapiens OX=9606 GN=HMGB1 PE=1 SV=3;tr|Q5T7C4|Q5T7C4_HUMAN High mobility group protein B1 OS=Homo sapiens OX=9606 GN=HMGB1 PE=1 SV=1		+	+		-1.14549	0.0755068	1.12201	0.135654	0.867569			26.2771	27.4226	1.37593	0.8213	High mobility group protein B1	39125000	31456000	135560000	178360000	306030000	34112000	0	304900000	76423000	301800000	0	289960000	25.2216	24.9068	27.0144	27.4102	28.1891	25.0238	NA	28.1838	26.1875	28.169	NA	28.1113	25.2676	25.0083	27.0635	27.2507	28.139	24.9338
P09496;F8WF69;C9J8P9	P09496;F8WF69;C9J8P9	CLTA	sp|P09496|CLCA_HUMAN Clathrin light chain A OS=Homo sapiens OX=9606 GN=CLTA PE=1 SV=1;tr|F8WF69|F8WF69_HUMAN Clathrin light chain OS=Homo sapiens OX=9606 GN=CLTA PE=1 SV=1;tr|C9J8P9|C9J8P9_HUMAN Clathrin light chain OS=Homo sapiens OX=9606 GN=CLTA PE=1 SV=		+	+		0.838622	0.0288851	1.53933	0.0626218	1.20327			24.3261	23.4875	0.720964	0.457901	Clathrin light chain A	15242000	42335000	13858000	24412000	12911000	32985000	0	12891000	13879000	9182300	7461900	17810000	23.8615	25.3353	23.7242	24.5411	23.6221	24.9753	NA	23.6199	23.7264	23.1304	22.8311	24.0862	23.9076	25.4368	23.7734	24.3815	23.5719	24.8853
P09525;Q6P452;B4E1S2	P09525;Q6P452	ANXA4	sp|P09525|ANXA4_HUMAN Annexin A4 OS=Homo sapiens OX=9606 GN=ANXA4 PE=1 SV=4;tr|Q6P452|Q6P452_HUMAN Annexin OS=Homo sapiens OX=9606 GN=ANXA4 PE=1 SV=1		+			-1.3321	0.0018054	2.74343	0.00660095	2.18039			28.1691	29.5012	0.745696	0.414268	Annexin A4;Annexin	482790000	202250000	473620000	180450000	467190000	208210000	839290000	528290000	622680000	873360000	1125400000	660520000	28.8468	27.5916	28.8192	27.427	28.7994	27.6335	29.6446	28.9768	29.2139	29.702	30.0678	29.299	28.8929	27.6931	28.8683	27.2675	28.7493	27.5435
P09543;K7ERC4;C9K0L8;K7ERZ0;K7EN66	P09543	CNP	sp|P09543|CN37_HUMAN 2,3-cyclic-nucleotide 3-phosphodiesterase OS=Homo sapiens OX=9606 GN=CNP PE=1 SV=2		+			1.57941	8.54053e-05	4.06852	0.000479298	3.31939			30.6712	29.0918	0.580256	0.32006	2,3-cyclic-nucleotide 3-phosphodiesterase	1774100000	895720000	2422900000	2273700000	2533600000	1209700000	472100000	667740000	728820000	530490000	664670000	403080000	30.7244	29.7385	31.1741	31.0824	31.2385	30.172	28.8145	29.3147	29.441	28.9828	29.3081	28.5865	30.7705	29.84	31.2232	30.9228	31.1884	30.082
P09651;F8W6I7;F8VZ49;Q32P51;F8VTQ5;F8W646;F8VYN5	P09651;F8W6I7;F8VZ49;Q32P51;F8VTQ5	HNRNPA1;HNRNPA1L2	sp|P09651|ROA1_HUMAN Heterogeneous nuclear ribonucleoprotein A1 OS=Homo sapiens OX=9606 GN=HNRNPA1 PE=1 SV=5;tr|F8W6I7|F8W6I7_HUMAN Heterogeneous nuclear ribonucleoprotein A1 OS=Homo sapiens OX=9606 GN=HNRNPA1 PE=1 SV=2;tr|F8VZ49|F8VZ49_HUMAN Heterogeneous		+	+		-0.0304385	0.914077	0.0390171	0.936399	0.0285391			24.1606	24.1911	0.466951	0.444929	Heterogeneous nuclear ribonucleoprotein A1;Heterogeneous nuclear ribonucleoprotein A1, N-terminally processed;Heterogeneous nuclear ribonucleoprotein A1-like 2	0	25183000	14745000	18369000	28673000	13080000	11891000	21145000	16605000	21754000	16054000	31522000	NA	24.5859	23.8137	24.1308	24.7732	23.6409	23.5034	24.3338	23.9851	24.3748	23.9364	24.9099	NA	24.6874	23.8629	23.9712	24.723	23.5509
P09874;Q5VX84;Q5VX85	P09874	PARP1	sp|P09874|PARP1_HUMAN Poly [ADP-ribose] polymerase 1 OS=Homo sapiens OX=9606 GN=PARP1 PE=1 SV=4		+	+		1.00173	0.00889845	2.05069	0.0245586	1.6098			27.7703	26.7686	0.429375	0.681544	Poly [ADP-ribose] polymerase 1	234760000	215250000	198780000	177080000	401900000	216230000	0	173250000	0	169960000	0	190450000	27.8066	27.6814	27.5666	27.3998	28.5823	27.688	NA	27.3683	NA	27.3406	NA	27.5048	27.8527	27.7829	27.6157	27.2403	28.5321	27.598
P09936;D6RE83;D6R956;D6R974;D6RF53	P09936;D6RE83;D6R956;D6R974	UCHL1	sp|P09936|UCHL1_HUMAN Ubiquitin carboxyl-terminal hydrolase isozyme L1 OS=Homo sapiens OX=9606 GN=UCHL1 PE=1 SV=2;tr|D6RE83|D6RE83_HUMAN Ubiquitin carboxyl-terminal hydrolase OS=Homo sapiens OX=9606 GN=UCHL1 PE=1 SV=1;tr|D6R956|D6R956_HUMAN Ubiquitin carbo		+	+	+	6.56228	1.24476e-12	11.9049	1.00007e-09	8.99997		+	27.4152	20.853	0.210458	0.517613	Ubiquitin carboxyl-terminal hydrolase isozyme L1;Ubiquitin carboxyl-terminal hydrolase	182550000	154190000	223170000	198980000	176440000	160100000	0	0	0	0	0	0	27.4437	27.2001	27.7336	27.568	27.3946	27.2544	NA	NA	NA	NA	NA	NA	27.4898	27.3016	27.7827	27.4085	27.3445	27.1644
P09960;B4DEH5	P09960	LTA4H	sp|P09960|LKHA4_HUMAN Leukotriene A-4 hydrolase OS=Homo sapiens OX=9606 GN=LTA4H PE=1 SV=2		+			-0.873221	0.00431603	2.36492	0.0133622	1.87412			27.0002	27.8734	0.475286	0.305253	Leukotriene A-4 hydrolase	180740000	111180000	184690000	110370000	163260000	93949000	243700000	249810000	237400000	224800000	347800000	182080000	27.4293	26.7283	27.4605	26.7178	27.2826	26.4854	27.8605	27.8963	27.8227	27.7441	28.3737	27.44	27.4754	26.8298	27.5097	26.5582	27.2324	26.3954
P09972;A8MVZ9;J3KSV6;J3QKP5;C9J8F3;K7EKH5;J3QKK1	P09972;A8MVZ9	ALDOC	sp|P09972|ALDOC_HUMAN Fructose-bisphosphate aldolase C OS=Homo sapiens OX=9606 GN=ALDOC PE=1 SV=2;tr|A8MVZ9|A8MVZ9_HUMAN Fructose-bisphosphate aldolase OS=Homo sapiens OX=9606 GN=ALDOC PE=1 SV=1		+			-0.949032	0.0297728	1.52618	0.064297	1.19181			26.4991	27.4481	0.718689	0.69594	Fructose-bisphosphate aldolase C;Fructose-bisphosphate aldolase	122230000	81654000	158260000	68524000	145950000	49497000	83939000	154060000	202780000	347890000	141880000	271160000	26.865	26.283	27.2377	26.0301	27.1209	25.5608	26.3228	27.1989	27.5953	28.3741	27.0801	28.0146	26.9111	26.3845	27.2869	25.8705	27.0708	25.4709
Q71UI9;P0C0S5;C9J0D1;A0A494C189;C9J386	Q71UI9;P0C0S5;C9J0D1;A0A494C189;C9J386	H2AFV;H2AFZ	sp|Q71UI9|H2AV_HUMAN Histone H2A.V OS=Homo sapiens OX=9606 GN=H2AFV PE=1 SV=3;sp|P0C0S5|H2AZ_HUMAN Histone H2A.Z OS=Homo sapiens OX=9606 GN=H2AZ1 PE=1 SV=2;tr|C9J0D1|C9J0D1_HUMAN Histone H2A OS=Homo sapiens OX=9606 GN=H2AZ2 PE=1 SV=1;tr|A0A494C189|A0A494C1		+	+		0.287607	0.518512	0.285241	0.609715	0.214873			26.1483	25.8607	0.461234	1.03592	Histone H2A.V;Histone H2A.Z;Histone H2A	54761000	72047000	48756000	0	126230000	74579000	0	99681000	0	149430000	0	108660000	25.7066	26.1024	25.5391	NA	26.9115	26.1523	NA	26.5708	NA	27.1549	NA	26.6952	25.7527	26.2039	25.5882	NA	26.8613	26.0623
P0DN76;Q01081;Q8WU68;A0A1B0GW87;M0QYK5;M0R2N4;K7EJH3;K7EJM7	P0DN76;Q01081	U2AF1	sp|P0DN76|U2AF5_HUMAN Splicing factor U2AF 35 kDa subunit-like protein OS=Homo sapiens OX=9606 GN=U2AF1L5 PE=1 SV=1;sp|Q01081|U2AF1_HUMAN Splicing factor U2AF 35 kDa subunit OS=Homo sapiens OX=9606 GN=U2AF1 PE=1 SV=3		+	+		0.0531755	0.878018	0.0564968	0.912268	0.0398774			23.386	23.3328	0.801398	0.278388	Splicing factor U2AF 35 kDa subunit	8283400	5972500	6016900	12992000	24715000	19497000	0	0	0	0	0	12804000	22.9818	22.5099	22.5206	23.6311	24.5589	24.2167	NA	NA	NA	NA	NA	23.6101	23.0279	22.6114	22.5697	23.4716	24.5087	24.1268
P0DN79;P35520;C9JMA6;H7C2H4;H7C1W6;H7C2W0	P0DN79;P35520	CBS	sp|P0DN79|CBSL_HUMAN Cystathionine beta-synthase-like protein OS=Homo sapiens OX=9606 GN=CBSL PE=1 SV=1;sp|P35520|CBS_HUMAN Cystathionine beta-synthase OS=Homo sapiens OX=9606 GN=CBS PE=1 SV=2		+	+		1.16573	0.00137372	2.8621	0.00524787	2.28002			25.7739	24.6082	0.587093	0.347714	Cystathionine beta-synthase	40828000	46695000	49224000	138630000	43646000	67479000	0	37809000	0	17848000	0	0	25.2831	25.4768	25.5529	27.0467	25.3793	26.0079	NA	25.1722	NA	24.0893	NA	NA	25.3291	25.5783	25.602	26.8871	25.3292	25.918
P0DP25;P0DP24;P0DP23;A0A590UK56;E7EMB3;M0QZ52;Q96HY3;F8WBR5;G3V479;G3V361;A0A590UJI2;A0A590UJC0;G3V226;C9J7T9;P27482;P02585	P0DP25;P0DP24;P0DP23;A0A590UK56;E7EMB3;M0QZ52;Q96HY3	CALM2;CALM3	sp|P0DP25|CALM3_HUMAN Calmodulin-3 OS=Homo sapiens OX=9606 GN=CALM3 PE=1 SV=1;sp|P0DP24|CALM2_HUMAN Calmodulin-2 OS=Homo sapiens OX=9606 GN=CALM2 PE=1 SV=1;sp|P0DP23|CALM1_HUMAN Calmodulin-1 OS=Homo sapiens OX=9606 GN=CALM1 PE=1 SV=1;tr|A0A590UK56|A0A590UK		+			-1.28241	0.00559159	2.25246	0.0165188	1.78202			27.3084	28.5908	0.454254	0.884599		113550000	176220000	151340000	146660000	167050000	305150000	196110000	334890000	192910000	668700000	569400000	842800000	26.7588	27.3928	27.1732	27.1279	27.3157	28.1849	27.5471	28.3191	27.5234	29.3168	29.0849	29.6506	26.8048	27.4943	27.2224	26.9683	27.2656	28.095
P10114	P10114	RAP2A	sp|P10114|RAP2A_HUMAN Ras-related protein Rap-2a OS=Homo sapiens OX=9606 GN=RAP2A PE=1 SV=1		+			1.2192	0.00101168	2.99496	0.00405156	2.39238			27.1093	25.8901	0.28884	0.623745	Ras-related protein Rap-2a	101310000	151970000	123590000	188830000	146070000	188440000	99457000	49712000	82957000	61067000	68437000	31409000	26.5942	27.1792	26.881	27.4925	27.1221	27.4895	26.5676	25.5671	26.3059	25.8639	26.0283	24.9047	26.6403	27.2807	26.9301	27.3329	27.0719	27.3996
P10155;H0Y9N5;G5E9R9;D6RDN1;D6RE09	P10155	TROVE2	sp|P10155|RO60_HUMAN 60 kDa SS-A/Ro ribonucleoprotein OS=Homo sapiens OX=9606 GN=RO60 PE=1 SV=2		+			0.0234339	0.902245	0.0446754	0.928245	0.0323374			26.9669	26.9435	0.0634669	0.295347	60 kDa SS-A/Ro ribonucleoprotein	124500000	116520000	129460000	156240000	139280000	133900000	121600000	153310000	90848000	175900000	118780000	121620000	26.8916	26.796	26.9479	27.2192	27.0534	26.9966	26.8576	27.1919	26.437	27.3902	26.8237	26.8578	26.9376	26.8975	26.9971	27.0596	27.0033	26.9066
P10253;I3L0S5;I3L3L3	P10253	GAA	sp|P10253|LYAG_HUMAN Lysosomal alpha-glucosidase OS=Homo sapiens OX=9606 GN=GAA PE=1 SV=4		+	+		1.33794	0.0128834	1.88997	0.0331063	1.48009			27.7739	26.436	0.989259	0.725705	Lysosomal alpha-glucosidase;76 kDa lysosomal alpha-glucosidase;70 kDa lysosomal alpha-glucosidase	228630000	302300000	132010000	129390000	168450000	789230000	0	120670000	0	135690000	0	177410000	27.7684	28.1714	26.9761	26.9472	27.3277	29.5559	NA	26.8465	NA	27.0157	NA	27.4025	27.8145	28.2729	27.0252	26.7876	27.2776	29.4659
P10301;E9PQK5;E9PQC5	P10301	RRAS	sp|P10301|RRAS_HUMAN Ras-related protein R-Ras OS=Homo sapiens OX=9606 GN=RRAS PE=1 SV=1		+	+		-2.14339	8.9219e-05	4.04954	0.000495727	3.30476			24.9676	27.111	0.351039	0.921794	Ras-related protein R-Ras	37028000	31798000	0	51462000	26691000	25566000	189840000	113740000	248320000	81645000	301810000	65379000	25.1421	24.9224	NA	25.617	24.6699	24.6077	27.5002	26.7612	27.8876	26.2829	28.1691	25.9623	25.1882	25.0239	NA	25.4574	24.6197	24.5178
P10412;Q02539	P10412	HIST1H1E	sp|P10412|H14_HUMAN Histone H1.4 OS=Homo sapiens OX=9606 GN=H1-4 PE=1 SV=2		+	+		0.925876	0.0127551	1.89432	0.0328595	1.48334			27.2829	26.3571	0.545258	0.570586	Histone H1.4	182560000	209700000	94084000	131400000	156580000	274810000	0	136860000	0	101820000	0	134290000	27.4438	27.6438	26.4874	26.9694	27.2223	28.0339	NA	27.0281	NA	26.6014	NA	27.0008	27.4899	27.7452	26.5366	26.8098	27.1722	27.9439
P10586;H0Y6Z7;H0Y7Z9;H0Y4H1;H0Y380;A2A437	P10586;H0Y6Z7;H0Y7Z9;H0Y4H1;H0Y380	PTPRF	sp|P10586|PTPRF_HUMAN Receptor-type tyrosine-protein phosphatase F OS=Homo sapiens OX=9606 GN=PTPRF PE=1 SV=2;tr|H0Y6Z7|H0Y6Z7_HUMAN Receptor-type tyrosine-protein phosphatase F (Fragment) OS=Homo sapiens OX=9606 GN=PTPRF PE=1 SV=1;tr|H0Y7Z9|H0Y7Z9_HUMAN R		+			0.50092	0.107491	0.968626	0.179117	0.746863			26.7683	26.2674	0.171524	0.666775	Receptor-type tyrosine-protein phosphatase F	108040000	125300000	111470000	140300000	99423000	113820000	154710000	75991000	75906000	44276000	105100000	62283000	26.687	26.9008	26.7321	27.0639	26.5671	26.7622	27.205	26.1793	26.1777	25.4	26.6472	25.8923	26.733	27.0023	26.7812	26.9044	26.5169	26.6722
P10599	P10599	TXN	sp|P10599|THIO_HUMAN Thioredoxin OS=Homo sapiens OX=9606 GN=TXN PE=1 SV=3		+	+		-0.644106	0.109065	0.962316	0.180861	0.742656			25.1407	25.7848	0.231595	0.927379	Thioredoxin	38154000	0	35574000	34545000	49495000	33474000	58236000	28895000	29882000	60100000	162200000	70899000	25.1853	NA	25.0843	25.042	25.5608	24.9965	25.7954	24.7843	24.8328	25.8409	27.2732	26.0793	25.2314	NA	25.1335	24.8824	25.5106	24.9066
P10644;K7EPB2;K7EIE5;K7EID3;K7EJ40;K7EK41;K7EMZ6;K7EM13;K7EMU2;K7EQK3;X6RAV4;K7EPR5;K7EKR1	P10644;K7EPB2;K7EIE5;K7EID3;K7EJ40;K7EK41	PRKAR1A	sp|P10644|KAP0_HUMAN cAMP-dependent protein kinase type I-alpha regulatory subunit OS=Homo sapiens OX=9606 GN=PRKAR1A PE=1 SV=1;tr|K7EPB2|K7EPB2_HUMAN cAMP-dependent protein kinase type I-alpha regulatory subunit (Fragment) OS=Homo sapiens OX=9606 GN=PRKAR		+			-0.557154	0.413304	0.38373	0.509944	0.292477			25.4862	26.0434	0.769344	1.61964	cAMP-dependent protein kinase type I-alpha regulatory subunit;cAMP-dependent protein kinase type I-alpha regulatory subunit, N-terminally processed	66095000	41778000	74769000	50307000	60151000	18537000	207290000	14065000	182310000	29569000	128180000	50568000	25.978	25.3162	26.1559	25.5843	25.8421	24.1439	27.6271	23.7456	27.4418	24.8176	26.9336	25.5917	26.0241	25.4177	26.2051	25.4247	25.7919	24.0539
P10809;E7EXB4;E7ESH4;C9JL25;C9JCQ4;C9JL19;C9J0S9	P10809	HSPD1	sp|P10809|CH60_HUMAN 60 kDa heat shock protein, mitochondrial OS=Homo sapiens OX=9606 GN=HSPD1 PE=1 SV=2		+			-0.37207	0.292144	0.534404	0.387426	0.411811			27.1702	27.5423	0.705081	0.467194	60 kDa heat shock protein, mitochondrial	85501000	263340000	85857000	219190000	130390000	230640000	134430000	143270000	193790000	176490000	254520000	309640000	26.3494	27.9724	26.3554	27.7076	26.9583	27.7811	27.0023	27.0942	27.5299	27.395	27.9232	28.206	26.3955	28.0738	26.4046	27.548	26.9081	27.6911
P10915;D6RBS1;D6RC59;D6RAK7;D6RBX9;D6RG04	P10915;D6RBS1	HAPLN1	sp|P10915|HPLN1_HUMAN Hyaluronan and proteoglycan link protein 1 OS=Homo sapiens OX=9606 GN=HAPLN1 PE=2 SV=2;tr|D6RBS1|D6RBS1_HUMAN Hyaluronan and proteoglycan link protein 1 (Fragment) OS=Homo sapiens OX=9606 GN=HAPLN1 PE=1 SV=1		+	+	+	8.99359	0.000236761	3.62569	0.00116506	2.93365		+	29.8606	20.867	4.9753	0.494416	Hyaluronan and proteoglycan link protein 1	14630000000	531570000	22134000000	14301000	17149000000	21837000	0	0	0	0	0	0	33.7682	28.9857	34.3655	23.7696	33.9974	24.3803	NA	NA	NA	NA	NA	NA	33.8143	29.0872	34.4147	23.61	33.9473	24.2903
P11021	P11021	HSPA5	sp|P11021|BIP_HUMAN Endoplasmic reticulum chaperone BiP OS=Homo sapiens OX=9606 GN=HSPA5 PE=1 SV=2		+			0.818602	0.29489	0.530339	0.389627	0.409351			31.6474	30.8288	1.12022	1.72064	78 kDa glucose-regulated protein	6845800000	2365700000	4114600000	906600000	5807500000	4434100000	584020000	4537200000	520270000	4086600000	878670000	9051900000	32.6726	31.1396	31.9381	29.7559	32.4353	32.046	29.1214	32.0792	28.9547	31.9283	29.7107	33.0756	32.7186	31.2411	31.9872	29.5963	32.3851	31.956
P11047;R4GNC7	P11047	LAMC1	sp|P11047|LAMC1_HUMAN Laminin subunit gamma-1 OS=Homo sapiens OX=9606 GN=LAMC1 PE=1 SV=3		+			-0.758449	0.203236	0.692	0.291977	0.534651			27.5206	28.2791	1.17287	0.973253	Laminin subunit gamma-1	484920000	98715000	413270000	71083000	260620000	149330000	220020000	437810000	153270000	379420000	195880000	1013400000	28.8532	26.5568	28.6225	26.083	27.9574	27.1539	27.7131	28.7057	27.1915	28.4992	27.5454	29.9166	28.8992	26.6583	28.6717	25.9234	27.9072	27.064
P11142;E9PKE3;E9PNE6;E9PN89;E9PLF4;E9PQQ4;E9PQK7;E9PK54;E9PPY6;E9PN25;E9PI65	P11142;E9PKE3;E9PNE6	HSPA8	sp|P11142|HSP7C_HUMAN Heat shock cognate 71 kDa protein OS=Homo sapiens OX=9606 GN=HSPA8 PE=1 SV=1;tr|E9PKE3|E9PKE3_HUMAN Heat shock cognate 71 kDa protein OS=Homo sapiens OX=9606 GN=HSPA8 PE=1 SV=1;tr|E9PNE6|E9PNE6_HUMAN Heat shock cognate 71 kDa protein		+			0.65893	0.216217	0.66511	0.306688	0.513303			34.9573	34.2983	0.83052	1.06626	Heat shock cognate 71 kDa protein	19437000000	47639000000	19389000000	69173000000	19915000000	59818000000	41933000000	13487000000	34216000000	10720000000	42740000000	9337100000	34.1781	35.4714	34.1745	36.0095	34.2131	35.7999	35.2874	33.6509	34.994	33.3196	35.3149	33.1203	34.2241	35.5729	34.2237	35.8499	34.163	35.7099
P11166;A0A590UJ26;A6NL68;A0A0D9SG74;A0A0D9SFK9	P11166	SLC2A1	sp|P11166|GTR1_HUMAN Solute carrier family 2, facilitated glucose transporter member 1 OS=Homo sapiens OX=9606 GN=SLC2A1 PE=1 SV=2		+			-1.34537	0.00160097	2.79562	0.00598313	2.22307			29.1485	30.4939	0.331161	0.778928	Solute carrier family 2, facilitated glucose transporter member 1	741130000	521410000	590830000	490850000	514500000	827230000	2425900000	1020300000	1921800000	955120000	2782400000	880400000	29.4652	28.9578	29.1382	28.8707	28.9386	29.6237	31.1759	29.9263	30.8398	29.8311	31.3737	29.7136	29.5112	29.0593	29.1873	28.7111	28.8884	29.5337
P11169;Q8TDB8;F5GYR5	P11169	SLC2A3	sp|P11169|GTR3_HUMAN Solute carrier family 2, facilitated glucose transporter member 3 OS=Homo sapiens OX=9606 GN=SLC2A3 PE=1 SV=1		+			-2.74563	2.04125e-07	6.6901	2.48204e-06	5.60519			25.2389	27.9846	0.537555	0.364423	Solute carrier family 2, facilitated glucose transporter member 3	34226000	39544000	62132000	37819000	23053000	56477000	301140000	320340000	205650000	201470000	359790000	227190000	25.0286	25.237	25.8888	25.1726	24.4585	25.7512	28.1659	28.255	27.6156	27.586	28.4226	27.7593	25.0746	25.3384	25.938	25.013	24.4083	25.6612
P11172;E9PFD2;F2Z3P2;F2Z303;F8WDG4	P11172;E9PFD2	UMPS	sp|P11172|UMPS_HUMAN Uridine 5-monophosphate synthase OS=Homo sapiens OX=9606 GN=UMPS PE=1 SV=1;tr|E9PFD2|E9PFD2_HUMAN Uridine 5-monophosphate synthase OS=Homo sapiens OX=9606 GN=UMPS PE=1 SV=1		+	+	+	3.04009	2.00027e-07	6.69891	2.44996e-06	5.61084		+	23.9761	20.936	0.352178	0.657038	Uridine 5-monophosphate synthase;Orotate phosphoribosyltransferase;Orotidine 5-phosphate decarboxylase	14675000	0	18619000	22882000	16419000	11429000	0	0	0	0	0	0	23.8069	NA	24.1503	24.4477	23.9689	23.4462	NA	NA	NA	NA	NA	NA	23.8529	NA	24.1994	24.2881	23.9187	23.3562
P11216;H0Y4Z6	P11216	PYGB	sp|P11216|PYGB_HUMAN Glycogen phosphorylase, brain form OS=Homo sapiens OX=9606 GN=PYGB PE=1 SV=5		+			0.061867	0.787037	0.104005	0.839573	0.0759414			29.5737	29.5119	0.385712	0.249364	Glycogen phosphorylase, brain form	1113900000	554300000	993220000	708580000	867530000	741610000	752180000	942790000	533610000	862710000	762300000	752980000	30.053	29.0461	29.8875	29.4004	29.6923	29.4661	29.4865	29.8124	28.9912	29.6843	29.5058	29.488	30.099	29.1476	29.9367	29.2408	29.6422	29.3761
P11233;H7C3P7;C9JPE8	P11233;H7C3P7	RALA	sp|P11233|RALA_HUMAN Ras-related protein Ral-A OS=Homo sapiens OX=9606 GN=RALA PE=1 SV=1;tr|H7C3P7|H7C3P7_HUMAN Ras-related protein Ral-A (Fragment) OS=Homo sapiens OX=9606 GN=RALA PE=1 SV=1		+			-1.31419	4.70695e-05	4.32726	0.000275201	3.56035			28.6175	29.9317	0.341742	0.284461	Ras-related protein Ral-A	456270000	287470000	588830000	420560000	419770000	384360000	767860000	1475000000	887450000	1217300000	947390000	926600000	28.7653	28.0988	29.1333	28.6477	28.645	28.5179	29.5163	30.4581	29.7251	30.181	29.8194	29.7874	28.8114	28.2003	29.1824	28.4882	28.5949	28.4279
P11234;C9J6B1;C9JQB3;C9JYR1;F8WEQ6	P11234;C9J6B1;C9JQB3;C9JYR1	RALB	sp|P11234|RALB_HUMAN Ras-related protein Ral-B OS=Homo sapiens OX=9606 GN=RALB PE=1 SV=1;tr|C9J6B1|C9J6B1_HUMAN Ras-related protein Ral-B (Fragment) OS=Homo sapiens OX=9606 GN=RALB PE=1 SV=1;tr|C9JQB3|C9JQB3_HUMAN Ras-related protein Ral-B (Fragment) OS=Ho		+	+		-2.45268	8.28735e-07	6.08158	8.2285e-06	5.08468			25.823	28.2756	0.448403	0.482319	Ras-related protein Ral-B	46129000	0	80209000	79005000	42420000	49981000	180830000	555520000	258520000	381060000	334300000	331340000	25.4592	NA	26.2573	26.2354	25.3382	25.5749	27.4301	29.0493	27.9457	28.5054	28.3166	28.3037	25.5052	NA	26.3064	26.0759	25.2881	25.4849
P11274;H0Y554	P11274;H0Y554	BCR	sp|P11274|BCR_HUMAN Breakpoint cluster region protein OS=Homo sapiens OX=9606 GN=BCR PE=1 SV=2;tr|H0Y554|H0Y554_HUMAN Breakpoint cluster region protein (Fragment) OS=Homo sapiens OX=9606 GN=BCR PE=1 SV=1		+	+	+	2.87298	1.14057e-05	4.94288	8.32117e-05	4.07982		+	23.6381	20.7651	0.471255	0.983219	Breakpoint cluster region protein	9246000	0	15527000	15226000	14712000	8869500	0	0	0	0	0	0	23.1404	NA	23.8883	23.86	23.8105	23.0804	NA	NA	NA	NA	NA	NA	23.1865	NA	23.9374	23.7005	23.7603	22.9905
P11279	P11279	LAMP1	sp|P11279|LAMP1_HUMAN Lysosome-associated membrane glycoprotein 1 OS=Homo sapiens OX=9606 GN=LAMP1 PE=1 SV=3		+	+		1.62359	0.0349216	1.45691	0.0731106	1.13602			28.7722	27.1486	1.26054	1.39533	Lysosome-associated membrane glycoprotein 1	257780000	990950000	197350000	479890000	233570000	1764700000	56127000	286760000	54383000	422620000	0	388920000	27.9416	29.8842	27.5562	28.8381	27.7993	30.7168	25.7422	28.0953	25.6967	28.6548	NA	28.5349	27.9876	29.9857	27.6053	28.6786	27.7491	30.6268
P11387;Q969P6;E5RIC7;E5RJ95;E5RFS0;E5RJ33;H0YBR3;H0YAR3;H0YC03;E5RGE7;E5RGR4;E5RFE3;E5RGR2	P11387	TOP1	sp|P11387|TOP1_HUMAN DNA topoisomerase 1 OS=Homo sapiens OX=9606 GN=TOP1 PE=1 SV=2		+	+		0.934111	0.0240037	1.61972	0.0544301	1.26416			27.4398	26.5056	0.627467	0.685561	DNA topoisomerase 1	209920000	90748000	122190000	224940000	209930000	355690000	0	140500000	0	147960000	0	157250000	27.6453	26.4354	26.8646	27.745	27.6453	28.406	NA	27.066	NA	27.1406	NA	27.2285	27.6913	26.5368	26.9137	27.5854	27.5952	28.3161
P11388;J3KTB7	P11388	TOP2A	sp|P11388|TOP2A_HUMAN DNA topoisomerase 2-alpha OS=Homo sapiens OX=9606 GN=TOP2A PE=1 SV=3		+	+		0.596015	0.182372	0.739041	0.269148	0.570009			26.0031	25.4071	0.780517	0.779674	DNA topoisomerase 2-alpha	95714000	25843000	56255000	60853000	133380000	87977000	0	66185000	0	59503000	0	87479000	26.5122	24.6233	25.7455	25.8588	26.991	26.3906	NA	25.98	NA	25.8265	NA	26.3824	26.5583	24.7248	25.7946	25.6993	26.9408	26.3007
P11413;E7EUI8;E7EM57;E9PD92	P11413;E7EUI8;E7EM57;E9PD92	G6PD	sp|P11413|G6PD_HUMAN Glucose-6-phosphate 1-dehydrogenase OS=Homo sapiens OX=9606 GN=G6PD PE=1 SV=4;tr|E7EUI8|E7EUI8_HUMAN Glucose-6-phosphate 1-dehydrogenase (Fragment) OS=Homo sapiens OX=9606 GN=G6PD PE=1 SV=8;tr|E7EM57|E7EM57_HUMAN Glucose-6-phosphate 1-		+			-1.54094	0.000145028	3.83855	0.000748262	3.12595			27.7465	29.2874	0.35204	0.597191	Glucose-6-phosphate 1-dehydrogenase	285130000	186170000	293330000	203230000	242880000	182140000	979950000	505230000	635740000	532300000	1086200000	404820000	28.087	27.472	28.1279	27.5985	27.8557	27.4405	29.8681	28.9124	29.2439	28.9877	30.0166	28.5927	28.1331	27.5735	28.1771	27.439	27.8055	27.3505
P11717;S4R328	P11717	IGF2R	sp|P11717|MPRI_HUMAN Cation-independent mannose-6-phosphate receptor OS=Homo sapiens OX=9606 GN=IGF2R PE=1 SV=3		+			1.03775	0.111643	0.952169	0.183844	0.735551			31.74	30.7022	0.903065	1.37592	Cation-independent mannose-6-phosphate receptor	4585100000	4032000000	2033900000	2166000000	2622100000	10706000000	588780000	4247200000	760290000	4116900000	782990000	4319100000	32.0943	31.9088	30.9216	31.0124	31.2881	33.3177	29.1332	31.9839	29.502	31.9389	29.5444	32.0081	32.1404	32.0103	30.9707	30.8528	31.2379	33.2277
P11766;H0YAG8;D6RFE4;D6R9G2;D6RAY0	P11766	ADH5	sp|P11766|ADHX_HUMAN Alcohol dehydrogenase class-3 OS=Homo sapiens OX=9606 GN=ADH5 PE=1 SV=4		+	+		-1.11189	0.0010435	2.98151	0.00413945	2.38306			25.7583	26.8702	0.544102	0.265604	Alcohol dehydrogenase class-3	79384000	0	73894000	48310000	83263000	38025000	141890000	107440000	113530000	127740000	147930000	97013000	26.2423	NA	26.139	25.5258	26.3112	25.1804	27.0802	26.679	26.7585	26.9286	27.1403	26.5317	26.2884	NA	26.1881	25.3663	26.261	25.0905
P11802;F8VWX7;F8VYH9;F8VTV8;F8VZZ0;F8VZ51;F8W1L8;F8VXD2;Q96BE9;F8VYY1;F8VZ13;Q96Q40	P11802;F8VWX7;F8VYH9;F8VTV8;F8VZZ0;F8VZ51	CDK4	sp|P11802|CDK4_HUMAN Cyclin-dependent kinase 4 OS=Homo sapiens OX=9606 GN=CDK4 PE=1 SV=2;tr|F8VWX7|F8VWX7_HUMAN Cyclin-dependent kinase 4 (Fragment) OS=Homo sapiens OX=9606 GN=CDK4 PE=1 SV=1;tr|F8VYH9|F8VYH9_HUMAN Cyclin-dependent kinase 4 (Fragment) OS=Ho		+	+	+	6.80336	2.01821e-09	8.69503	6.15738e-08	7.2106		+	27.6315	20.8281	0.978762	0.760034	Cyclin-dependent kinase 4	267160000	82631000	402680000	187510000	450250000	115620000	0	0	0	0	0	0	27.9931	26.3002	28.5851	27.4824	28.7462	26.7848	NA	NA	NA	NA	NA	NA	28.0392	26.4017	28.6342	27.3228	28.696	26.6948
P11940;E7EQV3;E7ERJ7;A0A087WTT1;H0YAR2;Q9H361;H0YBN4;H0YAP2;H0YB86;H0YB75;E5RGH3;E5RJB9;H0YAS6;E5RH24;H0YAW6;H0YAS7;Q4VXU2;E5RHG7;H0YC10;E5RFD8;E5RGC4;Q96DU9;E5RJM8	P11940;E7EQV3;E7ERJ7;A0A087WTT1;H0YAR2	PABPC1	sp|P11940|PABP1_HUMAN Polyadenylate-binding protein 1 OS=Homo sapiens OX=9606 GN=PABPC1 PE=1 SV=2;tr|E7EQV3|E7EQV3_HUMAN Polyadenylate-binding protein OS=Homo sapiens OX=9606 GN=PABPC1 PE=1 SV=1;tr|E7ERJ7|E7ERJ7_HUMAN Polyadenylate-binding protein OS=Homo		+			-0.708732	0.00251473	2.59951	0.00875015	2.05798			28.3792	29.088	0.234434	0.21189	Polyadenylate-binding protein 1;Polyadenylate-binding protein	329380000	410060000	328540000	443870000	285840000	345550000	528110000	744850000	554090000	501250000	617090000	476800000	28.2952	28.6113	28.2915	28.7256	28.0906	28.3643	28.9763	29.4724	29.0455	28.901	29.2009	28.8288	28.3412	28.7127	28.3406	28.566	28.0405	28.2743
P12081;B4DDD8;B3KWE1;B4E1C5;E7ETE2;D6RF05;A0A2R8YCI2;A0A2R8YFR1	P12081;B4DDD8;B3KWE1;B4E1C5;E7ETE2	HARS	sp|P12081|HARS1_HUMAN Histidine--tRNA ligase, cytoplasmic OS=Homo sapiens OX=9606 GN=HARS1 PE=1 SV=2;tr|B4DDD8|B4DDD8_HUMAN Histidyl-tRNA synthetase 1 OS=Homo sapiens OX=9606 GN=HARS1 PE=1 SV=1;tr|B3KWE1|B3KWE1_HUMAN Histidyl-tRNA synthetase 1 OS=Homo sapi		+			-1.1349	0.00167402	2.77624	0.00621115	2.20683			26.982	28.1169	0.572602	0.370121	Histidine--tRNA ligase, cytoplasmic	185870000	71241000	190310000	128570000	176780000	101720000	214060000	238050000	282290000	392390000	408900000	245460000	27.4697	26.0862	27.5038	26.938	27.3974	26.6	27.6734	27.8267	28.0726	28.5477	28.6072	27.8709	27.5158	26.1877	27.5529	26.7784	27.3472	26.5101
P12107;A0A2R8Y4M5;A0A2R8Y4I5;A0A2R8Y5N4;A0A2R8YDU3;C9JMN2;H7C381;A0A0U1RRA7	P12107;A0A2R8Y4M5;A0A2R8Y4I5;A0A2R8Y5N4;A0A2R8YDU3	COL11A1	sp|P12107|COBA1_HUMAN Collagen alpha-1(XI) chain OS=Homo sapiens OX=9606 GN=COL11A1 PE=1 SV=4;tr|A0A2R8Y4M5|A0A2R8Y4M5_HUMAN Collagen alpha-1(XI) chain OS=Homo sapiens OX=9606 GN=COL11A1 PE=1 SV=1;tr|A0A2R8Y4I5|A0A2R8Y4I5_HUMAN Collagen alpha-1(XI) chain O		+	+	+	5.20033	3.58599e-06	5.44539	2.89293e-05	4.53866		+	26.2997	21.0994	1.64499	0.850472	Collagen alpha-1(XI) chain	257370000	0	216840000	16138000	163520000	41014000	0	0	0	0	0	0	27.9393	NA	27.6921	23.944	27.2849	25.2896	NA	NA	NA	NA	NA	NA	27.9853	NA	27.7412	23.7844	27.2347	25.1996
P12268	P12268	IMPDH2	sp|P12268|IMDH2_HUMAN Inosine-5-monophosphate dehydrogenase 2 OS=Homo sapiens OX=9606 GN=IMPDH2 PE=1 SV=2		+			0.0382197	0.873918	0.0585293	0.908684	0.041587			26.1587	26.1205	0.441196	0.242694	Inosine-5-monophosphate dehydrogenase 2	55246000	56851000	69274000	150630000	73158000	79162000	57456000	92666000	85998000	75180000	68589000	59451000	25.7194	25.7607	26.0458	27.1664	26.1245	26.2383	25.776	26.4655	26.3578	26.1638	26.0315	25.8252	25.7654	25.8622	26.095	27.0069	26.0744	26.1483
P12277;H0YJG0;G3V4N7;G3V461;H0YJK0;G3V2I1	P12277;H0YJG0	CKB	sp|P12277|KCRB_HUMAN Creatine kinase B-type OS=Homo sapiens OX=9606 GN=CKB PE=1 SV=1;tr|H0YJG0|H0YJG0_HUMAN Creatine kinase B-type (Fragment) OS=Homo sapiens OX=9606 GN=CKB PE=1 SV=1		+			1.14303	0.0245306	1.61029	0.0553257	1.25707			30.708	29.565	0.22638	1.16055	Creatine kinase B-type	1732900000	1562900000	1743900000	2595900000	1592600000	1601800000	468210000	2014400000	280130000	1547700000	402580000	1419800000	30.6905	30.5416	30.6997	31.2736	30.5687	30.577	28.8026	30.9077	28.0615	30.5275	28.5847	30.403	30.7366	30.6431	30.7488	31.114	30.5186	30.4871
P12814;H9KV75;G3V2N5;G3V2W4;H7C5W8;H0YJW3;H0YJ11;A0A494C033;G3V2X9;G3V5M4;A0A494C0Q3;G3V2E8;G3V380;A0A494C031	P12814;H9KV75	ACTN1	sp|P12814|ACTN1_HUMAN Alpha-actinin-1 OS=Homo sapiens OX=9606 GN=ACTN1 PE=1 SV=2;tr|H9KV75|H9KV75_HUMAN Alpha-actinin-1 OS=Homo sapiens OX=9606 GN=ACTN1 PE=1 SV=1		+			-1.3779	0.000373462	3.42775	0.00171221	2.76644			29.3426	30.7205	0.592059	0.351135	Alpha-actinin-1	1123100000	586690000	991320000	499390000	713290000	459510000	1808000000	2104000000	1056300000	1868600000	2103400000	1808400000	30.0648	29.128	29.8848	28.8956	29.4099	28.7755	30.7517	30.9705	29.9764	30.7993	30.9701	30.7521	30.1109	29.2295	29.9339	28.736	29.3598	28.6856
P12931;H2E272;H7C3Z8;H7C074;P42685;Q04912	P12931	SRC	sp|P12931|SRC_HUMAN Proto-oncogene tyrosine-protein kinase Src OS=Homo sapiens OX=9606 GN=SRC PE=1 SV=3		+	+		1.76721	7.69454e-05	4.11382	0.000436197	3.36032			26.3628	24.5956	0.606659	0.459087	Proto-oncogene tyrosine-protein kinase Src	38750000	0	76874000	0	94389000	0	14429000	36472000	32307000	31449000	20130000	22967000	25.2077	NA	26.196	NA	26.4921	NA	23.7825	25.1203	24.9453	24.9065	24.2628	24.4531	25.2538	NA	26.2451	NA	26.442	NA
P12955	P12955	PEPD	sp|P12955|PEPD_HUMAN Xaa-Pro dipeptidase OS=Homo sapiens OX=9606 GN=PEPD PE=1 SV=3		+			0.528105	0.110319	0.95735	0.182559	0.738596			27.1846	26.6565	0.711038	0.233706	Xaa-Pro dipeptidase	117510000	199600000	103660000	291390000	79126000	241380000	92514000	131980000	81739000	112880000	93578000	123750000	26.8082	27.5725	26.6273	28.1184	26.2376	27.8467	26.4632	26.9757	26.2845	26.7502	26.4797	26.8829	26.8543	27.674	26.6764	27.9588	26.1875	27.7568
P12956;B1AHC9	P12956;B1AHC9	XRCC6	sp|P12956|XRCC6_HUMAN X-ray repair cross-complementing protein 6 OS=Homo sapiens OX=9606 GN=XRCC6 PE=1 SV=2;tr|B1AHC9|B1AHC9_HUMAN X-ray repair cross-complementing protein 6 OS=Homo sapiens OX=9606 GN=XRCC6 PE=1 SV=1		+			0.315079	0.268713	0.570712	0.363043	0.440041			26.9734	26.6583	0.393787	0.493879	X-ray repair cross-complementing protein 6	116400000	174310000	97897000	105050000	161180000	167120000	78027000	167290000	63362000	145220000	90433000	121000000	26.7945	27.3771	26.5448	26.6465	27.2641	27.3163	26.2175	27.3178	25.9171	27.1137	26.4303	26.8504	26.8406	27.4786	26.5939	26.4869	27.2139	27.2263
P13010;C9JZ81;H7C0H9	P13010	XRCC5	sp|P13010|XRCC5_HUMAN X-ray repair cross-complementing protein 5 OS=Homo sapiens OX=9606 GN=XRCC5 PE=1 SV=3		+			0.888492	0.0918657	1.03685	0.15778	0.801949			26.8512	25.9627	0.676268	1.10634	X-ray repair cross-complementing protein 5	132750000	55028000	94753000	118020000	168330000	245890000	24232000	164330000	26119000	115970000	57750000	104550000	26.9841	25.7137	26.4977	26.8145	27.3267	27.8734	24.5304	27.292	24.6386	26.7892	25.7833	26.6396	27.0302	25.8151	26.5468	26.6549	27.2766	27.7835
P13473;H0YCG2	P13473;H0YCG2	LAMP2	sp|P13473|LAMP2_HUMAN Lysosome-associated membrane glycoprotein 2 OS=Homo sapiens OX=9606 GN=LAMP2 PE=1 SV=2;tr|H0YCG2|H0YCG2_HUMAN Lysosome-associated membrane glycoprotein 2 (Fragment) OS=Homo sapiens OX=9606 GN=LAMP2 PE=1 SV=1		+			1.23504	0.160099	0.795612	0.243559	0.613395			28.7769	27.5419	0.942739	2.07395	Lysosome-associated membrane glycoprotein 2	407530000	523490000	203660000	438320000	342230000	1560200000	56945000	544350000	38330000	1036300000	63467000	663200000	28.6023	28.9636	27.6016	28.7074	28.3504	30.5391	25.7631	29.02	25.192	29.9488	25.9195	29.3049	28.6484	29.0651	27.6507	28.5478	28.3002	30.4491
P13591;A0A087WWD4;A0A087WX77	P13591;A0A087WWD4;A0A087WX77	NCAM1	sp|P13591|NCAM1_HUMAN Neural cell adhesion molecule 1 OS=Homo sapiens OX=9606 GN=NCAM1 PE=1 SV=3;tr|A0A087WWD4|A0A087WWD4_HUMAN Neural cell adhesion molecule 1 OS=Homo sapiens OX=9606 GN=NCAM1 PE=1 SV=1;tr|A0A087WX77|A0A087WX77_HUMAN Neural cell adhesion m		+	+		0.593375	0.35634	0.448135	0.451275	0.345559			31.458	30.8646	0.240408	1.66418	Neural cell adhesion molecule 1	3486300000	2207100000	3390000000	3025100000	3185600000	2815100000	0	6795700000	0	5708300000	0	4606700000	31.699	31.0395	31.6586	31.4943	31.5689	31.3905	NA	32.662	NA	32.4104	NA	32.1011	31.7451	31.141	31.7078	31.3348	31.5188	31.3006
P13611;E9PF17;D6RGZ6;Q86W61	P13611;E9PF17;D6RGZ6	VCAN	sp|P13611|CSPG2_HUMAN Versican core protein OS=Homo sapiens OX=9606 GN=VCAN PE=1 SV=3;tr|E9PF17|E9PF17_HUMAN Versican core protein OS=Homo sapiens OX=9606 GN=VCAN PE=1 SV=2;tr|D6RGZ6|D6RGZ6_HUMAN Versican core protein (Fragment) OS=Homo sapiens OX=9606 GN=		+	+		1.66371	0.37716	0.423474	0.472294	0.325787			29.6257	27.9619	3.00057	4.08606	Versican core protein	5483600000	195330000	7488700000	93958000	3616100000	0	2554900000	21647000	8091500000	13917000	1487700000	32095000	32.3525	27.5413	32.8021	26.4855	31.7518	NA	31.2506	24.3677	32.9138	23.7303	30.4704	24.9358	32.3985	27.6428	32.8512	26.3259	31.7016	NA
P13639	P13639	EEF2	sp|P13639|EF2_HUMAN Elongation factor 2 OS=Homo sapiens OX=9606 GN=EEF2 PE=1 SV=4		+			0.458178	0.0701628	1.15389	0.128389	0.891471			31.5628	31.1046	0.460679	0.164715	Elongation factor 2	2044800000	3017900000	2711300000	6159400000	2895300000	3667000000	1994800000	2803000000	2474900000	2248000000	2334600000	1942800000	30.9293	31.4909	31.3363	32.5201	31.4311	31.772	30.8936	31.3843	31.2047	31.066	31.1205	30.8555	30.9754	31.5924	31.3855	32.3606	31.3809	31.682
P13667	P13667	PDIA4	sp|P13667|PDIA4_HUMAN Protein disulfide-isomerase A4 OS=Homo sapiens OX=9606 GN=PDIA4 PE=1 SV=2		+			1.78442	0.069239	1.15965	0.127115	0.895804			31.0012	29.2168	1.22518	2.1601	Protein disulfide-isomerase A4	5068500000	933390000	2066900000	685940000	3534900000	4465500000	107730000	1609900000	122070000	2068900000	335250000	3740700000	32.2389	29.7979	30.9448	29.3535	31.719	32.0562	26.6828	30.5843	26.8631	30.9462	28.3207	31.8007	32.285	29.8994	30.994	29.1939	31.6689	31.9662
P13674	P13674	P4HA1	sp|P13674|P4HA1_HUMAN Prolyl 4-hydroxylase subunit alpha-1 OS=Homo sapiens OX=9606 GN=P4HA1 PE=1 SV=2		+			-0.788587	0.25308	0.596742	0.346951	0.459731			24.8758	25.6644	1.04619	1.45687	Prolyl 4-hydroxylase subunit alpha-1	49931000	33311000	21251000	9590900	39042000	69091000	16366000	88588000	27441000	64872000	28621000	285110000	25.5734	24.9895	24.341	23.1932	25.2185	26.042	23.9642	26.4006	24.7098	25.9511	24.7706	28.0869	25.6195	25.091	24.3902	23.0337	25.1684	25.952
P13797;A0A0A0MSQ0;U3KQI3;H7C4N2;Q5TBN3;F2Z2Z9	P13797;A0A0A0MSQ0	PLS3	sp|P13797|PLST_HUMAN Plastin-3 OS=Homo sapiens OX=9606 GN=PLS3 PE=1 SV=4;tr|A0A0A0MSQ0|A0A0A0MSQ0_HUMAN Plastin-3 OS=Homo sapiens OX=9606 GN=PLS3 PE=1 SV=1		+			-3.6605	6.55509e-06	5.18342	4.99974e-05	4.30105			24.9377	28.5982	0.64457	1.18536	Plastin-3	27431000	67545000	30171000	25465000	37480000	22170000	704910000	138880000	612220000	265830000	1125100000	233870000	24.7093	26.0093	24.8467	24.602	25.1596	24.4021	29.3929	27.0493	29.1895	27.9859	30.0674	27.8011	24.7554	26.1108	24.8958	24.4424	25.1095	24.3121
P13807;M0QYU1;P54840	P13807	GYS1	sp|P13807|GYS1_HUMAN Glycogen [starch] synthase, muscle OS=Homo sapiens OX=9606 GN=GYS1 PE=1 SV=2		+	+	+	3.46602	3.03464e-07	6.51789	3.39475e-06	5.46919		+	24.3251	20.8591	0.380825	0.83894	Glycogen [starch] synthase, muscle	24224000	12598000	21764000	30535000	24575000	18574000	0	0	0	0	0	0	24.5299	23.5867	24.3754	24.864	24.5507	24.1468	NA	NA	NA	NA	NA	NA	24.576	23.6882	24.4246	24.7044	24.5005	24.0568
P13861;H7C1L0;H7C330;H7C4A9;C9J830	P13861	PRKAR2A	sp|P13861|KAP2_HUMAN cAMP-dependent protein kinase type II-alpha regulatory subunit OS=Homo sapiens OX=9606 GN=PRKAR2A PE=1 SV=2		+			1.38267	0.0258035	1.58832	0.057501	1.24032			27.7041	26.3214	1.21136	0.844056	cAMP-dependent protein kinase type II-alpha regulatory subunit	425040000	103790000	522960000	117600000	446550000	96885000	131900000	55145000	132770000	57256000	144470000	40531000	28.663	26.6291	28.9621	26.8093	28.7342	26.5298	26.9749	25.7167	26.9844	25.7709	27.1062	25.2725	28.7091	26.7306	29.0113	26.6497	28.6841	26.4398
P13929;E5RGZ4;K7EPM1;K7EKN2;E5RI09;E5RG95	P13929;E5RGZ4;K7EPM1;K7EKN2	ENO3	sp|P13929|ENOB_HUMAN Beta-enolase OS=Homo sapiens OX=9606 GN=ENO3 PE=1 SV=5;tr|E5RGZ4|E5RGZ4_HUMAN Beta-enolase (Fragment) OS=Homo sapiens OX=9606 GN=ENO3 PE=1 SV=1;tr|K7EPM1|K7EPM1_HUMAN Beta-enolase (Fragment) OS=Homo sapiens OX=9606 GN=ENO3 PE=1 SV=1;tr		+	+		-0.394308	0.480352	0.31844	0.57328	0.241633			26.0569	26.4513	0.434625	1.38962	Beta-enolase;Enolase	101690000	0	96617000	58979000	59838000	63739000	169530000	22336000	0	59633000	244110000	52951000	26.5996	NA	26.5258	25.8137	25.8346	25.9257	27.337	24.4129	NA	25.8296	27.863	25.6582	26.6457	NA	26.5749	25.6541	25.7844	25.8357
P14174	P14174	MIF	sp|P14174|MIF_HUMAN Macrophage migration inhibitory factor OS=Homo sapiens OX=9606 GN=MIF PE=1 SV=4		+	+		-1.00314	0.0389143	1.40989	0.0793417	1.1005			26.5404	27.5435	0.913406	0.689603	Macrophage migration inhibitory factor	208310000	0	173610000	0	132430000	0	267520000	161630000	380150000	146670000	202900000	106690000	27.6342	NA	27.3713	NA	26.9807	NA	27.9951	27.2681	28.502	27.128	27.5962	26.6688	27.6802	NA	27.4204	NA	26.9305	NA
P14209;A0A096LP69	P14209	CD99	sp|P14209|CD99_HUMAN CD99 antigen OS=Homo sapiens OX=9606 GN=CD99 PE=1 SV=1		+	+	+	-2.99683	1.76144e-06	5.75413	1.60635e-05	4.79416	+		21.638	24.6348	0.704091	0.6123	CD99 antigen	0	0	0	0	0	0	21536000	16257000	39932000	23990000	45466000	19083000	NA	NA	NA	NA	NA	NA	24.3602	23.9546	25.251	24.5159	25.4383	24.1858	NA	NA	NA	NA	NA	NA
P14324;A0A087X090;A0A087WVN4;A0A087X1D8;A0A087WTP2	P14324;A0A087X090;A0A087WVN4	FDPS	sp|P14324|FPPS_HUMAN Farnesyl pyrophosphate synthase OS=Homo sapiens OX=9606 GN=FDPS PE=1 SV=4;tr|A0A087X090|A0A087X090_HUMAN Farnesyl diphosphate synthase (Farnesyl pyrophosphate synthetase, dimethylallyltranstransferase, geranyltranstransferase), isoform		+			-1.21615	0.00467419	2.33029	0.0142761	1.84539			28.1619	29.378	0.636969	0.63907	Farnesyl pyrophosphate synthase	439020000	164190000	455540000	228510000	427280000	245740000	484430000	1071800000	351870000	1217400000	606510000	796220000	28.7097	27.2908	28.763	27.7677	28.6706	27.8726	28.8517	29.9974	28.3905	30.1812	29.176	29.5686	28.7558	27.3923	28.8121	27.6081	28.6205	27.7826
P14543	P14543	NID1	sp|P14543|NID1_HUMAN Nidogen-1 OS=Homo sapiens OX=9606 GN=NID1 PE=1 SV=3		+	+	+	-3.94354	2.44616e-07	6.61152	2.9111e-06	5.53594	+		21.4119	25.3555	0.4986	0.924648	Nidogen-1	0	0	0	0	0	0	96887000	24195000	34703000	23164000	81616000	37896000	NA	NA	NA	NA	NA	NA	26.5298	24.5282	25.0486	24.4654	26.2823	25.1755	NA	NA	NA	NA	NA	NA
P14550;Q5T621;V9GYG2;V9GYP9	P14550	AKR1A1	sp|P14550|AK1A1_HUMAN Aldo-keto reductase family 1 member A1 OS=Homo sapiens OX=9606 GN=AKR1A1 PE=1 SV=3		+			-1.53916	0.00077936	3.10826	0.00323704	2.48985			24.9303	26.4694	0.525116	0.72062	Alcohol dehydrogenase [NADP(+)]	35063000	30469000	40879000	39126000	40536000	16559000	60910000	172360000	54800000	148350000	55826000	125750000	25.0634	24.8608	25.2849	25.2216	25.2727	23.9811	25.8602	27.3608	25.7077	27.1444	25.7344	26.906	25.1095	24.9623	25.334	25.0621	25.2226	23.8911
P14618;B4DNK4	P14618;B4DNK4	PKM	sp|P14618|KPYM_HUMAN Pyruvate kinase PKM OS=Homo sapiens OX=9606 GN=PKM PE=1 SV=4;tr|B4DNK4|B4DNK4_HUMAN Pyruvate kinase OS=Homo sapiens OX=9606 GN=PKM PE=1 SV=1		+			-1.0928	0.0172161	1.76406	0.0412703	1.38436			32.446	33.5388	0.518564	0.896071	Pyruvate kinase PKM;Pyruvate kinase	6487000000	4317000000	8056100000	5688000000	9045000000	3711200000	21989000000	7893900000	18318000000	7561300000	22975000000	6364900000	32.5949	32.0074	32.9074	32.4053	33.0745	31.7892	34.3561	32.8781	34.0925	32.816	34.4193	32.5675	32.641	32.1089	32.9566	32.2457	33.0243	31.6993
P14625;Q96GW1;A0A1W2PRR1;H0YIV0;Q58FF3;F8W026;F8VPC7	P14625	HSP90B1	sp|P14625|ENPL_HUMAN Endoplasmin OS=Homo sapiens OX=9606 GN=HSP90B1 PE=1 SV=1		+			1.03892	0.128948	0.889585	0.203935	0.690508			31.6467	30.6078	0.870131	1.50706	Endoplasmin	5859600000	2118300000	3355100000	1387100000	4499400000	5967800000	551800000	3135200000	558940000	3202200000	834520000	6915900000	32.4482	30.9803	31.6437	30.3694	32.0671	32.4746	29.0396	31.5459	29.0581	31.5764	29.6364	32.6873	32.4942	31.0817	31.6929	30.2099	32.0169	32.3846
P14868;H7BZ35;C9J7S3;C9JLC1;H7C278;C9JQM9	P14868	DARS	sp|P14868|SYDC_HUMAN Aspartate--tRNA ligase, cytoplasmic OS=Homo sapiens OX=9606 GN=DARS1 PE=1 SV=2		+			0.152553	0.515723	0.287584	0.607712	0.216302			27.3268	27.1742	0.383193	0.279796	Aspartate--tRNA ligase, cytoplasmic	133560000	158710000	117100000	270420000	158090000	230320000	107260000	209940000	138410000	182050000	140270000	141160000	26.9929	27.2418	26.8032	28.0106	27.2362	27.7791	26.6765	27.6454	27.0444	27.4398	27.0636	27.0728	27.039	27.3433	26.8523	27.8511	27.186	27.6891
P14923;C9JK18;C9JKY1;C9JTX4;C9J826;C9JPI2;K7ERP3	P14923	JUP	sp|P14923|PLAK_HUMAN Junction plakoglobin OS=Homo sapiens OX=9606 GN=JUP PE=1 SV=3		+			-2.02335	0.00166195	2.77938	0.00619723	2.2078			26.8751	28.8985	1.23489	0.588229	Junction plakoglobin	153200000	538280000	82027000	122430000	48179000	93608000	628140000	569350000	548140000	391910000	761210000	249910000	27.1908	29.0038	26.2896	26.8674	25.5219	26.4801	29.2265	29.0847	29.03	28.5459	29.5037	27.8968	27.2369	29.1053	26.3387	26.7078	25.4718	26.3902
P15104;A0A2R8YDT1	P15104;A0A2R8YDT1	GLUL	sp|P15104|GLNA_HUMAN Glutamine synthetase OS=Homo sapiens OX=9606 GN=GLUL PE=1 SV=4;tr|A0A2R8YDT1|A0A2R8YDT1_HUMAN Glutamine synthetase OS=Homo sapiens OX=9606 GN=GLUL PE=1 SV=1		+	+	+	-5.74606	6.68167e-11	10.1751	5.60592e-09	8.25135	+		20.8184	26.5645	0.530935	0.495319	Glutamine synthetase	0	0	0	0	0	0	61869000	161710000	77924000	143970000	76178000	104040000	NA	NA	NA	NA	NA	NA	25.8827	27.2688	26.2156	27.1012	26.1829	26.6326	NA	NA	NA	NA	NA	NA
P15121;E9PCX2;E9PEF9;C9JRZ8	P15121;E9PCX2	AKR1B1	sp|P15121|ALDR_HUMAN Aldo-keto reductase family 1 member B1 OS=Homo sapiens OX=9606 GN=AKR1B1 PE=1 SV=3;tr|E9PCX2|E9PCX2_HUMAN Aldo-keto reductase family 1 member B1 OS=Homo sapiens OX=9606 GN=AKR1B1 PE=1 SV=1		+			-0.647403	0.0107803	1.96737	0.0286678	1.54261			26.4129	27.0603	0.354215	0.251001	Aldose reductase	89554000	59431000	118650000	103610000	110440000	75594000	108500000	172500000	133680000	176040000	143890000	110350000	26.4163	25.8247	26.8221	26.6266	26.7187	26.1718	26.6931	27.362	26.9942	27.3913	27.1004	26.7175	26.4623	25.9262	26.8713	26.467	26.6685	26.0818
P15170;H3BR35;H3BSV8	P15170;H3BR35	GSPT1	sp|P15170|ERF3A_HUMAN Eukaryotic peptide chain release factor GTP-binding subunit ERF3A OS=Homo sapiens OX=9606 GN=GSPT1 PE=1 SV=1;tr|H3BR35|H3BR35_HUMAN Eukaryotic peptide chain release factor GTP-binding subunit ERF3A (Fragment) OS=Homo sapiens OX=9606 G		+	+		0.822075	0.00532048	2.27405	0.0158014	1.80131			25.6022	24.7801	0.399166	0.363524	Eukaryotic peptide chain release factor GTP-binding subunit ERF3A	51366000	34418000	52811000	78065000	66801000	38521000	0	0	45859000	0	0	25403000	25.6143	25.0367	25.6543	26.2182	25.9934	25.1991	NA	NA	25.4507	NA	NA	24.5985	25.6604	25.1381	25.7035	26.0586	25.9432	25.1092
P15529	P15529	CD46	sp|P15529|MCP_HUMAN Membrane cofactor protein OS=Homo sapiens OX=9606 GN=CD46 PE=1 SV=3		+			-0.841878	0.0424154	1.37248	0.0856475	1.06729			24.4471	25.289	0.486339	0.822217	Membrane cofactor protein	16673000	15554000	18549000	42205000	22573000	33553000	28875000	25503000	79792000	37515000	83571000	23994000	23.991	23.8908	24.1448	25.3309	24.4281	24.9999	24.7833	24.6042	26.2497	25.161	26.3165	24.5162	24.0371	23.9923	24.194	25.1713	24.3779	24.91
P15559;B4DLR8;H3BNV2;H3BRK3	P15559;B4DLR8;H3BNV2;H3BRK3	NQO1	sp|P15559|NQO1_HUMAN NAD(P)H dehydrogenase [quinone] 1 OS=Homo sapiens OX=9606 GN=NQO1 PE=1 SV=1;tr|B4DLR8|B4DLR8_HUMAN NAD(P)H dehydrogenase [quinone] 1 OS=Homo sapiens OX=9606 GN=NQO1 PE=1 SV=1;tr|H3BNV2|H3BNV2_HUMAN NAD(P)H dehydrogenase [quinone] 1 OS=		+			-0.869658	0.080373	1.09489	0.142114	0.847364			25.8572	26.7268	0.646001	1.02227	NAD(P)H dehydrogenase [quinone] 1	89153000	34609000	84919000	54133000	95234000	40101000	59895000	255870000	50903000	213540000	58815000	178390000	26.4098	25.0446	26.3396	25.69	26.505	25.2571	25.8359	27.9308	25.6012	27.6699	25.8097	27.4105	26.4558	25.1461	26.3887	25.5304	26.4548	25.1672
P15586;H7C3P4;F6S8M0;F5H4C6;H0YFA9	P15586;H7C3P4;F6S8M0;F5H4C6;H0YFA9	GNS	sp|P15586|GNS_HUMAN N-acetylglucosamine-6-sulfatase OS=Homo sapiens OX=9606 GN=GNS PE=1 SV=3;tr|H7C3P4|H7C3P4_HUMAN N-acetylglucosamine-6-sulfatase OS=Homo sapiens OX=9606 GN=GNS PE=1 SV=1;tr|F6S8M0|F6S8M0_HUMAN N-acetylglucosamine-6-sulfatase OS=Homo sapi		+	+		1.09473	0.0885017	1.05305	0.153415	0.814132			26.2186	25.1239	0.96887	1.28176	N-acetylglucosamine-6-sulfatase	72828000	83861000	43211000	42035000	81244000	270170000	0	64242000	0	71108000	17144000	116890000	26.118	26.3215	25.3649	25.3251	26.2758	28.0093	NA	25.937	NA	26.0835	24.0312	26.8006	26.164	26.423	25.414	25.1655	26.2256	27.9193
P15880;H0YEN5;E9PQD7;E9PMM9;I3L404;E9PPT0;E9PM36;H3BNG3;H0YE27	P15880;H0YEN5;E9PQD7;E9PMM9;I3L404	RPS2	sp|P15880|RS2_HUMAN 40S ribosomal protein S2 OS=Homo sapiens OX=9606 GN=RPS2 PE=1 SV=2;tr|H0YEN5|H0YEN5_HUMAN 40S ribosomal protein S2 (Fragment) OS=Homo sapiens OX=9606 GN=RPS2 PE=1 SV=1;tr|E9PQD7|E9PQD7_HUMAN 40S ribosomal protein S2 OS=Homo sapiens OX=9		+			1.44387	0.0152698	1.81617	0.0378474	1.42196			28.8742	27.4304	0.561674	1.26269	40S ribosomal protein S2	484190000	274440000	358920000	819070000	455160000	857250000	50978000	387920000	148510000	281690000	79761000	493990000	28.851	28.0319	28.4191	29.6094	28.7618	29.6751	25.6034	28.5312	27.146	28.0695	26.2492	28.8799	28.8971	28.1334	28.4682	29.4498	28.7117	29.5852
P16070;H0YD13;H0Y2P0;H0YE40;A0A1W2PR55	P16070;H0YD13;H0Y2P0;H0YE40	CD44	sp|P16070|CD44_HUMAN CD44 antigen OS=Homo sapiens OX=9606 GN=CD44 PE=1 SV=3;tr|H0YD13|H0YD13_HUMAN CD44 antigen OS=Homo sapiens OX=9606 GN=CD44 PE=1 SV=2;tr|H0Y2P0|H0Y2P0_HUMAN CD44 antigen (Fragment) OS=Homo sapiens OX=9606 GN=CD44 PE=1 SV=1;tr|H0YE40|H0Y		+	+		-3.95599	1.21222e-09	8.91642	4.46861e-08	7.34983			28.2935	32.2495	0.348771	0.480413	CD44 antigen	400650000	331450000	242100000	0	263310000	0	5575800000	4751500000	7015100000	4119000000	6958700000	3097200000	28.5778	28.3042	27.851	NA	27.9722	NA	32.3765	32.1457	32.7078	31.9396	32.6962	31.5283	28.6238	28.4057	27.9002	NA	27.922	NA
P16144;J3QQL2;J3QRK0;J3KSH9	P16144	ITGB4	sp|P16144|ITB4_HUMAN Integrin beta-4 OS=Homo sapiens OX=9606 GN=ITGB4 PE=1 SV=5		+	+		-5.23248	1.80875e-08	7.74262	3.48859e-07	6.45735			24.8385	30.0709	0.211515	1.10878	Integrin beta-4	0	30258000	0	0	0	0	692930000	3384000000	515580000	1876900000	491620000	1718000000	NA	24.8508	NA	NA	NA	NA	29.3681	31.6561	28.9416	30.8057	28.873	30.6781	NA	24.9523	NA	NA	NA	NA
P16152	P16152	CBR1	sp|P16152|CBR1_HUMAN Carbonyl reductase [NADPH] 1 OS=Homo sapiens OX=9606 GN=CBR1 PE=1 SV=3		+	+		-0.216951	0.578279	0.237862	0.662809	0.178611			27.9311	28.148	0.721626	0.654738	Carbonyl reductase [NADPH] 1	0	334160000	0	522310000	0	409160000	201940000	503580000	146730000	478280000	261830000	345050000	NA	28.316	NA	28.9603	NA	28.6081	27.5894	28.9076	27.1286	28.8333	27.9641	28.3622	NA	28.4175	NA	28.8008	NA	28.5181
P16234	P16234	PDGFRA	sp|P16234|PGFRA_HUMAN Platelet-derived growth factor receptor alpha OS=Homo sapiens OX=9606 GN=PDGFRA PE=1 SV=1		+	+		1.94194	1.70378e-06	5.76859	1.56227e-05	4.80624			30.9505	29.0085	0.461816	0.209382	Platelet-derived growth factor receptor alpha	2665000000	0	2598600000	0	2986300000	0	481070000	722500000	493970000	602560000	484330000	461070000	31.3115	NA	31.2751	NA	31.4757	NA	28.8417	29.4284	28.8798	29.1665	28.8514	28.7804	31.3575	NA	31.3242	NA	31.4256	NA
P16278;E7EQ29;C9J539;C9J4G9;F8WF40;C9JF15;C9JWX1;Q6UWU2	P16278;E7EQ29	GLB1	sp|P16278|BGAL_HUMAN Beta-galactosidase OS=Homo sapiens OX=9606 GN=GLB1 PE=1 SV=2;tr|E7EQ29|E7EQ29_HUMAN Beta-galactosidase OS=Homo sapiens OX=9606 GN=GLB1 PE=1 SV=1		+	+	+	2.90518	0.0013186	2.87989	0.00505161	2.29657		+	23.868	20.9628	1.80821	0.727746	Beta-galactosidase	0	5209100	15973000	4624500	13051000	154190000	0	0	0	0	0	0	NA	22.3126	23.9291	22.1409	23.6377	27.2001	NA	NA	NA	NA	NA	NA	NA	22.4141	23.9783	21.9813	23.5875	27.1102
P16403	P16403	HIST1H1C	sp|P16403|H12_HUMAN Histone H1.2 OS=Homo sapiens OX=9606 GN=H1-2 PE=1 SV=2		+	+		0.790814	0.0268905	1.5704	0.0592934	1.22699			24.2804	23.4896	0.633644	0.449929	Histone H1.2	32005000	28589000	13261000	12710000	18414000	27074000	0	10207000	0	0	0	18330000	24.9318	24.769	23.6607	23.5995	24.1343	24.6904	NA	23.2831	NA	NA	NA	24.1277	24.9779	24.8704	23.7098	23.4399	24.0842	24.6004
P16435;H0Y4R2;E7EMD0;E7EWU0;C9JU80	P16435;H0Y4R2;E7EMD0	POR	sp|P16435|NCPR_HUMAN NADPH--cytochrome P450 reductase OS=Homo sapiens OX=9606 GN=POR PE=1 SV=2;tr|H0Y4R2|H0Y4R2_HUMAN NADPH--cytochrome P450 reductase (Fragment) OS=Homo sapiens OX=9606 GN=POR PE=1 SV=1;tr|E7EMD0|E7EMD0_HUMAN NADPH--cytochrome P450 reducta		+	+		-0.679726	0.123845	0.907122	0.197728	0.703933			25.4655	26.1453	0.939183	0.519598	NADPH--cytochrome P450 reductase	22796000	53811000	0	56083000	43086000	148360000	57245000	80295000	43331000	64460000	105230000	115190000	24.4423	25.6814	NA	25.7411	25.3607	27.1445	25.7706	26.2588	25.3689	25.9419	26.649	26.7794	24.4883	25.7829	NA	25.5815	25.3106	27.0546
[truncated: 6,375 more rows]
[truncated: 18 more columns]

## Sheet: adj.pval<0.05
Protein IDs	Majority protein IDs	Gene names	Fasta headers	Potential contaminant	passed_filtering	contains_miss_val	all_miss_in_one_factor	logFC_of_imputed_values	pval_of_imputed_values	-log10(pval)	adj_pval_of_imputed_values	-log10(adj_pval)	all_missing_exoProneural	all_missing_exoMesenchymal	mean_imputed_values_exoProneural	mean_imputed_values_exoMesenchymal	sd_imputed_values_exoProneural	sd_imputed_values_exoMesenchymal	Protein names	values_LFQ_NCH421k_sEVs_1	values_LFQ_NCH644_sEVs_1	values_LFQ_NCH421k_sEVs_2	values_LFQ_NCH644_sEVs_2	values_LFQ _NCH421k_sEVs_3	values_LFQ_NCH644_sEVs_3	values_LFQ_NCH705_sEVs_1	values_LFQ_NCH711d_sEVs_1	values_LFQ_NCH705_sEVs_2	values_LFQ_NCH711d_sEVs_2	values_LFQ_NCH705_sEVs_3	values_LFQ_NCH711d_sEVs_3	log2_values_LFQ_NCH421k_sEVs_1	log2_values_LFQ_NCH644_sEVs_1	log2_values_LFQ_NCH421k_sEVs_2	log2_values_LFQ_NCH644_sEVs_2	log2_values_LFQ_NCH421k_sEVs_3	log2_values_LFQ_NCH644_sEVs_3	log2_values_LFQ_NCH705_sEVs_1	log2_values_LFQ_NCH711d_sEVs_1	log2_values_LFQ_NCH705_sEVs_2	log2_values_LFQ_NCH711d_sEVs_2	log2_values_LFQ_NCH705_sEVs_3	log2_values_LFQ_NCH711d_sEVs_3	normalized_LFQ_NCH421k_sEVs_1	normalized_LFQ_NCH644_sEVs_1	normalized_LFQ_NCH421k_sEVs_2	normalized_LFQ_NCH644_sEVs_2	normalized_LFQ_NCH421k_sEVs_3	normalized_LFQ_NCH644_sEVs_3
[truncated: 728 more rows]
[truncated: 18 more columns]

[truncated: 3 more sheets: adj.pval<0.05 and |log2FC|>1, PN_significant, MES_significant]
