# Supplementary material for: Proteomic, Metabolomic, and Fatty Acid Profiling of Small Extracellular Vesicles from Glioblastoma Stem-Like Cells and Their Role in Tumor Heterogeneity
Source: ACS Nano. 2024 Jan 11;18(3):2500–19. doi: 10.1021/acsnano.3c11427 (PMC10811755; doi:10.1021/acsnano.3c11427)
Supplement: Supplementary file 2 — nn3c11427_si_002.xlsx [file nn3c11427_si_002.xlsx]

## Sheet: Norm. Inten.(per µg of protein)
Name	NCH421k_Cells_1	NCH421k_Cells_2	NCH421k_Cells_3	NCH421k_Cells_4	NCH421k_Cells_5	NCH421k_sEVs_1	NCH421k_sEVs_2	NCH421k_sEVs_3	NCH644_Cells_1	NCH644_Cells_2	NCH644_Cells_3	NCH644_Cells_4	NCH644_Cells_5	NCH644_sEVs_1	NCH644_sEVs_2	NCH644_sEVs_3	NCH705_Cells_1	NCH705_Cells_2	NCH705_Cells_3	NCH705_Cells_4	NCH705_Cells_5	NCH705_sEVs_1	NCH705_sEVs_2	NCH705_sEVs_3	NCH711d_Cells_1	NCH711d_Cells_2	NCH711d_Cells_3	NCH711d_Cells_4	NCH711d_Cells_5	NCH711d_sEVs_1	NCH711d_sEVs_2	NCH711d_sEVs_3	Short name
1-(2-((Trimethylsilyl)oxy)ethyl)piperazine	0			856078	1.15835e+06	0		0	0			2.60646e+06	1.84373e+06	0		0	89236.1			497055	564441	0		0	99597.1			1.40453e+06	967933	0		0
1-(2-Methoxy-1-methylethoxy)-2-propanol, TMS derivative				0	0			104994				0	0			447879				0	0			165693				0	0			110887
1-(3-Methylbutyl)-2,3,4,6-tetramethylbenzene	56698.4					0			133998					0			66664.8					0			91926.6					0
1-(Dimethyldodecylsilyloxy)butane	0					13730.4			0					0			0					0			0					0
1-(Trimethylsilyl)-3-[(trimethylsilyl)oxy]urea	422780					1.06427e+06			1.11997e+06					0			1.00526e+06					0			985448					0
1-Cyclohexene-3,5-dione, hexakis(trimethylsilyloxy)-				0	0			0				0	0			0				9064.94	8338.4			0				1103.3	11841.2			0
1-Dimethyl(prop-2-enyl)silyloxypentane				0	0			2.16372e+06				0	0			0				0	0			0				0	0			0
1-Dodecanol, TMS derivative	0					129476			0					283087			0					0			0					54539.1
1-Ethyl-2-dimethyl(octyl)silyloxycyclohexane				0	1023.73			0				0	1143.58			0				0	0			0				0	0			0
1-Heptanol, TMS derivative				0	0			0				0	0			0				0	0			36588.4				0	0			0
1-Hexanol, TMS derivative	0					0			0					0			0					0			0					0
1-Methyl-4-(2-((trimethylsilyl)oxy)ethyl)piperazine	0			90281.1	182550	0		0	0			148059	110110	0		0	179926			0	116660	0		0	44629.8			103514	0	0		0
1-Methyladenosine,tris(trimethylsilyl) ether	0					0			0					0			249604					0			205593					0
1-Octadecanol, TMS derivative	0					0			0					0			0					0			0					0
1-Tri(isobutyl)silyloxybutane				0	0			1518.5				0	0			0				0	0			0				0	0			0
1,2-Ethenediol, 2TMS derivative				0	0			0				0	0			976972				0	0			273047				0	0			164476
1,2,4-Benzenetriol, tris(trimethylsilyl) ether	0					22910.8			0					0			0					0			0					21513.2
1,2,4-Butanetriol, 3TMS derivative	0			0	0	0		0	0			789437	0	0		0	161149			616543	0	0		0	0			0	0	0		0
1,3-bis[(Trimethylsilyl)ethynyl]benzene				20540.2	0			28439.9				69590.2	0			0				35961.7	0			0				0	0			0
1,3-Butanediol, 2TMS derivative	0					0			0					0			0					0			0					0
1,3-Propanediol, 2TMS derivative	1.03584e+06					0			2.62499e+06					6.41211e+07			1.22152e+06					2.49358e+07			1.66531e+06					0
1,4-Butanediol, 2TMS derivative	0					2.02125e+06			0					0			0					0			0					0
1,5,9-Cyclododecatriene, 1,5,9-trimethyl-	0					12355.7			0					0			0					0			0					0
1,6-Hexanediol, 2TMS derivative	0					0			0					0			0					0			0					0
2-Acetamido-2-deoxy-D-glucose, 4TMS derivative	0					0			11174.8					0			13083.4					0			7239.54					0
2-Amino-2-(hydroxymethyl)propane-1,3-diol, N-acetyl-, tris(trimethylsilyl) ether				0	0			0				0	0			269207				0	0			0				0	0			55462.2
2-Aminoadipic acid, 2TMS derivative	0	0	0	0	15365	0	0	0	31503.3	0	0	59590.5	0	0	0	0	157796	0	4819.21	0	0	0	0	0	0	17445.4	8180.07	166492	167216	0	0	0
2-Aminoadipic acid, 3TMS derivative		0	0				0			0	0				0			7074.99	3594				0			0	0				0
2-Aminomalonic acid, N,O,O,-TMS	66678.3	107621	0	524036	609527	0	0	0	0	65933.7	86064.1	1.19457e+06	328662	0	0	0	67792.1	0	0	123735	392090	0	0	0	0	0	42512	238003	476914	0	0	0
2-Butenedioic acid, (E)-, 2TMS derivative	12453.5	48297.7	11864	275653	344761	0	0	919.238	16682.8	48007	61555.9	878340	445744	0	0	0	46561.7	67158.3	19737.8	328552	543011	0	0	15381.1	17702.5	21682.8	64600.4	503165	1.00805e+06	0	0	0
2-Dimethylsilyloxytetradecane				0	0			0				0	0			1.435e+06				0	0			0				0	0			0
2-Ethyl-1,3-bis(trimethylsilyloxy)propane				0	0			0				0	0			1.15646e+06				0	0			0				0	0			0
2-Ethylacetoacetate, O,O'-bis(trimethylsilyl)-				0	6596.43			0				0	0			0				15036.5	8504.41			0				0	0			0
2-Ethylhexanoic acid, TMS derivative				10094	7941.55			455780				17193.4	9997.87			1.67339e+06				6074.89	0			650182				11499.7	11672.3			400924
2-Ethylhexanol, TMS derivative	0	0	62469.9	0	0	0	0	0	0	7770.53	0	0	0	0	0	0	0	6734.64	0	0	0	0	0	0	0	5115.58	138.621	0	0	0	0	7483.04
2-Furoic acid, TMS derivative				0	0			22424.8				0	0			55944.9				0	0			0				0	0			0
2-Hydroxybutyric acid, 2TMS derivative				0	0			0				0	0			0				0	0			0				10185.1	13180.6			0
2-hydroxypyridine	25583.8					0			44658.4					0			19097.4					0			29543.1					1.14556e+06
2-Imidazolidinone, 1,3-bis(trimethylsilyl)-				1827.99	3909.41			2810.69				7698.32	3640.38			19118.7				3569.66	4253.64			1283.61				2731.85	0			0
2-ketoadipic acid minor2	0					0			0					0			0					0			0					0
2-Ketoisocaproic acid mo-tms				0	762.523			0				3581.05	31727.5			0				0	43746.2			0				37537.1	4938.4			0
2-Methyl-4-phenyl-2-butanol, TMS derivative				0	0			0				0	0			0				0	0			537980				0	0			0
2-Mono-isobutyrin, 2TMS derivative				0	0			0				0	0			2.70079e+06				0	0			0				0	0			0
2-O-Glycerol-α-d-galactopyranoside, hexa-TMS	0					0			18044.1					0			0					0			0					0
2-Oxiranemethanol, .Alpha.,Alpha.-Dimethyl-3-[1-(T-Butyldimethylsilyloxy)Pentyl]-				0	0			0				0	0			0				0	0			160210				0	0			0
2-Pentenedioic acid, 2-[(trimethylsilyl)oxy]-, bis(trimethylsilyl) ester		0	0	5305.54	68633.6		0	0		0	0	70187.3	8983.06		0	0		39740.5	6470.76	0	115395		0	0		0	0	38171.1	92205.4		0	0	2-Ketoglutaric acid, enol, tri-TMS
2-Pentenedioic acid, 3-methyl-, bis(trimethylsilyl) ester				3709.53	0			0				2896.67	0			0				0	0			0				0	0			0
2-Propanol, 2-methyl-	0					0			0					36562.4			0					18955.7			0					0
2-Propenoic acid, 2-[(trimethylsilyl)oxy]-, anhydride with bis(trimethylsilyl) hydrogen phosphate				2914	4723.61			0				17537.2	0			0				20064.8	12471.4			0				74175.6	9918.2			0
2-Propenoic acid, 2-[(trimethylsilyl)oxy]-, trimethylsilyl ester				6863.22	11298			48588.6				20698.5	15447.6			128432				0	18067.8			0				18540.1	0			0
2-Propyl-1-pentanol, TMS derivative		0	0				0			0	10054.6				0			0	0				115369			0	0				0
2-Pyrrolidinone	0					0			0					0			0					0			0					0
2-Pyrrolidinone, TMS derivative				6850.38	0			0				12308.1	28529.4			0				6009.87	7942.06			0				0	0			0
2-Tridecanol, TMS derivative				0	0			0				0	0			0				0	0			0				0	0			24944.9
2,2-Dimethylpropane-1,3-diol, O,O'-bis(trimethylsilyl)-	0	5614.27	49993.6			692211	124456		0	6860.29	867.109			179621	1.29209e+06		0	0	0			0	206350		0	4878.55	892.442			0	184326
2,2,11,11-tetramethyl-8-(trimethylsilyloxy)-5-((trimethylsilyloxy)methyl)-3,6,10-trioxa-2,11-disiladodecane	0			0	0	129610		0	0			0	0	0		5301.73	0			0	0	0		7925.34	0			0	0	0		17938.8
2,2'-Dithiobisethanol, 2TMS derivative	0					1.19538e+06			0					0			0					0			0					651281
2,2'-Methylenebis(6-tert-butyl-4 methylphenol), O,O'-bis(trimethylsilyl)-	46846.5					0			112632					0			71804.6					0			87799.5					0
2,2'-Sulfonyldiethanol, 2TMS derivative	0					914856			0					0			0					0			0					206370
2,3-Dihydroxypropylamine	692391					0			1.09908e+06					0			608067					0			664522					0
2,3,4-Trihydroxybutyric acid tetrakis(trimethylsilyl) deriv., (, (R*,R*)-)	48061.7	25388.4	26819.9	358792	279296	0	0	0	124818	76329.3	78153.1	1.88027e+06	1.08789e+06	0	0	0	35350.3	35970.3	23197.3	297347	2076.12	0	0	0	2839.34	10862.5	15202.5	269924	412223	0	0	0	Erythronic acid, 4TMS
2,4-Di-tert-butylphenol	0					0			0					347434			0					197554			0					0
2,4,6-Tris(trimethylsilyl)cyclohexane-1,3,5-trione				755.687	0			0				7450.68	0			0				0	3265.09			0				0	0			0
2,5-Bis((trimethylsilyl)oxy)pyrazine		1731.48	0	248267	414946		0	90835.2		0	904.133	665290	633045		0	286687		1444.54	0	258675	271383		0	69692.8		0	0	338761	419547		0	89773.4
2,5-Dihydroxybenzaldehyde, 2TMS derivative				0	0			32677.6				0	0			0				0	0			0				0	0			0
2,6-Bis(tert-butyl)phenol, TMS derivative	0					0			0					0			0					52750.6			5524.86					0
2'-Hydroxyacetophenone, TMS derivative				0	0			0				0	0			71208				0	0			0				0	0			0
2(1H)-Pyrimidinone, 1-[2,3-bis-O-(trimethylsilyl)-β-D-ribofuranosyl]-4-(trimethylsiloxy)-, 5'-[bis(trimethylsilyl) phosphate]	0	192539	237965			0	0		0	187936	166718			0	0		202174	189245	138299			0	0		133504	111922	155086			0	0		Uridine-5'-monophosphate, pentakis-TMS
3-(2-Methyl-1-trimethylsilylmethyl-2-propenyl)cyclohexanone				0	0			0				0	54214.7			0				101326	68444.4			0				0	0			0
3-[3-(4-Hydroxyphenyl)-3-oxoprop-1-en-1-yl]-6-methylchromen-4-one	0					0			17738.8					0			9004.55					0			0					0
3-Aminoisobutyric acid, 3TMS derivative	275814					597905			0					0			518719					0			0					0
3-Heptene, 2,2,3,5,6-pentamethyl-	0					0			0					0			0					0			0					0
3-Hydroxybutyric acid, 2TMS derivative	58333.2	0	0	0	0	120140	0	0	0	0	0	0	0	0	340555	81050.7	18378.7	8898.85	0	94928.1	75524.6	0	0	0	0	0	0	0	0	0	0	0
3-Hydroxyisovaleric acid, 2TMS derivative				10685.1	16427.3			0				20281.3	16089.1			189368				13222.5	3768.49			0				16006.2	0			0
3-Hydroxypicolinic acid, 2TMS derivative				0	2270.52			0				0	0			0				0	0			0				0	3469.08			0
3-hydroxypyridine	0					0			0					0			6226.87					0			0					0
3-Methoxyamphetamine, 4-Trimethylsilyloxy, N,N-bis(Trimethylsilyloxy)-				25404	0			0				77779.5	49779.3			0				0	30533.6			0				49580.1	0			0
3-Octenoic acid, TMS derivative				0	0			0				0	0			0				0	0			137613				0	0			0
3-Pyridinol, TMS derivative	482.214					14910			0					0			0					0			0					0
3,5-Dioxa-4-phospha-2-silaheptan-7-oic acid, 2,2-dimethyl-4-[(trimethylsilyl)oxy]-6-[[(trimethylsilyl)oxy]methyl]-, trimethylsilyl ester, 4-oxide				0	2915.6			0				13268	9817.07			0				0	0			0				9967.18	7339.94			0
3,5,5-Trimethylhexanoic acid trimethylsilyl ester				0	0			0				0	0			0				0	0			37067				0	0			0
3,8-Dioxa-2,9-disiladecane, 2,2,9,9-tetramethyl-5,6-bis[[(trimethylsilyl)oxy]methyl]-				0	96520.7			0				0	0			0				0	0			0				158254	240374			0
4-Aminobutanoic acid, 3TMS derivative		0	0				0			18112.3	44847.3				0			0	0				0			0	0				0
4-Formyl-3,5-dimethyl-1H-pyrrole-2-carbonitrile	0					0			0					0			0					0			0					0
4-Hydroxybenzeneacetic acid, 2TMS derivative				24274.8	1700.57			0				2320.83	0			0				0	6763.97			0				0	0			0
4-Hydroxybutanoic acid, 2TMS derivative	0	1319.41	35856.6	3327.23	0	321537	50865.2	27373.5	0	4542.72	0	8309.07	3893.82	0	839333	210232	0	4141.55	2901.78	27326.7	17702.4	0	151640	35354.8	0	3680.43	143.174	9404.1	6628.56	0	235497	44816.3
4-Methyl-3-heptanol, TMS derivative				0	0			0				0	0			439784				0	0			0				0	0			0
4-Pyrimidinamine, N-(trimethylsilyl)-2-[(trimethylsilyl)oxy]-	0			0	0	0		0	4410.05			13006.6	0	0		0	2649.84			0	0	0		0	5786.37			14439	10693.8	0		0	Pyrimidine, 2-hydroxy-4-amino, di-TMS
4-Pyrimidinecarboxylic acid, 1,2,3,6-tetrahydro-2,6-dioxo-1,3-bis(trimethylsilyl)-, trimethylsilyl ester		0	0				0			0	0				0			655.653	0				0			0	235.35				0
4,4-Dimethyl-2-pentanol, TMS derivative				0	0			176960				0	0			0				0	0			0				0	0			0
5-Hydroxytryptophan, 4TMS derivative	0			15569.6	14453	1.25637e+07		0	0			0	0	0		0	0			0	0	0		0	0			0	0	0		0
5-Methylcytosine, 2TMS derivative				0	0			0				0	2450.52			0				0	0			0				689.798	1837.58			0
5-Trimethylsilyluracil		767.841	0	10749.6	0		0	0		0	686.991	20513.9	0		0	0		0	623.169	0	13509.4		0	0		0	0	0	25566		0	0
5'-Methylthioadenosine, 2TMS derivative		12844.3	0				0			0	6530.24				0			18571.1	14038.5				0			15362.3	13940				0
7,7,9,9,11,11-Hexamethyl-3,6,8,10,12,15-hexaoxa-7,9,11-trisilaheptadecane	0					0			0					0			0					0			0					0
7,9-Di-tert-butyl-1-oxaspiro(4,5)deca-6,9-diene-2,8-dione	0					0			0					47989.8			0					23589.2			0					0
7H-Purin-2-amine, 7-methyl-N-(trimethylsilyl)-6-[(trimethylsilyl)oxy]-				1377.27	0			0				0	0			0				1900.26	0			0				0	0			0
8-Amino-6-quinolinol, 2TMS derivative				0	0			0				0	0			1.50793e+07				0	0			0				0	0			0
9-Octadecenoic acid, (E)-	0					0			0					276234			0					106422			0					0
9H-Purin-6-ol, 2TMS derivative		0	0				0			0	433.384				0			0	0				0			0	0				0
Acetanilide	0					0			0					0			0					25888.9			0					0
Acetic acid, 2-acetyl-1,2-bis(trimethylsilyl)hydrazide				0	0			17376.6				0	0			0				0	0			0				0	0			0
Aconitic acid, (Z)-, 3TMS derivative				2869.03	6409.38			0				24154.9	36211.8			0				5521.71	28842.7			0				0	9112.73			0
Acrylic acid, 2,3-bis[(trimethylsilyl)oxy]-, trimethylsilyl ester				463.828	621.439			0				1109.79	818.098			0				0	604.752			0				844.425	1037.44			0
Adenine, 2TMS derivative	5031.82					0			5508.2					0			4062.58					0			6936.94					0
Adenosine, 4TMS derivative		7015.11	0				0			11350.7	11260				0			0	0				0			0	0				0
Adenosine, N-(trimethylsilyl)-2',3'-bis-O-(trimethylsilyl)-, 5'-[bis(trimethylsilyl) phosphate]	217244	151319	0			0	0		250202	160123	137433			0	0		526854	148055	122316			0	0		334688	69715	91075.8			0	0		Adenosine-5'-monophosphate, pentakis-TMS
Alanine, 3-[bis[(trimethylsilyl)oxy]phosphinyl]-N-(trimethylsilyl)-, trimethylsilyl ester				0	0			0				0	0			0				8709.85	0			0				2002.69	2388.58			0
Ammeline, tris-trimethylsilyl derivative				0	635.773			0				0	0			0				588.041	0			0				0	1629.66			0
Aniline, TMS derivative	0					0			0					0			0					0			0					0
Arabinofuranose, 1,2,3,5-tetrakis-O-(trimethylsilyl)-	0					0			17990					0			0					0			59568.6					0
Asparagine, 3TMS derivative	0					0			0					0			33577.1					0			8555.26					0
Atenolol, 4TMS derivative				0	0			0				0	0			0				0	8440.11			0				8239.71	11070.6			0
Benzaldehyde diethylacetal	0					0			0					0			0					0			0					0
Benzamide, N-(2-cyanocyclopent-1-enyl)-3,4-dimethoxy-	0					0			0					0			0					0			0					0
Benzene, 1-(1,1-dimethylethyl)-4-phenoxy-	0					0			0					0			0					0			0					0
Benzene, 1,1'-[1,2-ethanediylbis(oxy)]bis-	0					0			0					48336.8			0					28861.3			0					0
benzene, 1,1'-methylenebis[3-(1,1-dimethylethyl)-5-methyl-4-[(trimethylsilyl)oxy]-				1564.84	0			0				5469.17	0			0				0	0			0				1092.05	3052			0
benzoic acid, 3,5-dimethyl-, trimethylsilyl ester	0					0			0					0			0					0			0					0
Benzoic acid, 4-(trimethylsilyl)-				0	3581.58			0				0	0			0				0	0			0				3029.07	0			0
benzoic acid, 4-ethenyl-, 4-[[(methylsulfonyl)amino]methyl]phenyl ester	0					0			0					0			0					0			0					0
Benzoic Acid, TMS derivative	0			0	0	125912		12615.2	0			0	0	0		0	0			0	0	0		51656.9	0			0	0	0		0
Bicine, 3TMS derivative				0	1407.49			0				2253.46	1095.67			0				754.465	482.968			0				1477.39	1256.88			0
Biphenyl	0					56035.8			0					0			0					0			0					0
Bis(trimethylsilyl) 3,4-dimethylphenylphosphote				47502.3	65973			0				147641	83828.8			0				54154.9	37934			0				53906	75775.5			0
Bis(trimethylsilyl)acetylene				1621.65	1533.09			0				2818.83	2097.66			0				0	0			42720.2				0	2090.54			0
Boric acid, 3TMS derivative	223109					9.50583e+07			162088					0			73850.3					0			139654					0
Butane-1,3-diol, 1-methylene-3-methyl-, bis(trimethylsilyl)ether		2960.51	24904.2				61711.5			4743.18	1978.41				42632.6			4163.26	0				0			5088.3	2828.42				33364.4
Butane, 1,1'-[oxybis(2,1-ethanediyloxy)]bis-	0					22835			0					0			0					0			0					0
Butanedioic acid, 2TMS derivative	105494	156324	150026	1.12571e+06	997601	138663	33645.4	0	206487	287746	351223	2.2046e+06	1.96021e+06	0	319490	0	117679	96100.8	117324	1.57199e+06	1.37866e+06	0	123129	406403	119677	83451.4	127267	1.05435e+06	1.41216e+06	0	34331.1	0
Butylated Hydroxytoluene, TMS derivative				0	0			0				0	0			0				0	0			1911.01				0	0			0
Caffeic acid, 3TMS derivative	0					0			0					0			0					0			0					0
Carbamic acid,(trimethylsilyl)[(trimethylsilyl)oxy] trimethylsilyl ester				0	105334			129136				142780	0			0				0	0			426671				0	0			307404
Carnitine	30527.1					0			0					0			97314.1					0			0					0
Catechol, 2TMS derivative				0	0			44256.8				0	0			0				0	0			0				0	0			0
Cholest-5-en-3-ol, (3alpha)-, TMS derivative				0	0			0				0	0			0				0	0			177319				0	0			181316
Citric acid 3TMS				53490.2	114499			0				258960	341715			0				407939	247351			0				252675	301214			0
Citric acid, 4TMS derivative	131397	106351	151618			304248	0		512424	221308	201986			0	0		1.2901e+06	368574	89991.1			0	0		212375	155720	182319			0	68757.4
Cyclopentene, 3-methyl-1-(trimethylsilyloxy)-				0	0			0				0	0			0				0	0			0				0	0			0
Cystathionine, 2TMS derivative		0	0	67759.6	0		0	0		25152.5	30086	0	0		0	0		0	0	0	0		0	0		0	0	88806	0		0	0
Cytidine 5′-monophosphate	31027.8					0			57052.5					0			117467					0			71826.3					0
D-(-)-Fructose, pentakis(trimethylsilyl) ether, methyloxime (syn)	0					2.07821e+06			0					0			0					0			0					1.51737e+06
D-(-)-Tagatofuranose, pentakis(trimethylsilyl) ether (isomer 2)	0					0			0					0			0					0			0					1.43671e+06
d-Erythrotetrofuranose, tris-O-(trimethylsilyl)-		227969	255343				0			203283	190575				0			83763.4	168200				0			52368.6	55722.2				0
D-Fructose, 1,3,4,5,6-pentakis-O-(trimethylsilyl)-, O-methyloxime	0	0	0			1.83184e+06	0		0	0	0			0	0		59768.5	13359.6	13650.9			0	0		0	8949.61	0			1.72278e+06	1.12661e+06
D-Glucitol, 6TMS derivative	589.058					62365			9541.06					0			13005.5					0			0					0
D-Gluconic acid, 6TMS derivative	2998.13	0	0			0	0		3822.74	0	0			0	0		149830	53156.9	48816.4			0	0		9518.4	0	0			0	0
d-Glucose, 2,3,4,5,6-pentakis-O-(trimethylsilyl)-, o-methyloxyme, (1E)-		161438	1.39055e+06	1.6762e+06	2.23443e+06		682777	2.70688e+06		128791	143354	3.73476e+06	3.47757e+06		3.37369e+06	5.28309e+06		73717.7	10148.1	539844	1.40391e+06		105338	1.1716e+06		492101	55008.7	2.75615e+06	2.7517e+06		3.5548e+06	3.44659e+06
d-Glucose, 2,3,4,5,6-pentakis-O-(trimethylsilyl)-, o-methyloxyme, (1Z)-	0	30957.8	284116	483825	977732	1.83474e+07	340024	633596	0	24922.3	25165.8	1.97316e+06	1.62558e+06	0	1.92216e+06	1.54367e+06	50813.9	14534.4	1716.31	68915.3	296037	0	241744	224034	0	99273.2	10139.3	1.35901e+06	545316	0	1.29364e+06	727823
D-Glucose, 5TMS derivative	0					0			0					0			0					0			0					0
D-Mannitol, 6TMS derivative		0	0				0			0	0				0			24976.2	47525.3				0			12065.1	0				0
D-Pinitol, pentakis(trimethylsilyl) ether	0					51098.2			0					0			0					0			0					0
D-Ribofuranose, 1,2,3-tris-O-(trimethylsilyl)-, bis(trimethylsilyl) phosphate	104024					0			131873					0			0					0			0					0
d-Ribose, 2,3,4,5-tetrakis-O-(trimethylsilyl)-, O-methyloxime				0	0			0				0	0			0				0	8212.44			0				0	22506.7			0
Decanoic acid, TMS derivative	0					0			0					0			0					0			0					0
Diacetin, 2-timethylsilyl ether				0	0			0				0	0			0				0	0			4966.84				0	0			0
Dibutyl phthalate	0					0			0					0			0					0			0					0
Diethanolamine, 2TMS derivative				0	0			0				161047	0			0				86998	0			0				0	151105			0
Diethylene glycol, 2TMS derivative	0	0	0	0	0	0	100396	7096.93	0	0	0	0	0	0	834489	0	0	0	0	0	0	0	221538	919280	0	0	0	0	0	0	227172	0
Diethylene glycol, n-butyl ether, trimethylsilyl ether	0					0			0					0			0					0			0					0
Dihydromyrcenol, trimethylsilyl ether		0	0				0			0	0				103793			0	0				0			0	0				0
Diphenyl ether	0					0			0					0			0					0			0					0
Disiloxanamine, 1,1,3,3,3-pentamethyl-N-(trimethylsilyl)-				9519.75	8889.25			641649				17563.4	15316.5			2.08685e+06				12092.6	8672.2			508992				12640.9	18476.6			328928
Disulfide, bis(4-methylphenyl)	0					0			0					3971.52			0					0			0					0
DL-Ornithine, 3TMS derivative		6626.18	0	0	0		0	0		0	2413.91	8234.04	0		0	0		0	4933.38	0	57141		0	0		4204.31	5889.5	0	0		0	0
DL-Phenylalanine, TMS derivative	19629.8	0	64790.4	364392	533988	0	0	0	28921.3	30415.3	0	1.43488e+06	693841	0	0	0	144082	0	64283.8	2.08714e+06	1.76659e+06	0	0	0	72491.2	57880	24036.8	1.49345e+06	1.77603e+06	0	0	0
Dodecanoic acid, TMS derivative	0			0	0	0		0	0			0	0	0		0	0			0	0	0		6535.48	0			0	0	0		0
Dulcitol, 6TMS derivative		0	0				0			0	7374.24				0			15296.2	11322.5				0			0	0				0
Ethanamine, 2TMS derivative				0	0			66015.1				7244.42	4212.84			675841				0	0			1.06796e+06				0	0			1.1045e+06
Ethanol, 2-ethoxy-	0					0			0					0			0					0			0					0
Ethanolamine, 3TMS derivative	0			37403.3	0	0		0	154200			0	191085	0		0	22764.8			0	0	0		0	0			55746.1	0	0		0
Ethylene glycol butyl ether, trimethylsilyl ether	0			0	0	0		0	0			0	0	0		375149	0			0	0	0		0	0			0	0	0		0
Ethylene glycol, 2TMS derivative	0	5506.36	412508	38597.2	31341.7	0	0	1.81412e+06	110447	44709.7	0	0	88837.4	0	1.15903e+07	5.04942e+06	0	42707	16476.7	43590	0	0	1.54255e+06	2.10416e+06	0	34822.3	0	45798.5	48781.9	0	1.26988e+06	0
Fumaric acid, di(2-methylcyclohex-1-enylmethyl) ester	0					0			0					0			23047.6					0			28090.1					0
Galactopyranose, 5TMS derivative	7743.44					0			0					0			7951.2					0			11148.3					0
Gluconic acid, 2-methoxime, tetra(trimethylsilyl)-, trimethylsilyl ester				7196.52	13927.3			0				9146	30727.5			0				0	8338.4			0				17941.9	2436.47			0
Glutathione	94249					0			375618					0			68883.6					0			0					0
Glyceric acid, 3TMS derivative	0	0	0	5101.44	4274.35	0	0	48524.9	0	0	0	13194.2	9702.18	0	0	217884	0	0	2661.43	25953.9	11631.7	0	0	62294.2	0	0	0	23439.1	14410.6	0	0	90179.6
Glycerol, 3TMS derivative	187739	0	0	301469	41386.4	1.67325e+07	0	184663	0	0	0	104295	77233.7	0	3.30019e+07	3.10798e+07	0	0	0	155818	54928	0	0	1.09357e+07	0	0	0	309062	274460	1.53554e+07	2.89658e+06	6.75613e+06
Glycine, 2TMS derivative	267242	53943.4	35907.9			0	0		144674	43431	38786.5			0	0		234743	17568.6	21987.3			0	0		77191	12166.8	12838			0	0
Glycine, 3TMS derivative	6.47106e+06	3.49539e+06	3.93558e+06	5.62527e+06	5.16767e+06	0	387792	134748	2.89968e+06	3.13075e+06	2.68234e+06	8.45217e+06	7.18948e+06	0	3.26536e+06	0	3.24712e+06	1.45179e+06	1.16527e+06	3.12957e+06	3.77045e+06	0	0	0	943715	914983	1.36313e+06	4.72594e+06	5.97795e+06	0	0	0
Glycolic acid, 2TMS derivative	0			19474.1	12622.9	0		55818.1	0			36218.4	19836.1	0		415755	0			16905.4	20511.9	0		306582	0			27524.6	20293.4	0		0
Glyoxime, 2TMS derivative				0	0			0				0	0			0				0	0			12933.1				0	0			0
Heneicosane	0					0			0					0			0					0			0					17115.6
Heptadecanoic acid, TMS derivative	0	9983.02	0			2.85405e+06	0		0	10565.1	8450.65			0	0		0	12299.3	0			0	0		6988.29	15649.9	9806.38			335899	0
Heptanoic acid, TMS derivative				10674.8	4284.91			0				13719.2	12308.2			0				3345.85	2306.67			0				15964.6	6306.79			0
Hexaethylene glycol, 2TMS derivative		0	0				0			0	0				406717			0	0				0			0	0				0
Hexane, 2,5-dimethyl-2,5-bis(trimethylsilyloxy)-				0	0			134788				0	0			380909				0	0			113573				0	0			0
Hexanedioic acid, 2-trimethylsilyloxy-, bis(trimethylsilyl) ester		0	0	0	0		0	0		0	0	0	0		0	0		25699.8	0	339299	31232.8		0	0		0	0	0	0		0	0
Hexanoic acid, 3-butenyl ester	0					0			0					334583			0					115073			0					0
Hexanoic acid, TMS derivative	0			11103.8	6529.27	0		245806	0			11183.1	20915.8	0		0	0			5555.86	7621.92	0		207228	0			9236.03	10106.2	0		0
Homoserine, 3TMS derivative		0	0	0	10861.5		0	0		0	0	14631.8	20399.3		0	0		0	4189.72	0	27150.6		0	0		0	0	17885.3	0		0	0
Hydracrylic acid, 2TMS derivative	0					496691			0					0			0					0			0					0
Hydrobenzoin, 2TMS derivative		0	0				0			0	0				0			0	4830.12				0			0	0				0
Hydroquinone, 2TMS derivative		0	0				0			0	0				0			0	0				5486.34			0	0				0
Hydroxylamine, 3TMS derivative	0			1271.36	8064.18	0		20413.1	0			1728.77	0	0		69162.4	0			994.05	0	0		72282.4	0			1599.49	0	0		0
Isobutanol, TMS derivative		0	0				0			0	0				0			0	0				28500.1			0	0				0
L-(-)-Sorbofuranose, pentakis(trimethylsilyl) ether		0	0				0			0	0				0			3860.73	3162.32				0			0	0				0
L-(-)-Sorbose, pentakis(trimethylsilyl) ether, methyloxime (syn)		0	0				0			0	0				0			0	0				0			0	0				964744
L-Alanine, 2TMS derivative	1.62553e+06	419755	376242	1.34847e+06	1.03687e+06	0	0	0	1.60055e+06	497700	360009	3.14859e+06	1.16663e+06	0	0	0	1.70144e+06	312859	1.07322e+06	3.66254e+06	955113	0	0	0	1.82293e+06	377267	376801	1.39078e+06	1.52714e+06	0	0	0
L-Aspartic acid, 2TMS derivative	251501	319765	1.14856e+06	1.54182e+06	1.11794e+06	0	0	0	248896	298253	114394	0	3.46344e+06	0	0	0	539000	174249	55652.4	1.99427e+06	1.42319e+06	0	0	0	636245	257680	227084	4.67614e+06	3.96417e+06	0	0	0
L-Aspartic acid, 3TMS derivative	185451	1.3459e+06	0	381024	620205	64309.5	0	0	243061	779310	1.34283e+06	841709	407183	0	0	0	336043	0	423174	0	129256	0	0	0	303944	562079	1.00765e+06	697721	851727	0	0	0
L-Cysteine, 3TMS derivative		0	0				0			5991.46	24538.4				0			0	0				0			0	6577.84				0
L-Glutamic acid, 3TMS derivative	705401	1.55033e+06	23802.8	17792.3	579468	0	0	0	2.23663e+06	1.0979e+06	1.98866e+06	796336	24296.4	0	0	0	3.78646e+06	1.45655e+06	1.14423e+06	58590.3	674433	0	0	0	1.61287e+06	364092	841767	387091	436501	0	0	0
L-Glutamic acid, bis(trimethylsilyl) ester	280296	195106	1.32032e+06	3.02693e+06	3.90229e+06	0	0	0	935155	264397	139595	3.07438e+06	5.34426e+06	0	0	0	1.02884e+06	230589	147877	0	0	0	0	0	682034	209803	151866	749336	3.54719e+06	0	0	0
L-Hydroxyproline, (E)-, 2TMS derivative				2719.73	0			0				0	0			0				9997.07	10387.6			0				0	0			0
L-Isoleucine, 2TMS derivative		0	0	0	0		0	0		0	0	211135	0		0	0		0	167406	0	313220		0	0		0	0	0	0		0	0
L-Isoleucine, TMS derivative	8928.16	0	116914	527807	596545	0	0	0	38518.3	75685	0	1.74144e+06	1.04256e+06	0	0	0	79962.5	72873.8	132217	1.95177e+06	1.23923e+06	0	0	0	91994.2	150356	111604	1.79264e+06	1.99405e+06	0	0	0
L-Leucine, 2TMS derivative	43738.6	39608.9	0			0	0		52939.4	25684.5	27804.6			0	0		499782	38238.5	154677			0	0		246097	73692.9	50071.1			0	0
L-Leucine, TMS derivative	21365.1	54755.7	120895	399611	507472	0	0	0	33282.3	59935.4	43935.4	1.29688e+06	759201	0	0	0	158330	68977.4	105776	2.50443e+06	1.53504e+06	0	0	0	150347	144635	95183.2	1.48234e+06	1.54386e+06	0	0	0
L-Lysine, 4TMS derivative	6386.4	0	0			0	0		0	0	4975.75			0	0		51124.9	0	0			0	0		5183.58	0	0			0	0
L-Lysine, N6,N6-bis(trimethylsilyl)-, trimethylsilyl ester		56991.9	0				0			54016.3	67506.9				0			64525.9	65322.3				0			72864.7	73527.3				0
L-Methionine, 2TMS derivative	7321.4	0	0			0	0		0	0	0			0	0		65332.2	0	33635.5			0	0		33801.7	0	0			0	0
L-Methionine, TMS derivative	0	12652	0	71677.4	121875	0	0	0	0	11296.2	8298.47	277403	122396	0	0	0	28904.8	10693.2	16988.1	184375	338212	0	0	0	20930.4	23760.5	17931	311143	367509	0	0	0
L-Norleucine, 2TMS derivative		0	0	0	135570		0	0		0	27468.3	0	77714.7		0	0		36982	1787.24	0	0		0	0		0	40036.1	273468	18434.8		0	0
L-Phenylalanine, 2TMS		59378.7	0				0			0	46093.6				0			31351.3	146779				0			16739.5	47227.9				0
L-Phenylalanine, 2TMS derivative	41420.5	0	0	0	0	0	0	0	50163	16600.5	0	0	0	0	0	0	147286	0	0	0	0	0	0	0	80068.7	0	0	36292	53490.4	0	0	0
L-Proline, 2TMS derivative	1.33014e+06	1.12673e+06	216483	253928	399379	50562.5	0	0	896740	642743	923893	0	237425	0	0	0	4.92956e+06	869130	2.26012e+06	369123	303740	0	0	0	721569	295024	359142	166053	169553	0	0	0
L-Proline, TMS derivative	172403	691717	1.24015e+06	0	0	0	0	0	142278	746620	692082	0	0	0	0	0	689087	836283	1.1238e+06	2.44589e+06	3.06294e+06	0	0	0	279945	300097	318108	0	0	0	0	0
L-Proline, trimethylsilyl ester				3.08804e+06	1.54557e+06			0				4.75534e+06	2.19952e+06			0				0	3.83773e+06			0				0	4.94741e+06			0
L-Serine, 2TMS derivative	80116.2	35304.4	231353	1.90374e+06	1.78961e+06	0	0	0	114466	114824	48579.7	4.46966e+06	2.40848e+06	0	0	0	77382	41893.4	7513.63	677698	1.75251e+06	0	0	0	59227.9	63831.5	53667.5	2.25164e+06	3.14768e+06	0	0	0
L-Serine, 3TMS				0	60662.1			0				248336	0			0				0	0			0				0	0			0
L-Serine, 3TMS derivative	238522	97382.7	0	150622	0	0	0	0	325495	91424.1	178622	0	56458.7	0	0	0	338751	41323	25728.6	0	98059	0	0	0	108934	35140.4	42063.6	114581	152812	0	0	0
L-Threonine, 2TMS derivative	0	33310.7	347606	1.89088e+06	2.17424e+06	0	0	182354	354467	93878.4	48019.5	5.38784e+06	3.42653e+06	0	0	738065	0	89744.1	0	4.2759e+06	2.46043e+06	0	0	263659	493886	106319	69936.2	2.98365e+06	4.80762e+06	0	0	262235
L-Threonine, 3TMS derivative	1.11771e+06	262804	48532.9			0	0		976318	498764	670939			0	0		1.13331e+06	186724	640194			0	0		742045	159749	242425			0	0
L-Tryptophan, 1-(trimethylsilyl)-, trimethylsilyl ester	0	7453.43	0			0	0		3048.99	6540.84	5761.41			0	0		27672.7	0	35876.5			0	0		13234.7	11937.9	13015.9			0	0
L-Tyrosine, 3TMS derivative	24354.1					0			10482.9					0			231255					0			57365.8					0
L-Valine, 2TMS derivative	115760	73581.8	62557.8	159264	198110	0	0	0	118885	76058.2	62241	523684	276967	0	0	0	629093	78381.8	227813	398056	528305	0	0	0	356310	159075	130512	510471	555506	0	0	0
L-Valine, TMS derivative	5010.58	48624	0	353611	371446	0	0	0	10098.7	0	35537.8	1.31928e+06	663005	0	0	0	31686.3	55803.2	168545	2.25577e+06	1.32874e+06	0	0	0	36503.5	83686.7	61341.8	1.49593e+06	1.49949e+06	0	0	0
Lactic Acid, 2TMS derivative	1.26035e+06	3.56192e+06	4.18236e+06	5.39004e+06	4.64272e+06	0	0	3.32806e+06	4.23667e+06	3.5935e+06	2.18149e+06	8.50235e+06	4.32358e+06	0	3.5026e+06	9.42852e+06	6.52477e+06	4.43465e+06	2.92426e+06	1.16669e+07	6.99347e+06	0	127895	3.74157e+06	2.34689e+06	3.83151e+06	3.2181e+06	7.23334e+06	8.46884e+06	7.04228e+06	0	571140
Malic acid, 3TMS derivative	328844	756659	687174	1.33301e+06	2.77402e+06	0	0	0	880366	970843	937909	4.91112e+06	1.82655e+06	0	0	935861	1.14041e+06	933149	283330	2.95736e+06	1.82891e+06	0	0	292041	883195	506555	837643	2.59469e+06	5.95923e+06	0	0	327593
meso-Erythritol, 4TMS derivative		40385.1	0				0			0	38353.5				0			19338	0				0			0	0				317301
Methanephosphonothioic acid, O,O'-bis(trimethylsilyl) ester				0	0			0				0	0			0				0	0			0				0	0			180331
Methanolphosphate	0					0			0					0			9523.99					0			7334.12					0
Methoxyamine, 2TMS derivative				0	0			0				0	0			0				0	0			251151				0	0			164006
Methoxyamine, TMS derivative		14852.3	161176	0	0		0	1.42311e+06		0	0	0	0		0	1.59603e+06		38225.6	22884.2	0	0		0	3.35255e+06		0	0	0	0		0	1.60608e+06
Methyl .alpha.-Arabinofuranoside, 3TMS derivative				0	0			0				0	0			0				0	0			48836.9				0	0			0
Methyl (3,4-dimethoxyphenyl)(hydroxy)acetate, TMS derivative	2211.54					0			4382.4					0			0					0			0					0
Methyl 2-(4'-(2-trimethylsilyloxy-2-methylpropyl)phenyl)propionate				1244.2	0			0				0	0			0				0	0			0				1586.32	0			0
Methyl stearate	0					280128			0					0			0					0			0					0
Methyl tetradecanoate	0					0			0					2.23675e+06			0					976548			0					0
Methylsuccinic acid, 2TMS derivative				9382.63	7653.39			0				0	0			0				0	0			0				0	0			0
Myo-Inositol, 6TMS derivative	6.58884e+06	0	6.75923e+06	2.30172e+06	1.92639e+06	3.08695e+06	320171	1.43818e+06	9.57698e+06	1.96029e+06	2.38793e+06	5.53864e+06	3.20127e+06	0	1.93613e+06	9.6928e+06	5.6023e+06	5.04206e+06	918609	5.21028e+06	3.68362e+06	0	1.15892e+06	3.72754e+06	6.26597e+06	4.53385e+06	3.92398e+06	3.28976e+06	5.22164e+06	5.85494e+06	679510	2.98811e+06
Myristic acid, TMS derivative	0	0	7811.48			157877	23949.6		0	0	0			0	180183		0	0	0			0	0		0	0	0			0	56517.4
N-acetyl-L-aspartic acid	515911					1.20648e+06			463769					0			0					0			0					0
N-Acetyl-L-glutamic acid, 2TMS derivative		7490.81	0				0			22107.5	0				0			0	0				0			0	0				0
n-Butylamine, 2TMS derivative				0	557.322			887.681				0	0			15321.6				0	0			0				0	1092.14			0
N-Methyl-1-[(trimethylsilyl)oxy]-1-{4-[(trimethylsilyl)oxy]phenyl}propan-2-amine				0	0			0				0	0			263611				0	0			0				0	0			0
N,N-Bis(hydroxyethyl)-2-aminoethanesulfonic acid, 3TMS derivative				0	0			0				8603.03	0			0				0	0			0				2677.74	11604.1			0
N,O-Bis(trimethylsilyl)carbamate	0	0	0			0	521904		0	0	0			0	1.72932e+06		0	0	0			0	0		0	0	0			0	175797
Niacin, TMS derivative				0	0			24247.5				0	0			19398.2				0	0			11567.3				0	0			0
Niacinamide, TMS derivative	107272	33290.6	0			0	0		151610	28130.6	63662.2			0	0		194187	42744	38620.6			0	0		111064	24446.1	33089.4			0	0
Nonanoic acid, TMS derivative	0	0	0	30284.2	49671.6	586367	62854.6	0	0	0	0	55537.5	38143.6	0	446745	0	0	0	0	32229.4	11269.4	0	182810	0	0	0	0	66599	22269.2	0	260819	0
O-2-Methylpentyl, methylphosphonic acid, trimethylsilyl ester				0	0			15526.5				0	0			62991.9				0	0			0				0	0			0
O-Ethylhydroxylamine, 2TMS derivative				8773.92	9737.19			560209				0	10849.2			645233				11808.2	6060.32			416265				10196.5	10643.7			33731.1
O,O'-Diethyl dithiophosphate, TMS derivative				0	0			0				0	0			0				0	0			19496.6				0	0			0
Octanoic acid, TMS derivative	0	0	0	0	0	71523.1	27219	773440	0	0	0	0	0	0	173608	0	0	0	0	260405	0	0	0	9673.32	0	0	0	0	15856.5	0	0	52392.1
Oxalic acid, 2TMS derivative	0			7557.85	6279.45	0		0	0			13677.4	16878	0		0	0			28796.6	0	0		261395	0			11789.8	15988.8	0		0
p-Cresol, TMS derivative				454570	0			0				0	0			0				0	289812			0				580641	737287			0
p-Toluic acid, TMS derivative				0	0			59369.9				0	0			0				0	0			0				0	0			0
Palmitic acid	0					0			0					704743			0					340131			0					0
Palmitic Acid, TMS derivative	0					808673			23520.9					0			0					0			0					0
Pantothenic acid tritms	243525	92023.2	112936			11416.9	0		108678	68340.4	64416.6			0	0		264476	184686	147429			0	0		122014	89776.7	104299			0	0
para-Butylbenzoic acid trimethylsilyl ester				0	0			0				0	0			45786.6				0	0			0				0	0			0
Pentanedioic acid, 2-(methoxyimino)-, bis(trimethylsilyl) ester	0	0	0	0	0	0	0	0	119582	0	0	2540.75	3029.69	0	0	0	192417	82152.6	0	30483.4	3168.94	0	0	0	75417	0	0	3026.01	0	0	0	0	α-Ketoglutaric acid, MO-2TMS
Pentanedioic acid, 2-[(trimethylsilyl)oxy]-, bis(trimethylsilyl) ester	14737.3	9926.36	0	151215	258613	28518.4	0	0	0	9613.1	8622.59	0	0	0	0	0	0	0	22484.5	0	0	0	0	0	0	11312.2	9763.24	325103	346946	0	0	0	α-Hydroxyglutaric acid, tri-TMS
Pentanedioic acid, 2TMS derivative		0	0	0	0		0	0		0	0	11232.3	0		0	0		0	0	21619.8	21916.1		0	0		6147.9	6595.33	111899	164663		0	0	Glutaric acid, di-TMS
Pentanedioic acid, 3-methyl-3-[(trimethylsilyl)oxy]-, bis(trimethylsilyl) ester		0	0	0	0		0	0		0	0	0	0		0	0		0	0	7804.81	0		0	0		11201.4	9129.48	244612	428690		0	0	3-Hydroxy-3-methylglutaric acid, tri-TMS
Pentanoic acid, 2-(methoxyimino)-3-methyl-, trimethylsilyl ester		0	0	0	0		0	0		0	0	3473.09	2938.27		0	0		3052.36	2590.28	136201	38071.6		0	0		0	0	18546.9	6415.76		0	0	3-Methyl-2-oxopentanoic acid
Pentitol, 3-desoxy-tetrakis-O-(trimethylsilyl)-				4725.09	6243.41			0				12944	5728.96			0				0	0			0				0	5736.39			0
phenoxyethanol, TMS derivative				0	0			0				0	0			0				0	0			8544.05				0	0			0
Phloroglucinol, O,O'-bis(trimethylsilyl)-		288.15	0				0			0	0				0			0	0				0			0	0				0
Phosphenodiimidic amide, tetrakis(trimethylsilyl)-				23263.2	80616.2			14443.6				81612.3	0			62932.1				17109	78526.7			0				188616	125767			0
Phosphonic acid, [2-[(trimethylsilyl)amino]ethyl]-, bis(trimethylsilyl) ester				24650.2	27090.1			0				57711	0			0				52660.4	28406.1			0				30414.2	0			0
Phosphoric acid, 2-(methoxyimino)ethyl bis(trimethylsilyl)ester				0	12731.9			0				0	0			0				0	0			0				14362.6	0			0
Phosphoric acid, 2-(trimethylsiloxy)-1-[(trimethylsiloxy)methyl]ethyl bis(trimethylsilyl) ester				44704.4	57871.1			0				123118	63851.3			0				97851.9	114078			0				59145.6	57853.1			0
Phosphoric acid, 2,2-diethoxyethyl bis(trimethylsilyl) ester				16505	18382.4			0				0	0			0				52178.3	26431.1			0				15678.8	0			0
Phosphoric acid, bis(trimethylsilyl) 2,3-bis[(trimethylsilyl)oxy]propyl ester	132240	252589	215167	105626	2.6543e+06	0	0	0	0	113814	148323	68697.3	3.06395e+06	0	0	0	896335	102553	199655	4.2072e+06	3.43019e+06	0	0	205634	295409	96260.7	94405	2.73375e+06	2.57959e+06	0	0	91019.6	Glycerol-3-phosphate, 4TMS
Phosphoric acid, bis(trimethylsilyl)monomethyl ester		35162.9	36003	93674.5	118289		0	0		27070.5	31358.8	331366	183259		0	0		49395.3	38643.2	257416	146353		0	0		31272.6	32536.6	218209	275265		0	19590	Phosphoric acid, monomethyl ester, 2TMS
Phosphorylethanolamine, 4TMS derivative	0	19879.6	0	0	15045.7	0	0	0	134119	95723.4	61423.5	1.30377e+06	6346.32	0	0	0	63293	320538	20726	0	109074	0	0	0	0	103077	116268	9639.48	37244.4	0	0	0
Picolinic acid, TMS derivative	0			0	0	0		0	0			0	0	0		0	0			0	0	0		107899	0			0	0	0		22460.2
Pinacol, 2TMS derivative				6539.91	0			32998.2				0	0			0				7177.45	0			125111				0	0			0
Pipecolic acid, 2TMS derivative		830439	0				0			0	723416				0			0	0				0			0	646678				0
Pipecolic acid, TMS derivative		9381.91	147524				0			0	0				0			0	0				0			0	0				0
Propane, 2-methyl-1,2-bis(trimethylsiloxy)-	0					292620			0					0			0					0			0					0
Propanephosphonic acid, bis(trimethylsilyl) ester				0	0			0				23281.3	15962.2			0				18690.8	0			0				0	0			0
Propanoic acid, 2-(methoxyimino)-, trimethylsilyl ester	82489.3	7047.3	65959.7			0	0		88186.6	8402.13	3460.97			0	0		108859	46635.6	25034.1			0	0		90897	21673.8	7854.15			0	0		Pyruvic acid, MO-TMS
Propanoic acid, 2-methyl-3-[(trimethylsilyl)oxy]-, trimethylsilyl ester	0	0	0	36902.4	41985.8	0	0	0	53234.1	18928.3	13310.7	230634	133496	0	0	0	0	0	6757.68	0	0	0	0	0	25195.7	9639.07	11144.3	90089.4	103031	0	0	0	3-Hydroxyisobutyric acid, di-TMS
Propanoic acid, 2-methyl-3-oxo-3-[[2-oxo-2-[(trimethylsilyl)oxy]ethyl](trimethylsilyl)amino]-				6.75868e+06	0			0				0	2.92391e+06			0				0	0			0				272937	217030			0
Propanoic acid, 2-oxo-3-(trimethylsilyl)-, trimethylsilyl ester		0	0				0			0	0				0			5772.44	6923.48				0			0	0				0
Propanoic acid, 3-[[bis[(trimethylsilyl)oxy]phosphinyl]oxy]-2-[(trimethylsilyl)oxy]-, trimethylsilyl ester, (S)-		17459.2	0	38886.6	87285.6		0	0		10400.6	12539.9	0	183903		0	0		7895.51	6290.67	138481	0		0	0		29251.2	10876.7	194171	231381		0	0	Glyceric acid-3-phosphate, 4TMS
Propanoic acid, 3-[methyl[2-oxo-2-[(trimethylsilyl)oxy]ethyl]amino]-3-oxo-, trimethylsilyl ester				0	0			0				0	0			1.16527e+06				0	0			0				0	0			0
Propanoic acid, ethyl(dimethyl)silyl ester				0	0			0				0	0			0				0	0			0				0	0			96043.3
Propylene glycol, 2TMS derivative	0	1774.6	23690.1	12269.8	8749.48	0	55440.3	372829	8874.81	941.508	684.775	62441.8	14268.6	0	1.03557e+06	2.41304e+06	0	2852.46	1653.78	12504.4	6538.73	0	116584	357550	0	3347.53	1196.5	22765.5	14468.7	0	84840.9	0
Putrescine	10789.7					0			0					0			122556					0			20845.1					0
Putrescine, 4TMS derivative	49428.6	64607.4	24738.3			0	0		29283.7	184636	158665			0	0		47734.7	53032.1	62888.8			0	0		9228.38	21594.8	31048.2			0	0
Pyrogallol, 3TMS derivative				0	0			0				0	0			0				0	0			0				1037.85	1740.37			0
Pyroglutamic acid	407813	0	808244	8.58497e+06	1.03615e+07	359146	210860	627519	1.1611e+06	767612	5600.89	1.14756e+07	1.66781e+07	0	1.16972e+06	1.3457e+06	2.31305e+06	913280	474214	1.5891e+07	3.73683e+06	0	0	561383	1.50337e+06	571291	8569.08	1.13669e+07	1.15716e+07	0	162602	754980
pyrophosphate meox1_RI 327614	363063					0			537123					0			292431					0			318475					0
pyrophosphate meox2_RI 338854	16184.6					0			28614.9					0			20988.9					0			25253.6					0
Pyruvic acid, TMS derivative	328910					0			381498					0			664631					0			496076					0
Ribitol, 5TMS derivative	0	0	0			0	0		0	0	0			0	0		0	0	0			0	0		0	0	0			0	0
Ribitol, 5TMS derivative (Internal Standard_Test, ISTD_Test)				50656.6	16138.5			0				270998	0			0				0	0			0				201599	0			0
Ribitol, 5TMS derivative (Internal Standard, ISTD)				0	3.9343e-10			5.52167e-09				3.91492e-10	4.49211e-10			0				2.28054e-10	0			2.18239e-08				4.45164e-10	3.92329e-10			3.43792e-09
Ribonic acid, 2,3,4,5-tetrakis-O-(trimethylsilyl)-, trimethylsilyl ester		7952.16	0	0	0		0	138306		15554.1	14484.4	0	0		0	0		17895.6	14740.9	0	0		0	224201		0	0	0	0		0	0
Silanol, trimethyl-, pyrophosphate (4:1)	260339					0			315583					0			351919					0			213182					0
Stearic acid, TMS derivative	105988	11557.9	47141.7			0	157079		96322.7	13671	33699.7			0	1.81864e+06		44450.9	10410.7	6566.37			0	385426		71964	24941.5	25805.9			0	324434
Suberic acid, 2TMS derivative				2671.68	0			0				0	0			0				4259.05	2110.11			5232.35				0	0			4182.76
Sucrose, 8TMS derivative		0	0				0			0	0				0			0	0				0			0	0				0
Sulfuric acid, 2TMS derivative	0	46011.1	0			0	0		0	0	13426.9			0	0		0	0	0			0	250153		0	0	0			119773	122500
Talose	0					2.82132e+06			0					0			0					0			0					0
Terephthalic acid, 2TMS derivative				1324.12	0			0				2874.04	0			0				2196.37	1484.71			0				0	0			0
Tetradecane	0					0			0					0			0					0			0					0
Tetraethylene glycol, 2TMS derivative		0	0				0			0	0				0			0	0				53706.7			0	0				53695.7
Thiodiglycol, 2TMS derivative	0					6.16923e+06			0					0			0					0			0					0
Thymidine, 3'-O-(trimethylsilyl)-, 5'-[bis(trimethylsilyl) phosphate]				21626.4	29519.2			0				77713.8	0			0				53344.6	15443.8			0				48883.7	54541.6			0
Timonacic, 2TMS derivative		0	0				0			8751.95	10590.7				0			0	4199.05				0			0	0				0
Tridecanoic acid, TMS derivative				0	0			0				0	0			0				0	0			0				0	0			0
Triethanolamine, 3TMS derivative	0					0			0					0			0					0			0					0
Triethylene glycol, 2TMS derivative	0	0	32907.2			0	0		0	30043.3	2221.52			0	745676		0	1807.27	606.138			0	232963		0	13782.5	8345.84			0	156662
Trimethylolpropane, 3TMS derivative	0	0	0			227626	14430.8		0	0	0			0	104886		0	0	0			0	16988.8		0	0	0			0	15075
Trimethylsilyl 3-((trimethylsilyl)thio)propanoate				10460.5	10740.2			540989				0	17442.6			1.91882e+06				12461.2	7677.83			446563				15734.1	18304.9			303496
Tris(trimethylsilyl)amine	0	1442.67	33630.1			0	65520.1		0	3947.27	0			0	1.11233e+06		0	3048.37	1287.56			0	163533		0	3765.18	0			0	135114
Tris(trimethylsilyl)carbamate				0	0			313079				0	0			382279				0	0			148914				0	0			0
Trisaminol, 3-OTMS		6175.92	0				4.45264e+06			0	4871.72				3.24818e+07			0	0				0			0	0				3.21619e+06
Tromethamine, 4TMS derivative		0	0				5.54985e+06			0	0				2.37733e+07			0	0				0			0	0				0
Tyramine, 3TMS derivative	2438.33					72164.5			0					0			0					0			0					0
Tyrosine, 2TMS derivative	35262.8	48738.4	39118.7			0	0		50349.7	49895	25953			0	0		196394	66417	184802			0	0		119007	98960.4	73589			0	0
Uracil, 1,3-bis(trimethylsilyl)-		2501.33	10079.2				0			0	0				0			0	2467.61				0			0	0				0
Uracil, 2TMS derivative	6424.62	0	0	25550.2	87840.4	0	0	0	7004.06	5477.61	2689.45	120158	58662.1	0	0	0	2987.16	3723.32	0	33322	91697.1	0	0	0	6487.22	4740.45	4587.67	61980.2	163214	0	0	0
Uridine, 3TMS derivative	94806.6	0	0			0	0		164203	35079.8	0			0	0		201394	21502.2	0			0	0		172881	0	23161.4			0	0
Vanadium, oxotris(trimethylsilanolato)-, (T-4)-	0					0			0					0			0					0			0					0
β-Alanine, 3TMS derivative	3550.14	0	0	18779.9	43224.3	0	0	0	6820.89	6415.65	14779.7	430119	219749	0	0	0	46053.5	50751.2	37537.5	204959	565682	0	0	0	4261.96	4779.71	4052.37	57568.7	495378	0	0	0
β-Alanine, TMS derivative				0	0			0				25143.1	0			0				87443.3	9037.51			0				0	0			0
β-D-(+)-Mannopyranose, 5TMS derivative		128451	56136.7				28650.2			52744.8	0				283122			31050.9	8524.93				60100.8			157434	45785.7				2740.82
β-D-Galactofuranose, 1,2,3,5,6-pentakis-O-(trimethylsilyl)-	0					0			0					0			0					0			0					532880
